# Supplementary material for: Synthesis, crystal structure and Hirshfeld surface analysis of [1-(4-bromo­phen­yl)-1H-1,2,3-triazol-4-yl]methyl 2-(4-nitro­phen­oxy)acetate
Source: Acta Crystallogr E Crystallogr Commun. 2024 Jul 31;80(Pt 8):910–2. doi: 10.1107/S2056989024007436 (PMC11299749; doi:10.1107/S2056989024007436)
Supplement: Supplementary file 1 [file e-80-00910-sup1.cif]

##############################################################################
#                                                                            #
# This CIF contains the data in a paper accepted for publication in          #
# Acta Crystallographica Section E. It conforms to the requirements of       #
# Notes for Authors for Acta Crystallographica Section E, and has been       #
# peer reviewed under the auspices of the IUCr Commission on Journals.       #
#                                                                            #
# Full details of the Crystallographic Information File format               #
# are given in the paper "The Crystallographic Information File (CIF):       #
# a New Standard Archive File for Crystallography" by S. R. Hall, F. H.      #
# Allen and I. D. Brown [Acta Cryst. (1991), A47, 655-685].                  #
#                                                                            #
# The current version of the core CIF dictionary is obtainable from          #
# ftp://ftp.iucr.org/pub/cif_core.dic.                                       #
#                                                                            #
# Software is freely available for graphical display of the structure(s)     #
# in this CIF. For information consult the CIF software page                 #
# http://www.iucr.org/resources/cif/software.                                #
#                                                                            #
# This file may be used for bona fide research purposes within the           #
# scientific community so long as proper attribution is given to the journal # 
# article from which it was obtained.                                        #
#                                                                            #
##############################################################################
data_I
_audit_creation_method     'SHELXL-2019/3'
_journal_date_recd_electronic     2024-04-26
_journal_date_accepted     2024-07-28
_journal_name_full     'Acta Crystallographica, Section E'
_journal_year     2024
_journal_volume     80
_journal_issue      1
_journal_page_first     0
_journal_page_last     0
_journal_paper_category     GO
_journal_paper_doi     10.1107/S2056989024007436
_journal_coeditor_code     ZV2035
_publ_contact_author_name     'Muminjon Hakimov'
_publ_contact_author_address
;
Namangan State University, Boburshoh str. 161, Namangan, 160107, Uzbekistan
;
_publ_contact_author_email     'hakimov1094@yahoo.com'
_publ_contact_author_fax     ?
_publ_contact_author_phone     '+998999101094'
_publ_section_title
;
Synthesis, crystal structure and Hirshfeld surface analysis of
[1-(4-bromophenyl)-1<i>H</i>-1,2,3-triazol-4-yl]methyl
2-(4-nitrophenoxy)acetate
;
_publ_section_title_footnote     .
loop_
    _publ_author_name
    _publ_author_footnote
    _publ_author_address
    'Hakimov, Muminjon' .
;
Namangan State University, Boburshoh str. 161, Namangan 160107,
Uzbekistan
;
    'Khozhimatova, Shakhnoza' .
;
Andijan Machine Building Institute, Bobur Shox Ave 56, Andijan 170119,
Uzbekistan
;
    'Ortikov, Ilkhomjon' .
;
Institute of the Chemistry of Plant Substances, Uzbekistan Academy of Sciences,
Mirzo Ulugbek Str. 77, Tashkent 100170,
Uzbekistan
;
    'Abdugafurov, Ibragimdjan' .
;
National University of Uzbekistan, University Str., 4, Tashkent 100174,
Uzbekistan
;
    'Tojiboev, Akmaljon' .
;
University of Geological Sciences, Olimlar Str. 64, Tashkent 100170,
Uzbekistan
Namangan State University, Boburshoh str. 161, Namangan 160107,
Uzbekistan
;
_publ_section_synopsis
;
The title molecule has a twisted conformation and is connected  with its
neighbours by C---H...O and C---H...N hydrogen bonds, \p--\p and Br--\p
interactions.
;
_chemical_name_systematic
;
[1-(4-Bromophenyl)-1<i>H</i>-1,2,3-triazol-4-yl]methyl
2-(4-nitrophenoxy)acetate
;
_chemical_name_common     ?
_chemical_formula_moiety     'C17 H13 Br N4 O5'
_chemical_formula_sum     'C17 H13 Br N4 O5'
_chemical_formula_iupac     'C17 H13 Br N4 O5'
_chemical_formula_weight     433.22
_chemical_melting_point     '419'
_space_group_crystal_system     monoclinic
_space_group_name_H-M_alt     'P 21/c'
_space_group_name_Hall     '-P 2ybc'
loop_
    _space_group_symop_operation_xyz
    'x, y, z'
    '-x, y+1/2, -z+1/2'
    '-x, -y, -z'
    'x, -y-1/2, z-1/2'
_cell_length_a     17.3468(3)
_cell_length_b     10.40583(19)
_cell_length_c     9.87841(16)
_cell_angle_alpha     90
_cell_angle_beta     99.4243(16)
_cell_angle_gamma     90
_cell_volume     1759.07(5)
_cell_formula_units_Z     4
_cell_measurement_reflns_used     5570
_cell_measurement_theta_min     2.5800
_cell_measurement_theta_max     70.8300
_cell_measurement_temperature     293(2)
_exptl_crystal_description     prism
_exptl_crystal_colour     colourless
_exptl_crystal_size_max     0.6
_exptl_crystal_size_mid     0.4
_exptl_crystal_size_min     0.2
_exptl_crystal_density_diffrn     1.636
_exptl_crystal_density_meas     ?
_exptl_crystal_density_method     ?
_exptl_crystal_F_000     872
_exptl_absorpt_coefficient_mu     3.536
_exptl_absorpt_correction_type     multi-scan
_exptl_absorpt_process_details
;
(CrysAlisPro; Rigaku OD, 2020)
;
_exptl_absorpt_correction_T_min     0.65350
_exptl_absorpt_correction_T_max     1.00000
_diffrn_ambient_temperature     293(2)
_diffrn_source     ?
_diffrn_radiation_type     CuK\a
_diffrn_radiation_wavelength     1.54184
_diffrn_measurement_device_type
                         'XtaLAB Synergy, Single source at home/near, HyPix3000'
_diffrn_measurement_method     '\w scans'
_diffrn_detector_area_resol_mean     10.0000
_diffrn_reflns_number     16655
_diffrn_reflns_av_R_equivalents     0.0444
_diffrn_reflns_av_unetI/netI     0.0317
_diffrn_reflns_theta_min     2.582
_diffrn_reflns_theta_max     71.635
_diffrn_reflns_theta_full     67.684
_diffrn_measured_fraction_theta_max     0.989
_diffrn_measured_fraction_theta_full     1.000
_diffrn_reflns_limit_h_min     -21
_diffrn_reflns_limit_h_max     21
_diffrn_reflns_limit_k_min     -12
_diffrn_reflns_limit_k_max     11
_diffrn_reflns_limit_l_min     -11
_diffrn_reflns_limit_l_max     12
_refine_special_details     ?
_reflns_number_total     3401
_reflns_number_gt     2758
_reflns_threshold_expression     'I > 2\s(I)'
_refine_ls_structure_factor_coef     Fsqd
_refine_ls_matrix_type     full
_refine_ls_R_factor_all     0.0439
_refine_ls_R_factor_gt     0.0352
_refine_ls_wR_factor_gt     0.0878
_refine_ls_wR_factor_ref     0.0939
_refine_ls_goodness_of_fit_ref     1.061
_refine_ls_restrained_S_all     1.061
_refine_ls_number_reflns     3401
_refine_ls_number_parameters     244
_refine_ls_number_restraints     0
_refine_ls_hydrogen_treatment     constr
_refine_ls_weighting_scheme     calc
_refine_ls_weighting_details
              'w=1/[\s^2^(Fo^2^)+(0.0412P)^2^+0.3925P] where P=(Fo^2^+2Fc^2^)/3'
_atom_sites_solution_hydrogens     geom
_atom_sites_solution_primary     direct
_atom_sites_solution_secondary     difmap
_refine_ls_shift/su_max     0.000
_refine_ls_shift/su_mean     0.000
_refine_diff_density_max     0.268
_refine_diff_density_min     -0.526
_refine_ls_extinction_method     none
_refine_ls_extinction_coef     .
loop_
    _atom_type_symbol
    _atom_type_description
    _atom_type_scat_dispersion_real
    _atom_type_scat_dispersion_imag
    _atom_type_scat_source
    'C' 'C' 0.0181 0.0091
                         'International Tables Vol C Tables 4.2.6.8 and 6.1.1.4'
    'H' 'H' 0.0000 0.0000
                         'International Tables Vol C Tables 4.2.6.8 and 6.1.1.4'
    'N' 'N' 0.0311 0.0180
                         'International Tables Vol C Tables 4.2.6.8 and 6.1.1.4'
    'O' 'O' 0.0492 0.0322
                         'International Tables Vol C Tables 4.2.6.8 and 6.1.1.4'
    'Br' 'Br' -0.6763 1.2805
                         'International Tables Vol C Tables 4.2.6.8 and 6.1.1.4'
_computing_data_collection
;
CrysAlisPro 1.171.40.84a (Rigaku OD, 2020)
;
_computing_cell_refinement
;
CrysAlisPro 1.171.40.84a (Rigaku OD, 2020)
;
_computing_data_reduction
;
CrysAlisPro 1.171.40.84a (Rigaku OD, 2020)
;
_computing_structure_solution
;
<i>SHELXT2014/1</i> (Sheldrick, 2015a)
;
_computing_structure_refinement
;
<i>SHELXL2018/3</i> (Sheldrick, 2015b)
;
_computing_molecular_graphics
;
Mercury (Macrae <i>et al.</i>,  2020)
;
_computing_publication_material
;
publcif (Westrip, 2010)
;
loop_
    _atom_site_type_symbol
    _atom_site_label
    _atom_site_fract_x
    _atom_site_fract_y
    _atom_site_fract_z
    _atom_site_U_iso_or_equiv
    _atom_site_adp_type
    _atom_site_calc_flag
    _atom_site_occupancy
    _atom_site_disorder_assembly
    _atom_site_disorder_group
    Br Br27 0.23315(2) 0.34083(3) 0.13747(3) 0.05876(13) Uani d 1 . .
    C C25 0.33490(14) 0.4068(2) 0.3824(3) 0.0435(5) Uani d 1 . .
    H H25 0.312633 0.487975 0.368205 0.052 Uiso calc 1 . .
    O O10 0.71928(9) 0.30539(17) 0.81015(16) 0.0444(4) Uani d 1 . .
    O O7 0.92280(10) 0.35886(19) 0.85518(17) 0.0513(5) Uani d 1 . .
    O O16 0.80463(11) 0.33428(18) 1.00422(17) 0.0526(5) Uani d 1 . .
    N N19 0.48779(11) 0.24275(18) 0.6241(2) 0.0393(4) Uani d 1 . .
    O O14 1.15099(13) 0.4209(2) 0.4317(2) 0.0723(6) Uani d 1 . .
    O O15 1.21345(13) 0.5260(2) 0.6045(3) 0.0725(6) Uani d 1 . .
    N N18 0.50303(15) 0.1230(2) 0.6747(3) 0.0599(6) Uani d 1 . .
    N N13 1.15860(13) 0.4594(2) 0.5506(3) 0.0531(6) Uani d 1 . .
    N N17 0.56280(15) 0.1328(2) 0.7739(3) 0.0629(7) Uani d 1 . .
    C C24 0.31006(14) 0.3080(2) 0.2928(2) 0.0423(5) Uani d 1 . .
    C C21 0.42602(13) 0.2639(2) 0.5120(2) 0.0377(5) Uani d 1 . .
    C C26 0.39253(14) 0.3849(2) 0.4926(3) 0.0413(5) Uani d 1 . .
    H H26 0.409094 0.450859 0.554001 0.050 Uiso calc 1 . .
    C C9 0.79074(14) 0.3230(2) 0.8828(2) 0.0382(5) Uani d 1 . .
    C C3 1.09852(14) 0.4243(2) 0.6322(3) 0.0449(6) Uani d 1 . .
    C C6 0.97995(14) 0.3746(2) 0.7767(2) 0.0424(5) Uani d 1 . .
    C C20 0.53775(14) 0.3271(2) 0.6942(3) 0.0429(5) Uani d 1 . .
    H H20 0.538958 0.415583 0.681321 0.052 Uiso calc 1 . .
    C C12 0.58587(14) 0.2570(2) 0.7874(3) 0.0434(6) Uani d 1 . .
    C C5 0.97409(15) 0.3327(3) 0.6420(3) 0.0463(6) Uani d 1 . .
    H H5 0.930095 0.287661 0.600952 0.056 Uiso calc 1 . .
    C C8 0.84817(14) 0.3220(3) 0.7848(2) 0.0441(6) Uani d 1 . .
    H H8A 0.850981 0.236529 0.746602 0.053 Uiso calc 1 . .
    H H8B 0.831325 0.381126 0.709912 0.053 Uiso calc 1 . .
    C C22 0.40085(15) 0.1648(2) 0.4226(3) 0.0441(6) Uani d 1 . .
    H H22 0.423542 0.083905 0.436396 0.053 Uiso calc 1 . .
    C C23 0.34185(16) 0.1861(2) 0.3127(3) 0.0466(6) Uani d 1 . .
    H H23 0.323799 0.119527 0.252980 0.056 Uiso calc 1 . .
    C C11 0.65520(15) 0.2966(3) 0.8875(3) 0.0505(6) Uani d 1 . .
    H H11A 0.646112 0.379063 0.927913 0.061 Uiso calc 1 . .
    H H11B 0.666662 0.233527 0.960297 0.061 Uiso calc 1 . .
    C C2 1.10697(15) 0.4614(3) 0.7680(3) 0.0503(6) Uani d 1 . .
    H H2 1.152186 0.502689 0.809906 0.060 Uiso calc 1 . .
    C C4 1.03377(15) 0.3580(2) 0.5696(3) 0.0470(6) Uani d 1 . .
    H H4 1.030331 0.330596 0.479185 0.056 Uiso calc 1 . .
    C C1 1.04753(15) 0.4362(3) 0.8399(3) 0.0521(7) Uani d 1 . .
    H H1 1.052372 0.460485 0.931496 0.063 Uiso calc 1 . .
loop_
    _atom_site_aniso_label
    _atom_site_aniso_U_11
    _atom_site_aniso_U_22
    _atom_site_aniso_U_33
    _atom_site_aniso_U_12
    _atom_site_aniso_U_13
    _atom_site_aniso_U_23
    Br27 0.0594(2) 0.0613(2) 0.05047(19) -0.00121(14) -0.00636(14) -0.00058(13)
    C25 0.0436(13) 0.0356(12) 0.0504(14) 0.0032(10) 0.0049(11) 0.0015(11)
    O10 0.0324(8) 0.0594(11) 0.0399(9) -0.0027(7) 0.0020(7) 0.0041(8)
    O7 0.0361(9) 0.0798(13) 0.0372(9) -0.0098(8) 0.0034(7) -0.0045(8)
    O16 0.0471(10) 0.0738(13) 0.0352(9) -0.0019(9) 0.0019(8) 0.0010(8)
    N19 0.0348(10) 0.0323(10) 0.0506(11) 0.0024(8) 0.0067(9) 0.0047(9)
    O14 0.0652(14) 0.1000(18) 0.0563(13) 0.0045(12) 0.0239(11) 0.0074(12)
    O15 0.0580(13) 0.0667(14) 0.0988(16) -0.0162(11) 0.0307(12) -0.0042(12)
    N18 0.0595(15) 0.0357(11) 0.0773(17) -0.0009(10) -0.0099(12) 0.0114(11)
    N13 0.0463(13) 0.0515(13) 0.0643(15) 0.0071(10) 0.0171(11) 0.0111(11)
    N17 0.0587(15) 0.0465(13) 0.0766(17) 0.0007(11) -0.0093(13) 0.0150(12)
    C24 0.0385(13) 0.0472(14) 0.0414(13) -0.0027(10) 0.0070(10) 0.0002(11)
    C21 0.0331(12) 0.0379(12) 0.0429(13) -0.0016(9) 0.0090(10) 0.0016(10)
    C26 0.0402(13) 0.0347(12) 0.0484(14) -0.0008(10) 0.0057(10) -0.0034(10)
    C9 0.0350(12) 0.0378(12) 0.0403(13) 0.0009(9) 0.0014(10) 0.0057(10)
    C3 0.0389(13) 0.0449(14) 0.0519(14) 0.0052(11) 0.0104(11) 0.0037(11)
    C6 0.0349(12) 0.0521(14) 0.0400(13) 0.0002(10) 0.0059(10) 0.0004(11)
    C20 0.0354(12) 0.0362(12) 0.0567(15) -0.0028(10) 0.0058(11) 0.0029(11)
    C12 0.0333(12) 0.0481(14) 0.0496(14) 0.0001(10) 0.0094(10) 0.0033(11)
    C5 0.0384(13) 0.0558(16) 0.0430(13) -0.0045(11) 0.0020(10) -0.0057(11)
    C8 0.0365(13) 0.0562(15) 0.0377(12) -0.0058(11) 0.0007(10) -0.0024(11)
    C22 0.0446(13) 0.0359(13) 0.0529(14) 0.0034(10) 0.0115(11) -0.0036(11)
    C23 0.0519(15) 0.0425(14) 0.0455(14) -0.0045(11) 0.0084(12) -0.0093(11)
    C11 0.0380(13) 0.0693(17) 0.0448(14) 0.0007(12) 0.0086(11) 0.0038(13)
    C2 0.0368(13) 0.0553(16) 0.0576(16) -0.0071(11) 0.0040(11) -0.0067(13)
    C4 0.0441(14) 0.0547(16) 0.0422(13) 0.0015(12) 0.0071(11) -0.0054(11)
    C1 0.0438(14) 0.0692(18) 0.0430(14) -0.0045(13) 0.0061(11) -0.0098(13)
_geom_special_details
;
 All esds (except the esd in the dihedral angle between two l.s. planes)
 are estimated using the full covariance matrix.  The cell esds are taken
 into account individually in the estimation of esds in distances, angles
 and torsion angles; correlations between esds in cell parameters are only
 used when they are defined by crystal symmetry.  An approximate (isotropic)
 treatment of cell esds is used for estimating esds involving l.s. planes.
;
loop_
    _geom_bond_atom_site_label_1
    _geom_bond_atom_site_label_2
    _geom_bond_site_symmetry_2
    _geom_bond_distance
    _geom_bond_publ_flag
    Br27 C24 . 1.892(2) ?
    C25 H25 . 0.9300 ?
    C25 C24 . 1.379(3) ?
    C25 C26 . 1.371(3) ?
    O10 C9 . 1.339(3) ?
    O10 C11 . 1.451(3) ?
    O7 C6 . 1.365(3) ?
    O7 C8 . 1.418(3) ?
    O16 C9 . 1.190(3) ?
    N19 N18 . 1.353(3) ?
    N19 C21 . 1.426(3) ?
    N19 C20 . 1.344(3) ?
    O14 N13 . 1.228(3) ?
    O15 N13 . 1.226(3) ?
    N18 N17 . 1.309(3) ?
    N13 C3 . 1.464(3) ?
    N17 C12 . 1.353(3) ?
    C24 C23 . 1.385(4) ?
    C21 C26 . 1.387(3) ?
    C21 C22 . 1.381(3) ?
    C26 H26 . 0.9300 ?
    C9 C8 . 1.498(3) ?
    C3 C2 . 1.381(4) ?
    C3 C4 . 1.376(4) ?
    C6 C5 . 1.388(3) ?
    C6 C1 . 1.391(3) ?
    C20 H20 . 0.9300 ?
    C20 C12 . 1.351(3) ?
    C12 C11 . 1.485(4) ?
    C5 H5 . 0.9300 ?
    C5 C4 . 1.377(4) ?
    C8 H8A . 0.9700 ?
    C8 H8B . 0.9700 ?
    C22 H22 . 0.9300 ?
    C22 C23 . 1.383(4) ?
    C23 H23 . 0.9300 ?
    C11 H11A . 0.9700 ?
    C11 H11B . 0.9700 ?
    C2 H2 . 0.9300 ?
    C2 C1 . 1.370(3) ?
    C4 H4 . 0.9300 ?
    C1 H1 . 0.9300 ?
loop_
    _geom_angle_atom_site_label_1
    _geom_angle_atom_site_label_2
    _geom_angle_atom_site_label_3
    _geom_angle_site_symmetry_1
    _geom_angle_site_symmetry_3
    _geom_angle
    _geom_angle_publ_flag
    C24 C25 H25 . . 120.1 ?
    C26 C25 H25 . . 120.1 ?
    C26 C25 C24 . . 119.8(2) ?
    C9 O10 C11 . . 116.63(19) ?
    C6 O7 C8 . . 116.33(18) ?
    N18 N19 C21 . . 120.4(2) ?
    C20 N19 N18 . . 109.9(2) ?
    C20 N19 C21 . . 129.7(2) ?
    N17 N18 N19 . . 106.7(2) ?
    O14 N13 C3 . . 118.1(2) ?
    O15 N13 O14 . . 123.6(2) ?
    O15 N13 C3 . . 118.3(2) ?
    N18 N17 C12 . . 109.5(2) ?
    C25 C24 Br27 . . 119.41(19) ?
    C25 C24 C23 . . 121.1(2) ?
    C23 C24 Br27 . . 119.47(19) ?
    C26 C21 N19 . . 119.5(2) ?
    C22 C21 N19 . . 120.0(2) ?
    C22 C21 C26 . . 120.5(2) ?
    C25 C26 C21 . . 119.7(2) ?
    C25 C26 H26 . . 120.2 ?
    C21 C26 H26 . . 120.2 ?
    O10 C9 C8 . . 107.9(2) ?
    O16 C9 O10 . . 124.8(2) ?
    O16 C9 C8 . . 127.3(2) ?
    C2 C3 N13 . . 119.6(2) ?
    C4 C3 N13 . . 118.7(2) ?
    C4 C3 C2 . . 121.7(2) ?
    O7 C6 C5 . . 124.1(2) ?
    O7 C6 C1 . . 115.9(2) ?
    C5 C6 C1 . . 120.0(2) ?
    N19 C20 H20 . . 127.1 ?
    N19 C20 C12 . . 105.8(2) ?
    C12 C20 H20 . . 127.1 ?
    N17 C12 C11 . . 121.7(2) ?
    C20 C12 N17 . . 108.0(2) ?
    C20 C12 C11 . . 130.3(2) ?
    C6 C5 H5 . . 120.2 ?
    C4 C5 C6 . . 119.6(2) ?
    C4 C5 H5 . . 120.2 ?
    O7 C8 C9 . . 109.35(19) ?
    O7 C8 H8A . . 109.8 ?
    O7 C8 H8B . . 109.8 ?
    C9 C8 H8A . . 109.8 ?
    C9 C8 H8B . . 109.8 ?
    H8A C8 H8B . . 108.3 ?
    C21 C22 H22 . . 120.0 ?
    C21 C22 C23 . . 119.9(2) ?
    C23 C22 H22 . . 120.0 ?
    C24 C23 H23 . . 120.5 ?
    C22 C23 C24 . . 119.0(2) ?
    C22 C23 H23 . . 120.5 ?
    O10 C11 C12 . . 105.9(2) ?
    O10 C11 H11A . . 110.6 ?
    O10 C11 H11B . . 110.6 ?
    C12 C11 H11A . . 110.6 ?
    C12 C11 H11B . . 110.6 ?
    H11A C11 H11B . . 108.7 ?
    C3 C2 H2 . . 120.6 ?
    C1 C2 C3 . . 118.8(2) ?
    C1 C2 H2 . . 120.6 ?
    C3 C4 C5 . . 119.4(2) ?
    C3 C4 H4 . . 120.3 ?
    C5 C4 H4 . . 120.3 ?
    C6 C1 H1 . . 119.8 ?
    C2 C1 C6 . . 120.4(2) ?
    C2 C1 H1 . . 119.8 ?
loop_
    _geom_torsion_atom_site_label_1
    _geom_torsion_atom_site_label_2
    _geom_torsion_atom_site_label_3
    _geom_torsion_atom_site_label_4
    _geom_torsion_site_symmetry_1
    _geom_torsion_site_symmetry_2
    _geom_torsion_site_symmetry_3
    _geom_torsion_site_symmetry_4
    _geom_torsion
    _geom_torsion_publ_flag
    Br27 C24 C23 C22 . . . . 176.72(19) ?
    C25 C24 C23 C22 . . . . -1.7(4) ?
    O10 C9 C8 O7 . . . . 171.6(2) ?
    O7 C6 C5 C4 . . . . 177.3(2) ?
    O7 C6 C1 C2 . . . . -177.3(2) ?
    O16 C9 C8 O7 . . . . -10.0(4) ?
    N19 N18 N17 C12 . . . . 0.1(3) ?
    N19 C21 C26 C25 . . . . 177.9(2) ?
    N19 C21 C22 C23 . . . . -178.9(2) ?
    N19 C20 C12 N17 . . . . -1.5(3) ?
    N19 C20 C12 C11 . . . . 176.0(2) ?
    O14 N13 C3 C2 . . . . 177.3(3) ?
    O14 N13 C3 C4 . . . . -4.5(4) ?
    O15 N13 C3 C2 . . . . -3.1(4) ?
    O15 N13 C3 C4 . . . . 175.0(2) ?
    N18 N19 C21 C26 . . . . 156.9(2) ?
    N18 N19 C21 C22 . . . . -24.1(3) ?
    N18 N19 C20 C12 . . . . 1.6(3) ?
    N18 N17 C12 C20 . . . . 0.9(3) ?
    N18 N17 C12 C11 . . . . -176.8(2) ?
    N13 C3 C2 C1 . . . . 175.2(2) ?
    N13 C3 C4 C5 . . . . -175.2(2) ?
    N17 C12 C11 O10 . . . . 97.3(3) ?
    C24 C25 C26 C21 . . . . 0.8(4) ?
    C21 N19 N18 N17 . . . . 178.9(2) ?
    C21 N19 C20 C12 . . . . -178.4(2) ?
    C21 C22 C23 C24 . . . . 1.3(4) ?
    C26 C25 C24 Br27 . . . . -177.75(18) ?
    C26 C25 C24 C23 . . . . 0.6(4) ?
    C26 C21 C22 C23 . . . . 0.1(4) ?
    C9 O10 C11 C12 . . . . -171.2(2) ?
    C3 C2 C1 C6 . . . . -0.1(4) ?
    C6 O7 C8 C9 . . . . -173.9(2) ?
    C6 C5 C4 C3 . . . . 0.2(4) ?
    C20 N19 N18 N17 . . . . -1.0(3) ?
    C20 N19 C21 C26 . . . . -23.2(4) ?
    C20 N19 C21 C22 . . . . 155.8(2) ?
    C20 C12 C11 O10 . . . . -79.9(3) ?
    C5 C6 C1 C2 . . . . 3.2(4) ?
    C8 O7 C6 C5 . . . . -13.6(4) ?
    C8 O7 C6 C1 . . . . 166.9(2) ?
    C22 C21 C26 C25 . . . . -1.1(3) ?
    C11 O10 C9 O16 . . . . -1.6(4) ?
    C11 O10 C9 C8 . . . . 176.9(2) ?
    C2 C3 C4 C5 . . . . 2.9(4) ?
    C4 C3 C2 C1 . . . . -3.0(4) ?
    C1 C6 C5 C4 . . . . -3.2(4) ?
loop_
    _geom_hbond_atom_site_label_D
    _geom_hbond_atom_site_label_H
    _geom_hbond_atom_site_label_A
    _geom_hbond_site_symmetry_A
    _geom_hbond_distance_DH
    _geom_hbond_distance_HA
    _geom_hbond_distance_DA
    _geom_hbond_angle_DHA
    _geom_hbond_publ_flag
    C26 H26 N17 2_656 0.93 2.54 3.463(3) 173.1 yes
    C5 H5 O16 4_565 0.93 2.56 3.493(3) 175.7 yes
    C8 H8A O16 4_565 0.97 2.51 3.195(3) 127.7 yes
    C8 H8B O14 3_766 0.97 2.54 3.427(3) 152.6 yes
    C2 H2 O16 3_767 0.93 2.52 3.287(3) 139.7 yes
_shelx_space_group_comment
;
The symmetry employed for this shelxl refinement is uniquely defined
by the following loop, which should always be used as a source of
symmetry information in preference to the above space-group names.
They are only intended as comments.
;
_shelx_estimated_absorpt_T_min     0.225
_shelx_estimated_absorpt_T_max     0.538
_shelx_hkl_file
;
   1   0   0 402.658 31.2333   3
  -1   0   0 322.336 30.5393   4
   1   0   0 371.480 31.4406  54
   2   0   0 23512.4 675.018   3
  -2   0   0 23220.4 684.555   4
  -2   0   0 24720.2 710.464   5
   2   0   0 23425.2 684.277  54
  -2   0   0 24255.6 645.268  23
  -3   0   0 36117.8 1049.36   4
   3   0   0 36234.4 1040.00   3
  -3   0   0 36624.3 1082.10   5
   3   0   0 35762.2 1050.61  54
  -3   0   0 37816.7 990.847  23
  -4   0   0 46390.2 1359.14   5
  -4   0   0 44827.0 1313.75   4
   4   0   0 44165.3 1299.18   3
   4   0   0 44310.1 1317.11  54
  -4   0   0 47004.0 1232.87  23
   5   0   0 39793.8 1244.14  54
  -5   0   0 41625.6 1245.29   4
   5   0   0 42040.0 1235.00   3
  -6   0   0 5947.28 320.702   4
   6   0   0 5470.56 302.884   3
  -7   0   0 29577.4 1012.38   4
   7   0   0 29317.8 998.289   3
   8   0   0 599.128 117.998   3
  -8   0   0 535.082 93.1156  62
  -9   0   0 17375.5 781.963   8
   9   0   0 17350.4 744.272   3
  -9   0   0 17228.3 700.153  62
 -10   0   0 972.970 179.236   8
  10   0   0 943.244 156.873   3
 -10   0   0 913.548 138.954  62
  11   0   0 43029.3 1569.08   3
 -11   0   0 47606.6 1551.38  62
  12   0   0 6926.84 499.506   3
 -12   0   0 7077.28 476.504  62
 -12   0   0 8385.36 516.669  46
 -13   0   0 3333.59 335.131  62
 -13   0   0 3338.75 336.629  46
 -14   0   0 1089.75 206.465  46
  15   0   0 8468.93 640.130  34
  16   0   0 12904.8 797.142  34
  17   0   0 47.8698 83.9599  34
  18   0   0 433.060 152.360  40
  18   0   0 512.441 154.849  34
  19   0   0 2003.12 260.044  40
  19   0   0 1854.75 243.076  34
  20   0   0 28.2138 42.8506  40
  20   0   0-27.5834 54.0840  34
  21   0   0 338.979 79.6545  34
   0   1   0-3.42376 9.95793  53
   0  -1   0 6.68531 24.1706  21
   0  -1   0-19.7682 13.2398  57
   0  -1   0-4.18025 14.1971   9
   0   1   0 4.73286 8.03758   7
   0   1   0-3.73554 10.3590   1
  -1  -1   0 29696.4 786.384  61
  -1  -1   0 29285.0 794.711  62
  -1  -1   0 29519.5 772.576  46
   1   1   0 29932.1 770.919  10
  -1  -1   0 28985.8 829.807   9
  -1   1   0 29627.4 807.387   6
  -1  -1   0 30408.5 828.588   8
  -1  -1   0 29736.6 819.980   4
   1  -1   0 29939.8 848.350  21
  -1  -1   0 29255.3 845.665  21
  -2  -1   0 9148.03 330.434   8
  -2  -1   0 9190.23 316.940   4
  -2   1   0 9077.52 325.630   2
  -2  -1   0 9401.49 307.679  62
   2  -1   0 9241.82 322.088  21
  -2  -1   0 9466.89 322.118  21
   3   1   0 24658.9 729.727   3
   3  -1   0 25822.2 762.480   3
  -3  -1   0 24700.2 755.377   4
  -3  -1   0 25055.4 781.674   8
  -3   1   0 24270.1 776.426   2
  -3  -1   0 26642.5 728.651  21
   3  -1   0 25186.0 724.283  21
  -4  -1   0 149.040 53.5256   8
  -4   1   0 232.651 79.5667   5
  -4  -1   0 276.067 60.0403   4
   4   1   0 244.765 50.6902   3
  -5   1   0 4736.79 296.395   5
   5  -1   0 4595.50 257.914   3
  -5  -1   0 4593.38 255.848   4
  -5   1   0 4594.17 270.974   4
   5   1   0 4142.41 231.477   3
  -5  -1   0 4076.43 262.648   8
   5   1   0 5036.25 264.473  54
  -5  -1   0 4507.58 233.938  23
  -6   1   0 9196.46 450.521   4
  -6  -1   0 9547.10 433.617   4
   6  -1   0 9059.32 427.573   3
  -6  -1   0 9897.31 468.643   8
   6   1   0 9624.42 419.781   3
  -6   1   0 9576.45 487.015   5
  -6  -1   0 10386.2 427.130  62
  -7   1   0 43745.2 1421.87   4
   7  -1   0 43488.9 1388.54   3
   7   1   0 44885.0 1373.86   3
  -7  -1   0 43142.6 1381.89   4
  -7   1   0 44750.3 1482.34   5
  -7  -1   0 43363.6 1433.67   8
  -7  -1   0 44733.6 1360.83  62
  -8  -1   0 12777.4 610.331   8
  -8   1   0 11373.4 573.904   4
   8   1   0 11239.0 538.357   3
   8  -1   0 12032.0 564.750   3
  -8   1   0 12472.2 643.058   5
  -8  -1   0 12477.5 541.533  62
  -9  -1   0 14508.5 703.760   8
   9   1   0 14405.2 649.749   3
   9  -1   0 13951.2 654.727   3
  -9   1   0 14269.3 606.226  62
  -9  -1   0 14250.5 628.904  62
  10  -1   0 30487.9 1171.11   3
 -10  -1   0 31121.2 1222.24   8
 -10   1   0 29976.2 1090.99  62
 -10  -1   0 32880.8 1148.27  62
  11  -1   0 3215.66 321.619   3
 -11  -1   0 3683.79 310.074  46
 -11  -1   0 3477.16 312.411  62
  12  -1   0 32301.3 1336.13   3
 -12  -1   0 35898.8 1309.46  46
 -12  -1   0 34265.2 1313.53  62
 -12   1   0 36105.3 1305.79  59
  13  -1   0 6477.13 522.665   3
 -13   1   0 7513.08 501.449  59
 -13  -1   0 7213.27 510.832  62
 -13  -1   0 7360.28 504.949  46
 -13   1   0 6874.23 504.637  46
 -14  -1   0 5374.77 462.463  62
 -14   1   0 5571.22 447.542  59
 -14   1   0 5640.69 473.700  46
  15   1   0 3927.43 419.819  34
  15  -1   0 3286.49 387.484  34
 -15   1   0 2787.77 329.763  59
  16   1   0 16926.9 910.131  34
  16  -1   0 15126.1 872.444  34
 -16   1   0 14233.8 786.859  59
 -17   1   0 312.046 118.843  59
  17   1   0 609.757 164.776  34
  17  -1   0 515.933 164.771  34
  17   1   0 238.409 111.007  40
  18  -1   0 41.6417 73.0291  34
  18   1   0-41.7211 89.6124  34
  18   1   0 128.749 92.1793  40
  19   1   0 243.412 101.809  34
  19  -1   0 587.257 139.307  34
  19  -1   0 765.303 158.935  40
  19   1   0 542.866 145.901  40
 -20  -1   0 1625.23 203.737  20
  20  -1   0 1827.32 213.344  40
  20   1   0 1852.18 218.762  41
  20   1   0 1490.20 197.269  40
  20  -1   0 1773.95 208.182  34
  20   1   0 1683.03 203.335  34
   0   2   0 141490. 3697.29  53
   0  -2   0 136417. 3785.54  21
   0  -2   0 143579. 3715.76   9
   0   2   0 140844. 3704.95   1
   0   2   0 145288. 3658.43   7
   0  -2   0 141565. 3687.90  57
  -1   2   0 97255.3 2491.72  53
   1  -2   0 91464.4 2397.65  47
  -1  -2   0 92315.2 2387.74  46
  -1  -2   0 94521.6 2507.29   9
  -1   2   0 93206.9 2452.69   6
   1   2   0 92058.3 2479.12   1
  -1  -2   0 98376.2 2454.63  61
  -1  -2   0 100523. 2478.80  57
   1  -2   0 94788.2 2475.98  57
  -1  -2   0 93269.5 2567.02  21
   1  -2   0 93961.4 2569.73  21
  -2  -2   0 3312.16 123.983  46
  -2  -2   0 3413.26 194.717   9
  -2   2   0 3117.77 166.729   6
  -2  -2   0 2974.62 149.697  62
  -2  -2   0 3366.77 206.915  21
   2  -2   0 3268.30 204.272  21
  -3  -2   0 7736.50 264.353  46
  -3  -2   0 7395.09 343.832   9
  -3  -2   0 7842.65 343.897   8
   3  -2   0 7023.78 305.192   3
  -3   2   0 7611.48 335.682   2
  -3  -2   0 7752.69 324.721   4
  -3  -2   0 7294.55 297.292  62
   3  -2   0 7536.66 338.166  21
  -3  -2   0 7879.92 339.328  21
  -4  -2   0 44470.3 1237.37  46
  -4  -2   0 43726.6 1306.31   4
  -4   2   0 43333.5 1342.27   2
  -4  -2   0 43991.9 1343.15   8
   4  -2   0 46407.4 1314.23   3
  -4  -2   0 45536.5 1292.95  21
  -4  -2   0 43317.2 1282.49  62
  -5  -2   0 3440.73 228.484   4
   5  -2   0 3383.23 225.702   3
  -5   2   0 3596.23 279.389   5
  -5  -2   0 3632.57 252.427   8
  -5   2   0 3505.25 255.218   2
  -5  -2   0 3990.33 229.872  62
  -6   2   0 3003.37 280.527   5
  -6  -2   0 3358.33 240.661   4
   6  -2   0 3480.00 248.251   3
  -6  -2   0 3230.78 258.325   8
  -6  -2   0 3598.26 249.748  23
  -6  -2   0 3984.39 245.900  62
  -7  -2   0 746.250 134.680   8
  -7  -2   0 749.222 120.992   4
   7  -2   0 608.068 114.064   3
  -7   2   0 601.548 139.954   5
  -7   2   0 701.762 132.979   4
  -7  -2   0 830.001 118.317  62
  -8  -2   0 88.3267 63.2595   8
  -8   2   0 30.9037 54.2214   4
  -8   2   0 144.892 89.8539   5
   8  -2   0 175.923 76.3571   3
  -8  -2   0 21.7628 42.7023  62
  -9  -2   0 1594.92 218.110   8
   9  -2   0 1066.13 168.321   3
  -9   2   0 973.068 182.711   4
  -9   2   0 1428.14 231.018   5
  -9  -2   0 1099.02 157.692  62
  10  -2   0-32.8062 57.5357   3
 -10  -2   0-37.0877 72.7210   8
 -10  -2   0 28.5795 43.4088  62
  11  -2   0 3677.29 348.891   3
 -11   2   0 3641.51 320.742  59
 -11  -2   0 4199.63 353.543  62
  12  -2   0 2077.85 279.580   3
 -12  -2   0 1949.87 252.740  62
 -12   2   0 1920.77 243.852  59
  13  -2   0-45.7630 69.5056   3
 -13   2   0 37.9291 57.6079  59
 -13  -2   0 163.878 107.776  62
 -13   2   0 198.886 92.2837  46
 -14   2   0 1780.22 257.965  46
 -14  -2   0 980.617 202.564  62
 -14   2   0 1639.30 249.018  59
  14   2   0 1666.55 266.544  34
  14  -2   0 1426.74 254.145   3
  15   2   0 48.3603 103.873  34
  15  -2   0-49.1124 74.5913  34
 -15   2   0 42.7777 75.0212  59
  16   2   0 97.2745 95.3740  40
  16   2   0 188.931 124.258  34
  16  -2   0 47.8765 83.9731  34
 -16   2   0-42.7319 99.1457  59
  17   2   0 915.821 202.257  40
  17   2   0 1098.15 215.855  34
  17  -2   0 932.640 200.081  34
 -17   2   0 964.487 197.729  59
 -18  -2   0 681.769 184.201  20
 -18   2   0 741.892 159.297  59
  18   2   0 1143.61 209.846  40
  18   2   0 848.281 180.091  34
  18  -2   0 775.570 181.107  34
 -19   2   0 1208.82 180.202  59
 -19  -2   0 1635.45 231.082  20
  19   2   0 1488.16 208.950  34
  19  -2   0 1138.08 189.323  34
  19   2   0 1707.43 236.555  40
  19  -2   0 1378.79 203.174  40
  19   2   0 1580.27 220.113  41
 -20  -2   0 586.458 120.971  20
  20  -2   0 367.335 92.9925  40
  20   2   0 654.300 126.242  40
  20   2   0 422.246 106.688  41
  20   2   0 638.816 125.028  34
  20  -2   0 329.326 90.6676  34
   0  -3   0 20.6434 54.3048  21
   0  -3   0 10.1275 28.0831  57
   0   3   0-22.8631 37.5066  53
   0  -3   0 38.9939 42.6459   9
   0   3   0-12.0204 31.6214   1
  -1  -3   0 56885.5 1700.16  21
   1  -3   0 55421.8 1698.43  21
  -1  -3   0 55378.5 1542.09  61
  -1  -3   0 57411.7 1563.64  57
   1  -3   0 54452.4 1561.93  57
  -1   3   0 56292.1 1586.58  53
  -1  -3   0 56698.9 1609.58   9
   1   3   0 54717.1 1577.25   1
  -1   3   0 54238.7 1585.30   1
   2  -3   0 9816.18 473.545  21
  -2  -3   0 10563.0 480.648  21
   2  -3   0 9540.04 393.786  57
  -2   3   0 9855.82 408.764  53
   2   3   0 9720.94 403.469   1
  -2  -3   0 10157.3 430.863   9
  -3  -3   0 4182.12 216.247  62
  -3  -3   0 4295.24 269.429   9
  -3   3   0 3688.82 244.704   2
   3  -3   0 4520.71 287.777  21
  -3  -3   0 3998.10 269.345  21
  -4  -3   0 4466.45 250.839  62
  -4   3   0 4802.11 295.153   2
  -4  -3   0 5194.83 316.188   9
   4  -3   0 4618.86 264.310   3
   4  -3   0 4457.14 286.620  21
  -4  -3   0 5286.91 305.278  21
  -5  -3   0 15023.5 566.534  62
  -5   3   0 14693.6 631.665   2
   5  -3   0 13913.2 576.861   3
  -5  -3   0 14685.9 630.663   8
  -5  -3   0 13477.6 619.206   9
  -6  -3   0 314.883 71.2916  62
  -6   3   0 458.611 113.757   2
  -6  -3   0 457.120 101.789   4
  -6  -3   0 217.024 82.8288   9
  -6  -3   0 433.754 102.870   8
   6  -3   0 268.868 77.3984   3
  -7  -3   0 4785.55 314.128  62
   7  -3   0 4834.23 329.146   3
  -7   3   0 5140.86 411.594   5
  -7  -3   0 4794.43 359.102   8
  -7  -3   0 4561.50 365.396   9
  -7  -3   0 4256.51 329.746  23
  -8   3   0 7099.51 514.949   5
   8  -3   0 5657.97 387.377   3
  -8  -3   0 5794.96 439.981   9
  -8  -3   0 6061.98 441.838   8
  -8  -3   0 6554.57 395.217  62
   9  -3   0 1254.77 189.781   3
  -9   3   0 1123.63 205.119   4
  -9  -3   0 1767.30 246.222   8
  -9  -3   0 1504.50 190.856  62
  10  -3   0 603.114 141.214  39
 -10  -3   0 243.910 107.346   8
  10  -3   0 390.196 116.757   3
 -10  -3   0 346.000 103.623  62
  11  -3   0 992.163 195.395   3
  11  -3   0 706.296 158.351  39
 -11  -3   0 1116.99 207.873  19
 -11   3   0 1150.27 190.098  58
 -11  -3   0 1128.90 187.314  62
 -11   3   0 1060.35 183.202  59
 -12  -3   0 274.351 103.845  62
 -12   3   0 477.882 137.318  59
 -12   3   0 829.105 172.161  58
  12  -3   0 658.376 168.220   3
 -12  -3   0 599.591 167.213  19
 -13   3   0 203.022 100.947  46
  13  -3   0 286.482 118.626   3
 -13  -3   0 300.039 112.971  62
 -13   3   0 361.176 131.852  59
 -14   3   0 42.7018 83.7352  59
  14   3   0 47.6478 83.5700  40
 -15   3   0 43.8072 76.8417  59
  15   3   0 95.6125 110.920  40
 -16   3   0-42.8671 65.1104  59
  16   3   0 46.1404 80.9220  40
 -16  -3   0 97.9933 74.4192  20
  17   3   0 7189.27 539.074  40
 -17  -3   0 6781.31 535.141  20
 -17   3   0 7249.79 519.156  59
  18   3   0 37.1632 72.8792  40
  18   3   0 38.0298 74.5781  41
 -18  -3   0 39.3011 68.9362  20
 -18   3   0 103.158 73.8685  59
  19   3   0 546.021 131.115  40
  19   3   0 779.512 152.919  41
 -19  -3   0 660.973 141.475  20
 -19   3   0 441.961 109.288  59
 -20   3   0 20.0049 39.2257  59
  20   3   0 22.1593 47.5966  40
  20   3   0-22.9915 34.9204  41
 -20  -3   0-48.2116 47.2662  17
   0  -4   0 101318. 2994.79  21
   0  -4   0 100614. 2797.28  57
   0  -4   0 104319. 2812.00  61
   0  -4   0 105938. 2870.43   9
   0   4   0 100473. 2842.83   1
   1  -4   0 7622.92 460.183  21
  -1  -4   0 7962.77 468.380  21
  -1  -4   0 8184.01 366.627  57
   1  -4   0 7774.23 363.191  57
  -1   4   0 7669.72 382.167  53
   1   4   0 7657.80 377.890   1
  -1  -4   0 7898.41 396.430   9
   2  -4   0 555.316 133.822  21
  -2  -4   0 348.740 105.791  21
   2  -4   0 349.110 74.4734  57
  -2   4   0 460.736 93.8998  53
   2   4   0 555.579 95.7292   1
  -2  -4   0 500.284 102.927   9
   3  -4   0 725.520 142.426  21
  -3  -4   0 595.822 131.630  21
   3  -4   0 780.630 108.939  57
  -3   4   0 577.211 106.768  53
  -3   4   0 697.090 122.039   2
  -3  -4   0 697.739 122.150   9
   3   4   0 725.864 113.212   1
   4  -4   0 19495.3 811.260  21
  -4  -4   0 19149.6 803.422  21
   4  -4   0 19782.4 750.650  57
  -4  -4   0 20890.7 808.805   9
  -4   4   0 19168.8 788.228   2
   4  -4   0 20391.3 733.719   3
   4   4   0 21049.0 775.804   1
   5  -4   0 9415.66 463.498   3
  -5   4   0 9920.05 518.413   2
  -5  -4   0 8848.52 497.601   9
  -6  -4   0 4744.90 310.402  62
  -6  -4   0 4389.64 349.478   9
  -6   4   0 5083.98 383.223   2
   6  -4   0 5343.96 341.343   3
  -7  -4   0 11478.8 626.006  23
   7  -4   0 10027.6 547.798   3
  -7   4   0 10925.6 627.555   2
  -7   4   0 11711.1 689.765   5
  -7  -4   0 11554.6 631.368   9
  -7  -4   0 11586.3 553.553  62
   8  -4   0 3640.79 316.444   3
  -8   4   0 2860.89 347.286   5
  -8  -4   0 3549.53 297.981  62
   9  -4   0 3097.50 309.703  39
  -9   4   0 3036.83 354.518   4
   9  -4   0 3712.02 336.873   3
  -9  -4   0 3619.90 313.808  62
  10  -4   0 1953.91 265.271   3
  10  -4   0 1922.00 254.221  39
 -10  -4   0 1933.28 276.495  20
 -10   4   0 2375.02 278.552  58
 -10   4   0 2500.72 273.553  59
 -10  -4   0 1720.22 237.381  62
  11  -4   0 1949.54 274.381   3
  11  -4   0 1376.08 226.293  39
 -11  -4   0 1946.07 288.057  20
 -11   4   0 2125.03 266.741  58
 -11   4   0 1864.80 243.806  59
  12  -4   0-46.1454 80.9272   3
 -12   4   0 167.516 103.867  58
 -12   4   0 39.1336 59.4358  59
  12  -4   0 130.533 93.4571  39
 -12  -4   0-48.9087 95.8975  20
 -13  -4   0 6607.23 549.007  20
 -13   4   0 6197.59 494.007  59
 -13   4   0 6025.15 498.400  58
  13  -4   0 6704.20 559.785   3
 -14  -4   0 1216.66 237.293  20
 -14   4   0 1436.23 237.328  59
 -14   4   0 1102.79 217.626  58
  15   4   0 665.643 177.828  41
 -15  -4   0 592.870 179.559  20
 -15   4   0 869.892 199.021  59
 -15   4   0 811.086 184.293  58
  16   4   0 44.5942 67.7306  41
 -16  -4   0 46.3831 70.4475  20
 -16   4   0-41.3769 72.5659  59
  17   4   0 199.439 110.626  41
 -17  -4   0 44.2100 94.9824  29
 -17  -4   0 41.5511 72.9017  20
 -17   4   0 111.508 86.2588  59
  18   4   0 33.7080 66.0950  41
 -18  -4   0-35.7356 62.6734  29
 -18  -4   0 34.9699 68.5690  20
 -18   4   0 62.7597 67.4026  59
 -19  -4   0 4245.75 323.228  20
 -19   4   0 3498.02 285.961  59
  19   4   0 3524.37 300.764  41
 -19  -4   0 3997.89 328.131  17
   0  -5   0-18.6612 46.2844  57
   0   5   0 22.4531 44.0262   1
   0  -5   0-36.4795 78.3545  21
   1  -5   0 5366.38 330.282  57
   1  -5   0 6145.58 355.391  61
  -1  -5   0 5742.06 374.547   9
   1   5   0 6528.33 376.951   1
   1  -5   0 5494.47 434.875  21
  -1  -5   0 6191.17 452.933  21
  -2   5   0 18113.7 742.542  53
   2  -5   0 18322.1 712.894  57
  -2  -5   0 17203.7 748.111   9
   2   5   0 17510.4 731.820   1
  -2  -5   0 18727.6 853.922  21
   2  -5   0 17450.1 843.632  21
  -3   5   0 81648.9 2459.06  53
   3  -5   0 83456.9 2426.14  57
  -3   5   0 84745.0 2524.41   2
  -3  -5   0 82232.7 2494.72   9
   3   5   0 83011.2 2463.37   1
  -3  -5   0 86866.6 2604.32  21
   3  -5   0 82488.2 2599.57  21
  -4   5   0 963.064 154.594  53
   4  -5   0 1216.97 160.110  57
  -4  -5   0 1100.86 170.827   9
  -4   5   0 1159.34 185.541   2
   4   5   0 1205.45 172.711   1
  -4  -5   0 1085.42 179.994  21
   4  -5   0 1091.28 184.049  21
  -5   5   0 8146.38 496.763  53
   5  -5   0 8920.66 482.192  57
   5   5   0 9395.50 514.698   1
  -5   5   0 8681.38 534.862   2
  -5  -5   0 8488.11 516.235   9
  -6   5   0 29732.7 1169.28  53
   6  -5   0 28410.9 1100.54  57
  -6  -5   0 29067.6 1174.45   9
   6   5   0 31360.1 1155.31   1
  -6   5   0 29850.8 1216.65   2
  -6  -5   0 30703.9 1249.02  23
  -7   5   0 38454.8 1451.09  53
  -7  -5   0 38365.9 1498.14  23
   7  -5   0 38431.1 1379.42  57
   7   5   0 38965.1 1408.58   1
   7  -5   0 38467.7 1372.88   3
  -7   5   0 36933.5 1490.68   2
  -8   5   0 4960.78 407.282  58
   8  -5   0 5368.35 426.523  57
  -8  -5   0 5424.64 438.171  42
  -8  -5   0 5902.48 485.791  23
  -8  -5   0 5627.64 456.900  20
   8  -5   0 4720.37 387.802  39
   8  -5   0 5680.68 419.577   3
   8   5   0 5246.76 418.008   1
  -8   5   0 4872.02 462.768   2
  -9   5   0 2210.99 280.051  58
  -9  -5   0 2365.03 295.987  42
  -9  -5   0 2364.04 302.735  20
   9  -5   0 2514.71 286.524  39
   9   5   0 1942.47 261.686   1
   9  -5   0 2219.64 281.795   3
 -10   5   0 17240.4 871.454  58
 -10  -5   0 18420.8 930.352  43
  10  -5   0 17161.6 864.086  39
  10   5   0 16912.0 877.876   1
  10  -5   0 15424.3 836.865   3
 -10  -5   0 16954.0 912.454  20
  11  -5   0 582.124 162.590   3
 -11  -5   0 802.818 202.183  20
  11  -5   0 390.244 137.909  39
  11  -5   0 578.961 175.078  37
 -11   5   0 725.680 164.757  59
 -11   5   0 655.330 167.661  58
 -12   5   0 13201.3 855.354  53
 -12  -5   0 11812.1 782.641  20
 -12   5   0 14201.2 762.437  59
 -12   5   0 12366.7 752.817  58
  12  -5   0 13944.4 790.390  39
  12  -5   0 13125.4 793.220   3
 -13  -5   0 51.9327 78.8746  20
 -13   5   0-46.2024 70.1716  58
 -13   5   0 42.3358 74.2461  59
 -14  -5   0 1816.63 290.464  20
 -14   5   0 1951.53 282.383  58
 -14   5   0 1747.99 263.099  59
 -15  -5   0 283.887 131.666  20
 -15   5   0 493.906 149.219  59
 -15   5   0 596.972 154.563  58
 -16  -5   0 2091.56 306.041  29
 -16  -5   0 1364.19 236.805  20
 -16   5   0 1289.89 211.513  58
 -16   5   0 1888.55 253.188  59
 -17  -5   0 991.819 192.934  17
 -17  -5   0 930.421 185.130  29
 -17  -5   0 620.451 151.104  20
 -17   5   0 621.598 147.299  59
 -17   5   0 537.355 128.190  58
 -18  -5   0 4704.88 356.311  20
 -18   5   0 3846.79 308.692  59
 -18  -5   0 3936.15 347.686  29
 -18  -5   0 4177.87 350.430  17
 -19   5   0 19.5711 34.3293  59
 -19  -5   0 45.3185 44.4341  17
 -19  -5   0 21.9779 38.5495  29
   0  -6   0 56365.2 2022.81  21
   1   6   0 6273.26 421.241   1
   1  -6   0 6226.30 510.484  21
  -1  -6   0 7156.58 539.928  21
   2  -6   0 53303.1 1773.30  61
   2   6   0 53360.0 1805.94   1
  -2  -6   0 59131.4 1872.10   9
  -2  -6   0 55223.1 1974.85  21
   2  -6   0 57445.6 2018.34  21
   3  -6   0 507.809 121.191  61
  -3   6   0 788.178 161.056   2
   3   6   0 605.602 135.079   1
  -3  -6   0 638.428 145.310   9
  -3  -6   0 726.468 180.484  21
   3  -6   0 1031.10 208.683  21
   4  -6   0 40057.7 1514.37  21
  -4  -6   0 38952.1 1480.31  21
  -4   6   0 34169.7 1348.58  53
   4   6   0 37003.3 1372.74   1
  -4  -6   0 36832.7 1386.44   9
  -4   6   0 38148.5 1436.65   2
  -5  -6   0 17670.3 894.780  42
  -5  -6   0 17928.5 956.063  23
  -5   6   0 17341.0 852.169  53
  -5   6   0 20525.7 953.333   2
  -5  -6   0 18321.6 877.814   9
   5   6   0 20159.8 889.669   1
  -6   6   0 8038.96 547.938  53
  -6  -6   0 7954.71 509.937  48
  -6  -6   0 7163.76 521.417  20
  -6  -6   0 7354.51 578.203  23
  -6  -6   0 7811.49 558.012  42
  -6  -6   0 8086.75 585.901  43
   6  -6   0 7533.19 521.245  36
   6  -6   0 6958.36 508.431  35
   6   6   0 8809.28 551.604   1
  -6   6   0 8728.15 612.377   2
  -7   6   0 12480.3 691.070  58
  -7   6   0 9975.15 663.701  53
  -7  -6   0 10606.4 724.910  23
  -7  -6   0 11100.6 682.862  20
  -7  -6   0 10549.7 700.835  43
  -7  -6   0 11693.4 689.238  17
  -7   6   0 11320.0 749.542   2
   7   6   0 10869.0 654.696   1
  -8   6   0 1348.86 262.455   2
   8   6   0 1270.28 218.516   1
  -8   6   0 1238.39 216.182  58
  -8   6   0 1633.88 268.147  53
  -8  -6   0 1284.84 250.160  23
  -8  -6   0 1503.85 248.106  20
  -8  -6   0 1035.34 218.178  43
  -8  -6   0 774.804 185.522  42
   8  -6   0 1163.40 199.658  39
  -8  -6   0 986.369 213.777  17
   9   6   0 9182.81 642.653   1
  -9   6   0 9881.44 651.109  58
  -9   6   0 10194.2 707.867  53
  -9  -6   0 11446.8 720.570  20
  -9  -6   0 10040.9 684.539  42
  -9  -6   0 11845.0 753.130  43
   9  -6   0 10797.5 650.520  39
  -9  -6   0 10279.3 691.944  17
  10   6   0 1246.81 232.815   1
 -10   6   0 1545.56 254.385  58
 -10   6   0 1377.66 266.845  53
 -10  -6   0 1515.08 255.811  42
 -10  -6   0 1403.87 260.149  43
 -10  -6   0 1237.98 245.942  17
  10  -6   0 1298.78 227.149  39
 -10  -6   0 1240.40 242.210  20
 -11  -6   0 2558.60 352.128  20
 -11   6   0 2576.61 329.332  58
 -11  -6   0 2366.85 338.296  43
  11  -6   0 1991.51 290.120  39
  11  -6   0 2965.48 373.730  37
 -11  -6   0 2568.55 353.455  17
 -12   6   0 1326.52 241.943  58
  12  -6   0 1707.43 268.317  39
  12  -6   0 1691.86 292.249  37
 -12  -6   0 1560.02 281.891  17
 -12  -6   0 1706.00 283.303  20
 -13  -6   0 7309.50 600.498  17
 -13  -6   0 8749.97 645.608  20
 -13   6   0 8438.83 602.423  58
 -14  -6   0 48.8297 104.883  17
 -14  -6   0-51.6113 90.5157  29
 -14  -6   0 95.7764 72.7355  20
 -14   6   0 44.2557 77.6165  58
 -15  -6   0 659.139 164.385  17
 -15  -6   0 617.818 172.685  29
 -15  -6   0 899.104 195.839  20
 -15   6   0 581.787 143.631  59
 -15   6   0 762.692 173.300  58
 -16  -6   0 530.894 145.911  17
 -16  -6   0 582.703 155.751  29
 -16   6   0 724.316 158.050  58
 -16   6   0 864.251 162.111  59
 -17  -6   0 497.037 128.623  17
 -17  -6   0 649.277 153.509  29
 -17   6   0 526.559 119.971  58
 -17   6   0 714.479 132.095  59
 -18   6   0-20.0776 43.1253  59
 -18   6   0 60.2812 43.1600  58
 -18  -6   0 25.5500 50.0978  29
 -18  -6   0-23.4725 46.0244  17
 -18  -6   0 44.4593 51.5732  16
   0  -7   0-48.5568 85.1574  44
   0  -7   0 56.2502 85.4333  21
   0  -7   0 39.4613 69.2066  36
  -1  -7   0 1616.35 259.538  44
   1  -7   0 1373.11 249.694  44
   1  -7   0 1526.83 239.135  36
  -1  -7   0 1329.53 264.113  21
   1  -7   0 1361.65 261.059  21
  -2  -7   0 185.999 97.8778  48
  -2  -7   0 46.2645 81.1595  44
   2  -7   0-48.8682 74.2460  44
   2   7   0 76.7619 58.3251   1
  -2   7   0 127.125 91.0378   2
   2  -7   0 122.599 87.7979  36
  -2  -7   0 216.176 142.183  21
  -2  -7   0 52.4538 79.6899  23
   2  -7   0 112.659 130.698  21
  -3  -7   0 1036.29 210.500  44
  -3  -7   0 1060.14 206.428  43
  -3  -7   0 674.795 156.134  48
  -3  -7   0 1195.07 220.926  42
   3  -7   0 1251.15 239.960  44
  -3   7   0 1363.10 235.817   2
   3   7   0 999.283 196.691   1
  -3  -7   0 746.098 176.035   9
   3  -7   0 873.427 184.003  36
  -3  -7   0 1178.44 240.759  23
  -3  -7   0 1211.93 241.342  21
   3  -7   0 774.290 207.217  21
   4   7   0 499.120 136.862   1
  -4   7   0 326.015 129.563   2
  -4  -7   0 328.002 135.982  23
  -4  -7   0 361.803 136.364  21
   4  -7   0 380.214 111.064  61
  -4  -7   0 661.842 185.678  43
  -4  -7   0 417.468 124.952  48
  -4  -7   0 463.407 146.880  42
   4  -7   0 553.193 149.617  36
   4  -7   0 322.419 127.844  35
   5   7   0 1296.64 229.811   1
  -5   7   0 1713.25 277.930   2
  -5  -7   0 1295.52 258.788  23
   5  -7   0 1646.08 241.655  61
  -5  -7   0 1199.77 232.872  42
  -5  -7   0 1455.74 258.802  43
  -5  -7   0 1393.37 222.444  48
   5  -7   0 1136.32 215.945  36
   5  -7   0 1012.60 205.344  35
   6  -7   0 401.869 130.571  61
  -6  -7   0 870.440 210.242  23
  -6  -7   0 794.329 171.155  48
  -6  -7   0 741.228 184.340  42
  -6  -7   0 579.204 179.339  43
   6  -7   0 359.523 131.405  36
   6   7   0 718.696 181.010   1
  -6   7   0 330.358 145.479   2
   7  -7   0 7223.65 567.633  61
  -7  -7   0 7510.59 535.710  48
  -7  -7   0 7670.14 645.832  23
  -7  -7   0 6940.93 575.626  42
  -7  -7   0 7412.07 609.377  43
   7  -7   0 6127.93 521.192  36
   7   7   0 7545.14 569.021   1
  -7   7   0 8095.03 661.034   2
   8   7   0 48.8254 60.5889   1
  -8   7   0 64.1714 79.6094   2
  -8   7   0 44.9265 55.7576  58
   8  -7   0 102.459 89.8712  61
  -8   7   0 54.1904 67.2379  53
  -8  -7   0 246.603 132.438  23
  -8  -7   0 103.723 90.9791  42
  -8  -7   0 111.393 97.7031  43
   8  -7   0 164.554 88.3894  39
  -8  -7   0 292.378 128.208  17
   9  -7   0 588.033 169.642  61
  -9   7   0 697.753 178.396  58
  -9   7   0 514.518 174.267  53
  -9  -7   0 506.193 178.419  43
  -9  -7   0 791.756 202.278  42
  -9  -7   0 462.096 162.985  17
   9  -7   0 909.283 194.149  39
   9   7   0 406.103 141.517   1
 -10  -7   0 4876.37 484.155  17
 -10   7   0 4833.37 459.228  58
 -10  -7   0 3989.52 441.188  42
 -10  -7   0 4546.38 481.743  43
  10  -7   0 4565.23 433.726  39
  10  -7   0 4982.73 497.838  37
 -10  -7   0 5428.49 509.088  29
 -11  -7   0 2047.95 328.602  29
 -11   7   0 2275.22 314.810  58
 -11  -7   0 3149.39 384.896  42
 -11  -7   0 3031.22 385.862  43
  11  -7   0 2215.81 308.681  39
  11  -7   0 3276.45 400.737  37
 -11  -7   0 2390.88 335.580  17
 -12  -7   0 1491.20 265.327  29
 -12   7   0 1529.32 256.276  58
 -12  -7   0 1320.24 260.289  43
  12  -7   0 1420.45 239.438  39
  12  -7   0 1551.26 271.806  37
 -12  -7   0 1232.58 240.957  17
 -13   7   0 1011.74 202.824  58
  13  -7   0 1535.42 276.436  37
 -13  -7   0 1335.54 245.851  17
 -13  -7   0 1221.80 232.862  29
 -14  -7   0 2295.24 307.071  17
 -14   7   0 2132.35 287.072  58
 -15  -7   0 253.980 110.529  17
 -15  -7   0 435.671 143.439  29
 -15   7   0 351.643 115.676  58
 -16   7   0 2583.75 260.526  58
 -16  -7   0 2752.11 289.537  29
 -16  -7   0 2785.83 274.648  16
 -16  -7   0 2418.39 258.003  17
 -17   7   0 22.1230 33.6051  58
 -17  -7   0 25.6829 50.3610  29
 -17  -7   0 22.2620 47.8197  17
 -17  -7   0 23.0391 34.9962  16
   0  -8   0 1027.51 241.391  44
   0  -8   0 1058.25 198.039  48
   0  -8   0 848.399 199.825  36
   0  -8   0 1203.47 294.230  21
  -1  -8   0 4148.57 403.012  48
   1  -8   0 4569.57 523.545  21
  -1  -8   0 3945.93 482.728  21
  -1  -8   0 3750.24 434.142  44
   1  -8   0 4029.62 454.323  44
   1  -8   0 3948.19 413.087  36
  -1   8   0 3847.16 421.526   2
  -2  -8   0 13623.4 776.260  48
   2  -8   0 12034.7 828.601  44
  -2  -8   0 14014.4 862.921  44
  -2   8   0 14032.8 841.728   2
   2  -8   0 13985.6 819.237  36
  -2  -8   0 13385.0 891.154  23
  -3  -8   0 106.108 93.1269  44
   3  -8   0 112.721 121.120  44
  -3  -8   0 351.371 127.796  48
  -3   8   0 52.4772 79.7996   2
   3  -8   0 347.662 150.916  36
  -3  -8   0 248.768 133.640  23
  -4  -8   0 426.060 155.508  43
  -4  -8   0 420.348 146.359  42
  -4  -8   0 486.371 145.733  48
   4  -8   0 494.483 180.798  44
  -4  -8   0 984.257 213.512  44
   4   8   0 978.457 206.205   1
  -4   8   0 549.221 180.732   2
   4  -8   0 554.885 166.087  36
  -4  -8   0 442.924 176.005  23
  -5  -8   0 267.740 129.978  48
  -5  -8   0 279.704 147.337  43
  -5  -8   0 378.600 142.463  42
  -5   8   0 525.808 170.063   2
   5   8   0 451.959 152.712   1
   5  -8   0 255.669 148.886  36
  -5  -8   0 128.215 97.6351  23
  -6  -8   0 196.369 115.003  23
  -6  -8   0 220.115 118.399  42
  -6  -8   0 406.215 137.277  48
  -6  -8   0 405.805 168.741  43
   6   8   0 154.332 101.107   1
  -6   8   0 436.928 173.219   2
   6  -8   0 361.852 143.508  36
   6  -8   0 291.501 120.695  61
   7  -8   0 51.8389 90.9124  36
  -7  -8   0 47.9005 84.0054  16
  -7  -8   0 111.075 97.3984  42
  -7  -8   0-45.5256 69.1440  48
  -7  -8   0 118.180 115.861  43
   8  -8   0 255.706 126.909  36
  -8  -8   0 148.400 106.333  16
  -8  -8   0 177.549 127.189  43
  -8  -8   0 272.315 119.467  48
  -8  -8   0 55.5468 97.5062  42
   9  -8   0 918.709 231.310  37
  -9  -8   0 582.423 184.866  43
  -9  -8   0 550.351 181.308  42
  10  -8   0 1080.33 216.480  39
  10  -8   0 1917.96 310.388  37
 -10   8   0 1139.52 217.356  58
 -10  -8   0 1126.58 253.670  43
 -10  -8   0 1073.92 237.361  42
 -11   8   0 353.065 134.196  58
  11  -8   0 378.296 149.979  37
  11  -8   0 251.482 110.427  39
 -11  -8   0 289.379 119.773  17
 -11  -8   0 53.3511 93.7627  43
 -11  -8   0 357.540 148.671  42
 -12   8   0 874.349 191.523  58
 -12  -8   0 1262.20 229.746  42
 -12  -8   0 1277.18 245.079  43
  12  -8   0 1000.68 216.540  37
 -12  -8   0 1066.05 228.631  17
 -12  -8   0 930.681 199.893  16
 -13  -8   0 482.470 141.369  29
 -13   8   0 495.296 142.086  58
 -13  -8   0 130.439 108.291  43
  13  -8   0 487.822 150.934  37
 -13  -8   0 396.418 125.722  16
 -13  -8   0 587.211 149.956  17
 -14   8   0 268.496 101.997  58
  14  -8   0 222.263 102.769  37
 -14  -8   0 263.405 100.065  17
 -14  -8   0 272.990 107.933  16
 -14  -8   0 35.1070 75.4739  29
 -15  -8   0 116.747 72.4873  29
 -15  -8   0 168.493 77.9621  16
 -15  -8   0 78.7393 65.2062  17
 -16   8   0 613.653 111.596  58
 -16  -8   0 629.110 114.347  29
 -16  -8   0 712.384 125.195  16
   0  -9   0 52.4354 79.6381  36
   0  -9   0 63.4055 124.322  44
   0  -9   0-46.2832 70.2942  48
   1  -9   0 537.043 176.369  36
   1  -9   0 254.993 148.095  44
  -1  -9   0 435.725 172.775  44
  -1  -9   0 190.082 110.515  48
   2  -9   0 436.630 172.605  36
   2  -9   0 126.333 135.736  44
  -2  -9   0 432.814 157.836  48
  -2  -9   0 60.5551 106.277  44
   3  -9   0 2367.56 350.192  36
  -3  -9   0 2871.91 382.605  44
  -3  -9   0 2168.46 310.804  48
   3  -9   0 2470.24 364.395  44
   4  -9   0 940.683 224.064  36
  -4  -9   0 1046.95 233.369  42
  -4  -9   0 1302.36 259.478  44
   4  -9   0 1073.68 246.883  44
  -4  -9   0 1152.41 228.422  48
  -4  -9   0 1118.04 241.729  43
   5  -9   0 1050.58 238.757  36
  -5  -9   0 858.961 193.273  48
  -5  -9   0 899.655 221.821  42
  -5  -9   0 1099.09 244.463  43
   6  -9   0 54.7625 83.1727  36
  -6  -9   0 47.2467 71.7579  48
  -6  -9   0-58.9210 115.529  43
  -6  -9   0 56.3878 98.8898  42
   7  -9   0 447.320 170.124  37
   7  -9   0 267.301 140.969  36
  -7  -9   0 463.386 152.345  48
  -7  -9   0 352.923 163.394  43
  -7  -9   0 445.663 183.034  42
   8  -9   0 55.3511 84.0691  37
   8  -9   0 51.0737 77.5728  36
  -8  -9   0-44.6804 55.4114  48
  -8  -9   0-57.4259 112.599  43
  -8  -9   0-54.1958 67.2105  42
   9  -9   0 1829.69 297.891  37
  -9  -9   0 1815.73 283.246  16
  -9  -9   0 1868.46 301.596  42
  -9  -9   0 1260.50 257.990  43
  -9  -9   0 1966.11 270.571  48
  10  -9   0 51.1273 109.844  37
 -10  -9   0 309.752 128.715  16
 -10  -9   0 48.6963 74.0011  42
 -10  -9   0 102.151 100.177  43
  11  -9   0 141.436 92.5440  37
 -11  -9   0 202.938 100.759  16
 -11  -9   0 221.810 110.113  42
 -11  -9   0 139.165 107.709  43
 -12   9   0 302.122 102.125  58
 -12  -9   0 285.336 118.682  43
  12  -9   0 167.220 97.1513  37
 -12  -9   0 178.901 88.9205  16
 -13   9   0 88.4962 77.5999  58
 -13  -9   0 136.424 79.1257  43
  13  -9   0 70.3314 61.6717  37
 -13  -9   0 30.2405 75.0015  16
  13  -9   0-71.7163 83.1905  27
 -14   9   0-24.6994 53.0531  58
  14  -9   0-28.1484 60.4610  27
  14  -9   0-27.4112 48.0738  37
 -14  -9   0 24.2684 42.5624  16
   0 -10   0 7648.43 671.501  44
   0 -10   0 6782.45 572.239  36
  -1 -10   0 250.343 122.959  44
   1 -10   0 382.879 168.046  44
  -1 -10   0 374.489 136.359  48
   1 -10   0 268.329 124.744  36
   2 -10   0-62.7502 77.8161  44
  -2 -10   0 47.4699 58.8676  48
  -2 -10   0-60.5847 118.791  44
   2 -10   0 108.839 126.253  36
  -3 -10   0 3770.88 446.592  44
   3 -10   0 3760.10 456.880  44
  -3 -10   0 3407.82 379.507  48
   3 -10   0 3323.64 406.756  36
  -4 -10   0 3301.71 410.189  44
   4 -10   0 2594.99 371.794  44
   4 -10   0 2593.28 358.761  36
  -4 -10   0 3120.22 361.027  48
  -5 -10   0 2539.82 326.311  48
  -5 -10   0 3090.14 384.350  43
  -5 -10   0 2635.60 347.451  42
   5 -10   0 1801.24 303.567  36
   5 -10   0 2277.21 329.713  27
  -6 -10   0 3314.08 391.391  42
  -6 -10   0 3724.68 420.807  43
   6 -10   0 2820.29 370.554  27
   6 -10   0 4045.92 429.824  36
  -6 -10   0 3276.45 361.301  48
   7 -10   0 482.027 152.828  37
   7 -10   0 436.730 153.846  36
   7 -10   0 310.435 143.925  27
  -7 -10   0 372.634 126.288  48
  -7 -10   0 639.243 178.149  42
  -7 -10   0 725.880 213.555  43
   8 -10   0 278.747 122.736  37
   8 -10   0 447.126 162.051  36
   8 -10   0 399.901 139.073  27
  -8 -10   0 491.580 155.830  43
  -8 -10   0 463.986 152.652  42
  -8 -10   0 767.056 165.143  48
   9 -10   0 437.174 148.532  37
   9 -10   0 277.624 130.196  36
   9 -10   0 46.8365 91.9355  27
  -9 -10   0 135.873 97.3755  43
  -9 -10   0 171.159 85.0098  48
  10 -10   0 39.9764 78.3841  37
  10 -10   0 84.7545 83.0915  27
 -10 -10   0-40.4901 79.3913  43
  11 -10   0 1232.39 200.809  37
  11 -10   0 1731.71 242.175  27
 -11 -10   0 1328.63 208.656  43
  12 -10   0 60.9208 75.5982  27
  12 -10   0 147.077 77.4307  37
 -12 -10   0 117.533 61.8995  16
 -12 -10   0 114.988 75.6732  43
  13 -10   0 162.332 67.4665  27
  13 -10   0 22.5712 48.5127  37
   0 -11   0 110.856 108.745  44
   0 -11   0 177.065 95.1523  36
   1 -11   0 2430.77 348.880  44
  -1 -11   0 2771.18 374.958  44
   1 -11   0 2341.29 321.298  36
  -1 -11   0 2980.32 323.865  48
  -2 -11   0 199.860 105.211  48
   2 -11   0 101.539 89.1081  26
   2 -11   0 139.539 91.2700  36
  -3 -11   0 1588.42 242.092  48
   3 -11   0 1972.23 294.993  26
  -3 -11   0 1554.07 257.719  26
   3 -11   0 1387.23 246.593  36
  -4 -11   0 154.426 89.6888  48
  -4 -11   0 174.172 108.095  26
   4 -11   0 266.976 123.472  26
   4 -11   0 180.553 104.825  36
   5 -11   0 2598.60 326.493  36
  -5 -11   0 3380.72 333.981  48
   6 -11   0 366.229 133.974  36
  -6 -11   0 445.942 124.521  48
   6 -11   0 522.512 141.417  27
   7 -11   0 1078.71 200.069  36
  -7 -11   0 1219.02 187.671  48
  -7 -11   0 1079.15 198.738  43
   7 -11   0 776.713 172.209  27
   8 -11   0 957.555 171.281  37
   8 -11   0 785.266 160.845  36
  -8 -11   0 715.715 139.930  48
  -8 -11   0 705.986 152.798  43
   8 -11   0 615.959 153.526  27
   9 -11   0 660.537 132.148  37
  -9 -11   0 758.541 125.611  48
  -9 -11   0 682.834 145.192  43
   9 -11   0 874.478 171.397  27
  10 -11   0 666.480 129.247  37
 -10 -11   0 805.600 139.713  43
  10 -11   0 631.322 128.561  27
   0 -12   0 1780.13 245.908  26
   1 -12   0 63.2255 61.9857  36
  -1 -12   0-37.1016 56.3506  26
   1 -12   0 37.3852 73.3039  26
   2 -12   0 808.644 156.376  36
  -2 -12   0 811.636 143.458  48
   2 -12   0 534.993 141.002  26
  -2 -12   0 703.065 152.065  26
   3 -12   0 256.132 101.353  36
  -3 -12   0 107.765 62.7132  48
  -3 -12   0 289.674 105.725  26
   3 -12   0 328.147 103.873  26
   4 -12   0 461.518 124.272  36
  -4 -12   0 517.756 111.915  48
  -4 -12   0 509.833 117.169  26
   5 -12   0 401.463 113.142  36
  -5 -12   0 599.746 119.649  48
   6 -12   0 592.427 124.509  36
  -6 -12   0 535.831 103.899  48
  -7 -12   0 401.187 83.7013  48
  21   0  -1 83.1148 48.2152  34
 -21   0   1-21.7064 42.5708  20
  21   0  -1 85.9775 62.5180  40
  20   0  -1 29.4106 57.6665  34
  20   0  -1-30.3951 59.5969  40
  19   0  -1-37.4844 80.5122  34
  19   0  -1 38.4090 89.1082  40
  18   0  -1-44.4929 87.2464  34
  17   0  -1-49.6569 87.0943  34
 -16   0   1-54.7870 144.130  19
 -15   0   1-109.972 152.497  19
 -14   0   1 41.7543 73.2338  46
 -13   0   1 37.8465 46.9444  46
 -13   0   1 51.8453 78.7488   8
 -12   0   1 67.6882 59.3539  46
 -12   0   1-47.0709 71.4906   8
 -12   0   1 32.3418 49.1203  62
 -11   0   1-30.0021 37.2137  46
 -11   0   1-41.9304 52.0033   8
 -11   0   1-28.8362 50.5776  62
 -10   0   1-26.5258 40.2888  46
 -10   0   1-36.7848 55.8694   8
  10   0  -1 26.7633 52.4773   3
 -10   0   1-25.5128 44.7444  62
  -9   0   1-23.3289 40.9132  46
   9   0  -1-23.2079 45.5051   3
  -9   0   1 44.8600 43.9799  62
  -8   0   1 20.4097 47.3529  46
   8   0  -1 19.9704 46.3336   3
  -8   0   1 19.5599 42.0155  62
  -7   0   1-17.6412 37.8955  46
  -7   0   1 67.2894 44.2566  62
   7   0  -1 50.7893 39.2807   3
  -6   0   1-14.1370 42.9423  62
  -6   0   1-23.6140 50.7204   5
   6   0  -1 56.0727 40.7686   3
  -5   0   1 36.6216 37.0802  46
  -5   0   1 10.1669 25.2155  24
  -5   0   1-11.4550 30.1337  62
  -5   0   1 59.3253 52.0207   5
   5   0  -1-11.1801 31.0015   3
  -5   0   1-9.78666 33.2366   4
  -4   0   1 85.6525 40.0260  46
  -4   0   1 36.3511 34.7399  24
  -4   0   1-17.6516 25.6740  62
   4   0  -1 25.4355 25.7604   3
  -4   0   1 16.1788 51.1541   5
  -4   0   1 28.5267 26.5378   4
  -3   0   1 49.5891 29.1372  46
  -3   0   1 7.87448 28.4705  24
  -3   0   1-6.45026 17.8874  62
  -3   0   1 12.7133 40.1950   5
  -3   0   1 8.83048 18.5689   4
  -2   0   1-13.3882 18.5621  24
  -2   0   1 5.22836 13.7538  46
  -2   0   1-6.09452 20.6976  11
  -2   0   1 18.3530 30.1076   5
  -2   0   1-6.84378 23.2422   6
  -1   0   1 2.58892 10.4034  53
  -1   0   1 11.1622 13.4523  47
  -1   0   1 12.4662 12.0852  46
  -1   0   1-11.3836 17.9954  24
  -1   0   1 4.67968 15.8929  11
  -1   0   1 9.45338 17.0892   6
  -1   0   1-5.61932 19.0839   5
   0   0   1-4.10687 11.9579  46
   0   0  -1 16.0929 18.3405   4
   0   0   1 12.2700 16.4451   7
   0   0   1 50.9027 10.5900  57
  -1   0  -1-6.99337 22.1128   4
   1   0   1-5.70595 19.3809  10
   1   0   1 36.2737 13.5197  61
  -2   0  -1 18.0012 17.2029   8
  -2   0  -1-9.91145 30.1078   4
  -3   0  -1 38.1679 41.7423   4
   3   0   1 9.34990 28.4010   3
   3   0   1-26.4809 43.4413  54
   4   0   1-24.4214 41.4697   3
  -4   0  -1-15.5786 47.3219   4
   4   0   1 49.2476 51.9012  54
  -5   0  -1-18.4410 48.5131   4
   5   0   1-15.3823 38.1533   3
   5   0   1-19.8083 52.1099  54
   6   0   1-37.4665 40.2369   3
  -6   0  -1 21.4165 46.0002   4
   6   0   1 46.7911 50.2510  54
  -7   0  -1 24.5539 56.9663   4
   7   0   1-22.2893 55.2828   3
   7   0   1-27.1424 53.2211  54
  -8   0  -1 27.8224 64.5482   4
   8   0   1-25.9034 50.7907   3
   9   0   1 29.6957 58.2369   3
  -9   0  -1 62.6384 61.4195   4
 -10   0  -1-35.0022 68.6360   4
 -11   0  -1 30.9577 47.0245  62
 -12   0  -1 69.6875 68.3330  62
  12   0   1 43.5546 76.3954  34
 -13   0  -1 38.7328 58.8269  62
  13   0   1-46.5843 57.7685  34
 -14   0  -1-42.1776 64.0643  62
  14   0   1 48.9065 95.8967  34
 -14   0  -1-42.6103 64.7213  46
  15   0   1 49.9175 75.8243  34
  16   0   1 49.2498 86.3716  40
  16   0   1-48.9684 96.0145  34
  17   0   1-46.0322 69.9226  40
  17   0   1-45.6712 80.1038  34
  18   0   1 40.4800 70.9917  40
  18   0   1-40.1443 60.9708  34
  19   0   1 66.2596 71.1593  40
  19   0   1-32.9261 57.7442  34
  20   0   1-24.6133 61.0481  40
  20   0   1-24.0689 42.2151  41
  20   0   1-24.6419 48.3204  34
  21   1  -1 78.8584 45.7572  34
  21  -1  -1-19.8279 30.1442  34
  21  -1  -1 80.6076 53.0288  40
  21   1  -1 83.9382 52.0624  40
  21   1  -1 83.5098 48.4539  41
 -21   1   1 127.665 59.0159  20
 -21  -1   1 84.0777 48.7832  20
  20  -1  -1 87.1476 62.4922  40
  20   1  -1 59.8624 69.5278  40
 -20  -1   1 215.483 93.5715  20
  20  -1  -1 255.702 86.3721  34
  20   1  -1 170.635 78.9368  34
  19   1  -1 264.566 110.124  40
  19  -1  -1 328.272 110.999  34
  19   1  -1 218.741 101.315  34
  18   1  -1 1473.19 242.819  34
  18  -1  -1 1306.86 231.836  34
 -17   1   1 4206.17 394.786  59
  17  -1  -1 3912.09 418.841  34
  17   1  -1 4409.90 436.519  34
 -17  -1   1 4844.37 470.872  19
 -16   1   1 2816.05 375.216  19
 -16  -1   1 2958.90 389.480  19
 -16   1   1 2586.40 311.175  59
 -15  -1   1 967.885 232.149  19
 -15   1   1 890.118 182.381  59
 -14  -1   1 4535.09 460.953  19
 -14   1   1 5031.36 421.571  59
 -14  -1   1 4506.71 420.730  46
 -14   1   1 4951.03 436.614  46
 -13  -1   1 190.567 88.6183  62
 -13   1   1 320.054 103.590  59
 -13  -1   1 138.756 107.465  18
 -13  -1   1 191.752 103.134  19
 -13  -1   1 202.995 126.003   8
  13  -1  -1 289.522 108.962   3
 -13   1   1 192.602 101.503  46
 -13  -1   1 372.751 113.379  46
 -12  -1   1 4071.78 358.671  62
 -12   1   1 3924.55 344.707  59
 -12  -1   1 4464.05 416.255  18
 -12  -1   1 3408.67 366.663  19
 -12   1   1 3673.69 401.123   8
 -12  -1   1 4029.90 409.881   8
  12  -1  -1 4469.27 387.827   3
 -12   1   1 3281.63 329.719  46
 -12  -1   1 4038.07 347.779  46
 -11  -1   1 3616.85 317.166  62
 -11  -1   1 2628.33 316.578   8
  11  -1  -1 3273.53 310.637   3
 -11   1   1 3109.91 294.501  46
 -11  -1   1 3414.44 300.984  46
 -10  -1   1 1155.59 167.208  62
 -10  -1   1 819.249 171.434   8
  10  -1  -1 815.992 151.009   3
 -10   1   1 927.960 155.191  46
 -10  -1   1 1179.29 165.928  46
  -9  -1   1 15455.9 657.405  62
  -9  -1   1 13368.6 696.963   8
  -9   1   1 14489.2 763.615   5
   9  -1  -1 13392.3 632.655   3
  -9  -1   1 14307.4 627.180  46
  -9   1   1 13539.1 628.661  46
  -8  -1   1 64.1217 53.0293  62
  -8   1   1 90.6038 44.9643  62
  -8   1   1 102.401 73.3284   5
  -8  -1   1 58.0538 62.3623   8
   8  -1  -1 88.0001 61.0202   3
  -8  -1   1 20.0377 39.3138  46
  -7   1   1 18311.0 650.206  62
  -7  -1   1 16673.9 664.500  62
  -7  -1   1 17255.0 734.332   8
  -7   1   1 17868.9 788.617   5
   7  -1  -1 15839.1 655.645   3
  -7  -1   1 18002.1 662.871  46
  -6   1   1 10203.7 416.011  62
  -6  -1   1 10597.7 451.168  62
   6  -1  -1 10518.1 446.912   3
  -6  -1   1 10162.9 492.183   8
  -6   1   1 9333.02 427.783   4
   6   1  -1 10442.1 419.023   3
  -6   1   1 10163.1 524.455   5
  -6  -1   1 10611.3 435.987  46
  -5  -1   1 3248.19 206.359  23
  -5  -1   1 3016.50 196.100  62
  -5   1   1 2672.27 165.718  62
   5  -1  -1 2917.28 189.036   3
  -5   1   1 2851.38 237.915   5
   5   1  -1 2675.10 166.261   3
  -5  -1   1 2725.38 216.320   8
  -5  -1   1 2724.07 176.506  46
  -4  -1   1 38586.6 1129.43  23
  -4  -1   1 37894.6 1053.95  22
  -4  -1   1 37055.1 1095.71  62
  -4   1   1 37441.5 1055.63  62
  -4  -1   1 35693.4 1035.56   4
  -4  -1   1 36737.5 1156.91   8
  -4   1   1 37489.9 1189.96   5
   4   1  -1 37225.8 1054.58   3
  -4  -1   1 38510.4 1081.98  46
  -4   1   1 38008.3 1043.71  45
  -3  -1   1 38915.0 1125.14  23
  -3   1   1 37919.3 1034.20  62
  -3  -1   1 37908.5 1079.40  62
  -3   1   1 36783.2 1117.99   2
  -3  -1   1 37329.2 1126.04   8
  -3   1   1 36885.3 1116.82   6
  -3  -1   1 38205.7 1026.64   4
   3   1  -1 38330.9 1034.15   3
  -3   1   1 37573.3 1061.46  45
  -3   1   1 38981.9 1072.24  46
  -3  -1   1 38254.1 1064.42  46
  -2  -1   1 9634.61 319.139  46
  -2   1   1 9853.38 314.273  46
  -2  -1   1 9511.93 366.306  23
   2   1  -1 9610.01 277.922   3
  -2  -1   1 9505.74 301.673   9
  -2  -1   1 9123.47 346.753   8
  -2   1   1 9766.06 353.246   6
  -2   1   1 9294.50 343.751   2
  -1  -1   1 8062.30 271.336  57
  -1   1   1 7543.07 275.978  53
  -1   1   1 8063.46 249.992  46
  -1  -1   1 7729.82 266.781  47
  -1  -1   1 8020.42 266.973  46
  -1   1   1 7718.85 232.088  47
  -1  -1   1 8107.51 305.655  23
  -1   1   1 7842.88 279.793  11
  -1  -1   1 7429.25 244.211  11
  -1  -1   1 7984.13 275.762   8
   1  -1  -1 7506.01 269.604   9
  -1  -1   1 8176.26 239.176   9
  -1   1   1 7919.51 272.471   2
   0  -1   1 1630.47 92.1821  57
   0  -1   1 1656.76 98.8641  61
   0  -1   1 1599.33 91.2178  47
   0   1   1 1822.48 80.1328  46
   0   1   1 1805.11 99.8039  11
   0  -1   1 1621.96 84.8802  10
   0   1   1 1553.47 81.1761   1
   0   1  -1 1621.39 83.2065   1
   0   1   1 1628.66 103.647   7
   0  -1  -1 1482.91 98.7667   9
   0  -1   1 1662.08 63.3894   7
   0  -1  -1 1525.88 97.9162   4
   1  -1   1 30748.1 872.308  61
   1  -1   1 32759.8 869.416  24
   1   1   1 30460.5 870.573  10
   1  -1   1 31752.7 857.116   3
  -1  -1  -1 29703.7 893.314   4
   1   1   1 30756.7 840.036   1
   2  -1   1 666.496 49.6335  24
   2   1   1 774.070 74.5844  10
   2   1   1 851.934 76.8786  45
   2  -1   1 632.748 68.8899   3
  -2  -1  -1 807.048 68.8211   8
  -2  -1  -1 741.487 88.6272   4
  -2   1  -1 749.774 67.7981   2
   3   1   1 52546.4 1449.31  45
  -3  -1  -1 54769.7 1481.61   8
   3  -1   1 54404.6 1502.82   3
  -3   1  -1 52284.6 1489.56   2
  -3   1  -1 54103.9 1498.07   5
  -3  -1  -1 53809.2 1533.65   4
   3  -1   1 52584.1 1459.23  22
  -4   1  -1 28385.0 899.615   5
   4  -1   1 28661.0 902.855   3
  -4  -1  -1 27574.2 875.593   8
  -4  -1  -1 28607.9 929.508   4
  -4   1  -1 27830.3 941.043   4
  -5  -1  -1 2945.53 230.271   4
  -5  -1  -1 3151.48 214.961   8
  -5   1  -1 3654.47 241.099   5
   5  -1   1 3389.44 229.436   3
  -5   1  -1 3347.45 250.627   4
  -6   1  -1 28056.6 1026.89   4
  -6  -1  -1 29233.2 979.270   8
  -6  -1  -1 28240.0 1005.99   4
   6  -1   1 29550.1 996.264   3
   6   1   1 28301.2 1021.54  54
  -7  -1  -1 21781.0 851.847   4
   7  -1   1 21180.0 830.202   3
  -7   1  -1 21390.8 879.448   4
   7   1   1 22430.1 878.186  54
  -8  -1  -1 2036.81 224.416   4
   8  -1   1 2222.27 231.873   3
  -8   1  -1 2549.10 267.119   4
  -9  -1  -1 1939.28 229.406   4
  -9   1  -1 1906.62 242.725   4
   9  -1   1 1210.80 184.487   3
 -10   1  -1 310.348 113.013   4
  10  -1   1 205.834 90.4844   3
 -10  -1  -1 282.174 85.9643  62
  11  -1   1 115.433 82.7068   3
 -11   1  -1 149.979 74.4624  62
 -11  -1  -1 64.2695 63.0880  62
 -11   1  -1 149.878 69.6155  59
  11   1   1 202.536 100.515  34
 -12  -1  -1 6939.99 486.541  62
 -12   1  -1 6077.90 449.302  59
  12   1   1 6438.28 517.708  34
  12  -1   1 7096.07 530.058  34
 -13   1  -1 482.869 130.673  59
 -13  -1  -1 485.973 133.255  62
  13   1   1 326.995 123.300  34
  13  -1   1 323.393 128.504  34
 -14  -1  -1 1277.86 225.471  62
 -14   1  -1 1877.27 262.750  59
  14   1   1 1807.22 286.851  34
  14  -1   1 1790.00 280.985  34
 -14   1  -1 1358.92 234.011  46
 -15   1  -1 1816.94 260.181  59
  15   1   1 2183.32 311.124  34
  15  -1   1 1869.89 289.927  34
  15   1   1 1570.14 266.789  40
 -16   1  -1 121.754 100.697  59
  16  -1   1 144.167 111.525  34
  16   1   1 96.8843 95.0255  34
  16   1   1 99.1665 97.2619  40
 -17   1  -1 523.142 139.230  59
  17  -1   1 132.667 95.2986  40
  17   1   1 269.864 118.570  34
  17  -1   1 267.465 123.851  34
  18   1   1 2112.76 283.030  40
  18  -1   1 2540.08 298.719  40
  18   1   1 2285.69 283.366  34
  18  -1   1 1518.39 244.514  34
  19  -1   1 1023.25 173.002  40
  19   1   1 1100.40 183.581  40
  19   1   1 816.215 160.519  41
  19   1   1 610.889 142.233  34
  19  -1   1 506.889 128.704  34
  20  -1   1-22.4202 34.0521  40
  20  -1   1 22.1915 55.0389  41
  20   1   1 24.9115 53.5075  40
  20   1   1-48.7380 42.7374  41
  20  -1   1 23.4177 45.9166  34
  20   1   1 23.8563 46.7765  34
  20   2  -1 27.5427 59.1605  40
  20   2  -1 27.7438 54.4006  41
  20  -2  -1 25.9720 55.7870  40
  20  -2  -1 51.1606 54.9456  34
 -20  -2   1-28.9319 50.7412  20
 -19  -2   1 981.136 182.871  20
  19   2  -1 1343.07 211.607  40
  19   2  -1 928.372 173.720  34
  19  -2  -1 807.503 166.065  34
 -19   2   1 924.444 161.703  59
 -18  -2   1 270.240 118.872  20
  18   2  -1 541.412 146.392  40
  18  -2  -1 408.008 129.353  34
  18   2  -1 319.501 116.546  34
 -18   2   1 442.161 133.563  59
 -17   2   1 1390.39 232.712  59
  17  -2  -1 1533.22 257.229  34
  17   2  -1 1669.33 259.173  34
 -17  -2   1 1448.89 258.247  19
 -16   2   1 16479.4 868.589  59
  16   2  -1 18088.8 953.620  34
 -16  -2   1 17319.0 973.276  19
 -15   2   1 1734.20 261.149  59
 -15  -2   1 2015.81 315.494  19
 -14   2   1 1071.64 208.557  46
 -14   2   1 1295.10 226.911  59
  14  -2  -1 1381.91 245.914   3
 -14  -2   1 1796.09 293.521  19
 -13   2   1 3893.44 370.569  46
 -13   2   1 3435.35 348.929  59
 -13  -2   1 3866.55 410.780  19
  13  -2  -1 4246.10 406.599   3
 -13  -2   1 3350.47 406.723   8
 -12  -2   1 14806.7 835.210   8
  12  -2  -1 14229.1 773.702   3
 -12   2   1 16086.8 777.529  46
 -12   2   1 14802.5 744.893  59
 -12  -2   1 14690.5 761.189  62
  12  -2  -1 14375.5 745.552  39
 -12  -2   1 13191.5 787.117  19
  11  -2  -1 17581.0 817.521   3
 -11   2   1 17734.3 967.609   5
 -11  -2   1 15427.1 829.022   8
 -11   2   1 15556.4 747.980  46
 -11  -2   1 15356.9 754.257  62
 -11   2   1 14552.3 725.597  59
  11  -2  -1 14686.3 737.643  39
 -11  -2   1 15215.2 804.892  18
 -11  -2   1 15267.9 812.140  19
 -10  -2   1 19225.0 853.567  62
 -10  -2   1 20032.6 945.104   8
  10  -2  -1 19982.4 879.382   3
 -10   2   1 20915.5 1044.82   5
 -10   2   1 19929.5 843.345  46
  -9  -2   1 535.385 123.218  62
  -9  -2   1 668.273 155.196   8
  -9   2   1 1054.91 204.697   5
   9  -2  -1 761.434 147.340   3
  -9  -2   1 693.151 122.813  46
  -8  -2   1 31161.8 1113.24  62
  -8  -2   1 32778.0 1201.97   8
  -8   2   1 31828.0 1278.23   5
   8  -2  -1 32293.9 1128.39   3
  -8  -2   1 30545.2 1058.37  46
  -7  -2   1 1210.56 156.419  23
  -7  -2   1 1775.90 181.428  62
   7  -2  -1 1233.85 155.932   3
  -7  -2   1 1290.04 181.581   8
  -7   2   1 916.422 176.717   5
  -7  -2   1 1519.91 151.208  46
  -6  -2   1 19034.7 713.924  23
  -6  -2   1 17849.2 683.357  62
  -6   2   1 17477.0 790.141   5
  -6  -2   1 18892.1 750.292   8
   6  -2  -1 17473.9 674.959   3
  -6  -2   1 17843.7 639.175  46
  -5  -2   1 26823.0 924.103  23
  -5  -2   1 27019.4 884.122  62
  -5   2   1 26212.3 944.210   2
  -5  -2   1 26978.2 939.709   8
  -5   2   1 26729.3 996.822   5
  -5  -2   1 27070.4 841.430  46
  -4  -2   1 74129.2 1994.95  46
  -4  -2   1 75451.0 2105.30   8
  -4   2   1 74769.3 2106.00   2
  -4   2   1 73314.8 2095.03   6
  -4  -2   1 70734.2 2035.41   9
  -4  -2   1 73176.3 2105.73  23
  -3  -2   1 30.1080 24.7148  46
  -3  -2   1 112.754 56.5057  23
  -3  -2   1 13.5567 33.6369   8
  -3  -2   1 78.9185 37.7177   9
  -3   2   1 12.8597 39.0743   6
  -3   2   1 40.2009 43.9764   2
  -2  -2   1 39614.3 1086.08  46
  -2   2   1 39264.6 1067.64  46
  -2  -2   1 37291.8 1190.35  23
  -2   2   1 38485.3 1145.38  53
  -2   2   1 39441.6 1146.90   6
  -2   2   1 39493.4 1147.86   2
  -2  -2   1 38323.1 1100.54   9
  -2  -2   1 40790.7 1157.93   8
   1  -2  -1 38263.3 1033.90  57
  -1  -2   1 38894.4 1086.78  57
  -1  -2   1 39646.3 1086.24  61
  -1   2   1 38381.2 1103.53  53
  -1   2   1 37544.0 1006.51  46
  -1  -2   1 36182.0 1039.71  46
   1   2  -1 38232.9 1076.21   1
   1  -2  -1 38674.2 1100.54   9
  -1  -2   1 38576.0 1061.13   9
  -1   2   1 36118.1 1063.75  11
  -1  -2   1 37795.3 987.141  11
  -1  -2   1 36601.6 1141.12  23
   0  -2   1 4343.39 230.983  23
   0  -2  -1 4196.25 219.021   9
   0   2   1 4131.55 208.047   7
   0  -2   1 4541.22 157.772   3
   0   2   1 4290.38 198.397   1
   0   2  -1 4287.21 198.864   1
   0  -2   1 4139.83 181.271  47
   0  -2   1 4544.22 166.448  10
   0   2   1 4138.32 187.011  11
   0  -2  -1 4211.07 166.868  57
   0  -2   1 4437.80 205.482  57
   0  -2   1 4419.09 207.894  61
  -1   2  -1 120205. 2997.80   1
  -1  -2  -1 98301.9 3023.33   9
   1  -2   1 140790. 3014.47   3
   1   2   1 99859.5 2964.74   1
   1  -2   1 101376. 2989.22  57
   1  -2   1 118283. 3017.25  61
   1  -2   1 140861. 3086.71  23
   1   2   1 107335. 2962.37  11
   2  -2   1 127099. 3337.51  23
  -2  -2  -1 124944. 3445.55   9
  -2  -2  -1 131644. 3421.69   4
   2   2   1 127548. 3346.70   1
   2  -2   1 127782. 3362.48   3
   3   2   1 141393. 3761.74  10
  -3   2  -1 146147. 3806.69   2
  -3  -2  -1 138464. 3877.94   9
   3  -2   1 146995. 3808.64   3
  -3  -2  -1 144428. 3845.29   4
   4   2   1 16114.4 569.656  10
  -4   2  -1 16242.7 616.596   2
   4  -2   1 17179.1 619.597   3
  -4  -2  -1 16572.2 608.801   8
  -4  -2  -1 17745.4 650.964   4
  -5  -2  -1 85663.7 2514.48   4
  -5   2  -1 89928.3 2516.66   2
  -5   2  -1 87897.3 2532.09   5
   5  -2   1 89054.4 2493.06   3
  -5  -2  -1 88009.7 2483.00   8
  -6  -2  -1 1732.57 181.901   8
   6  -2   1 1650.14 178.521   3
  -6   2  -1 1740.95 208.679   4
  -6  -2  -1 2056.25 205.512   4
  -7   2  -1 50348.5 1738.71   4
  -7  -2  -1 55607.5 1685.08   8
   7  -2   1 53325.4 1669.88   3
  -7  -2  -1 50782.7 1682.49   4
  -8  -2  -1 22.3743 33.9818  62
  -8  -2  -1 29.3666 51.5015   4
   8  -2   1-27.4997 63.7987   3
  -8   2  -1 35.4902 62.2406   4
  -9  -2  -1 40693.0 1400.00  62
   9  -2   1 42130.6 1469.75   3
  -9   2  -1 42438.3 1570.36   4
  -9  -2  -1 41263.4 1477.93   4
 -10  -2  -1 4340.91 345.745  62
  10  -2   1 4955.93 400.910   3
 -10   2  -1 5184.42 451.946   4
 -11   2  -1 29037.9 1136.89  59
 -11  -2  -1 29413.1 1157.08  62
  11   2   1 31592.5 1255.19  34
 -12  -2  -1 304.534 111.443  62
 -12   2  -1 786.208 160.296  59
  12  -2   1 472.542 146.450  34
  12  -2   1 396.726 134.507   3
  13  -2   1 4967.34 459.283  34
 -13  -2  -1 4732.88 427.185  62
 -13   2  -1 5251.87 438.776  59
 -14   2  -1 4098.52 396.524  59
  14  -2   1 4634.79 442.727  34
  14   2   1 4609.14 449.041  34
  14   2   1 4118.90 436.428  40
 -15   2  -1 9245.98 625.083  59
  15   2   1 9240.11 652.067  34
  15  -2   1 9273.92 648.100  34
  15   2   1 10090.2 685.205  40
 -16   2  -1 41.8722 73.4341  59
  16  -2   1 91.6512 89.8531  34
  16   2   1 46.2746 90.7335  34
  16   2   1-48.6870 85.3853  40
 -17   2  -1 960.303 195.060  59
  17   2   1 846.387 190.821  34
  17  -2   1 1004.93 205.913  34
  17  -2   1 1140.92 215.796  40
  17   2   1 985.499 205.591  40
 -18   2  -1 4487.11 367.979  59
  18  -2   1 4065.63 371.378  34
  18   2   1 4669.30 390.750  34
  18  -2   1 4402.48 380.311  40
  18   2   1 4521.62 401.098  40
  18   2   1 4536.79 397.483  41
 -19   2  -1-25.7679 45.1905  59
  19   2   1 94.0627 72.7414  41
  19  -2   1 31.1484 61.0741  38
  19   2   1-31.6915 62.1391  40
  19  -2   1 28.5987 43.4354  34
  19   2   1 29.1868 51.1862  34
  20   2   1 207.883 73.1224  41
  20   2   1 116.431 57.8746  40
  20  -2   1 141.771 64.1409  34
 -20   3   1 88.4029 51.3192  59
 -20  -3   1 128.071 63.5643  17
 -20  -3   1 51.5692 55.4249  20
  19   3  -1 31.7202 48.1862  41
 -19   3   1 29.7302 52.1484  59
 -19  -3   1 69.2570 67.9046  20
 -18   3   1 1765.23 241.414  59
  18  -3  -1 1814.42 245.180  34
 -18  -3   1 2432.47 302.753  20
 -17   3   1 203.045 112.652  59
 -17  -3   1 47.3996 83.1904  20
  17  -3  -1 211.656 117.426  34
 -16   3   1 2197.75 298.701  59
 -16  -3   1 2183.74 317.364  20
  16  -3  -1 2794.82 339.598  34
 -16  -3   1 2358.38 322.153  29
 -15   3   1 1001.06 203.038  59
 -15  -3   1 689.993 187.343  19
 -14   3   1 20956.5 1014.01  46
 -14   3   1 20676.3 1001.26  59
 -14  -3   1 22734.2 1115.64  19
 -13  -3   1 4536.88 464.279   8
  13  -3  -1 4305.82 429.553   3
 -13   3   1 5047.27 431.165  46
 -13   3   1 4873.08 419.926  59
  13  -3  -1 4526.94 422.475  39
 -13  -3   1 5415.39 484.555  19
  12  -3  -1 1990.01 280.990   3
 -12  -3   1 1930.18 298.869   8
 -12   3   1 2160.64 264.034  46
 -12   3   1 2298.08 274.913  59
  12  -3  -1 1548.66 249.191  39
 -12  -3   1 2738.42 337.785  19
 -11  -3   1 1289.00 235.557   8
 -11   3   1 1828.78 313.121   5
  11  -3  -1 1884.61 256.358   3
 -11   3   1 1651.99 220.718  46
 -11   3   1 1837.88 240.469  59
 -11   3   1 1560.49 221.062  58
  11  -3  -1 1483.79 223.720  39
 -11  -3   1 1799.23 269.793  19
 -10  -3   1 7001.94 526.824   8
 -10   3   1 6443.86 564.803   5
  10  -3  -1 8005.37 512.962   3
 -10   3   1 7113.26 454.154  46
  -9  -3   1 23464.0 1063.98   8
   9  -3  -1 24770.0 1011.97   3
  -9   3   1 26734.9 1217.45   5
  -9   3   1 26028.4 982.336  46
  -8  -3   1 2781.36 253.443  62
   8  -3  -1 2133.07 229.697   3
  -8   3   1 2625.36 320.181   5
  -8  -3   1 2495.83 280.146   8
  -7  -3   1 58245.4 1904.39   8
   7  -3  -1 58928.9 1836.72   3
  -7   3   1 59425.5 2019.36   5
  -7  -3   1 60972.9 1888.94  23
  -6   3   1 140.690 78.0296   2
   6  -3  -1 20.2372 39.6911   3
  -6  -3   1 52.5698 56.4647   8
  -6  -3   1 25.6862 55.1790  23
  -5   3   1 103351. 3027.99   2
  -5  -3   1 109487. 3030.30   8
  -5  -3   1 105667. 3043.63  23
  -4   3   1 10061.2 463.242  53
  -4  -3   1 9388.59 432.514   9
  -4   3   1 10600.2 473.743   6
  -4   3   1 10107.3 477.072   2
  -4  -3   1 10774.6 492.581   8
  -4  -3   1 11254.5 527.648  23
  -3   3   1 157693. 4233.27  53
  -3  -3   1 158160. 4191.86   9
  -3   3   1 160193. 4249.72   2
  -3   3   1 157909. 4222.11   6
  -3  -3   1 154804. 4321.60  23
  -3  -3   1 158687. 4291.29  21
  -2  -3   1 27294.2 947.892  23
  -2  -3   1 27184.5 936.900  21
   2   3  -1 26038.0 842.918   1
  -2  -3   1 25463.5 822.442   9
  -2   3   1 25869.0 843.684   6
  -2   3   1 25664.4 858.384  53
   2  -3  -1 25608.2 797.662  57
  -1  -3   1 165777. 4765.25  23
  -1  -3   1 173228. 4802.43  21
   1   3  -1 178428. 4670.03   1
   1  -3  -1 179745. 4708.84   9
  -1  -3   1 178861. 4660.53   9
  -1   3   1 178931. 4706.31  53
  -1  -3   1 180728. 4671.91  57
   1  -3  -1 175680. 4610.61  57
  -1  -3   1 183164. 4672.12  61
   0  -3   1 137314. 3867.26  21
   0  -3   1 132958. 3806.34  23
   0   3   1 141606. 3733.88   7
   0  -3  -1 141957. 3777.81   9
   0   3   1 140444. 3734.07   1
   0   3  -1 142133. 3739.11   1
   0   3  -1 147273. 3696.29  53
   0  -3   1 141303. 3736.75  61
   0  -3  -1 138589. 3666.41  57
   0  -3   1 138669. 3729.48  57
   1  -3   1 163228. 4456.88  21
   1  -3   1 161864. 4373.96  23
   1  -3   1 166437. 4336.93  57
   1  -3   1 163266. 4338.79  61
  -1  -3  -1 164196. 4392.60   9
   1   3   1 163574. 4327.64   7
  -1   3  -1 164839. 4335.52   1
   1   3   1 164500. 4323.41   1
   2  -3   1 298294. 7958.58  21
   2  -3   1 306471. 7872.83  57
  -2  -3  -1 304123. 7935.40   9
   2   3   1 304559. 7840.76   1
   2  -3   1 302453. 7820.69   3
  -3  -3  -1 102.301 39.1465  62
   3  -3   1 168.849 52.3806   3
  -3   3  -1 32.1832 34.6141   2
   3   3   1 66.8533 35.2233   1
  -3  -3  -1 41.8990 55.1422   9
  -4  -3  -1 13538.7 578.721  21
  -4  -3  -1 12176.3 595.380   9
  -4  -3  -1 13996.9 592.186   4
  -4   3  -1 13928.5 569.460   2
   4  -3   1 14260.3 558.167   3
  -4  -3  -1 13687.2 510.557  62
   5  -3   1 6922.85 376.037   3
  -5  -3  -1 7494.69 411.530   4
  -5   3  -1 7488.24 410.869   2
  -5  -3  -1 5957.10 410.002   9
  -5  -3  -1 7343.57 350.375  62
  -6   3  -1 26545.8 991.422   2
   6  -3   1 25826.5 934.074   3
  -6  -3  -1 23938.5 1013.61   9
  -6  -3  -1 24252.9 954.562   4
  -6  -3  -1 25579.4 882.455  62
  -7  -3  -1 15613.8 707.718   4
  -7  -3  -1 14171.7 747.883   9
   7  -3   1 14799.9 665.747   3
  -7  -3  -1 13492.1 602.474  62
   8  -3   1 20519.9 861.175   3
  -8  -3  -1 20560.0 886.789   4
  -8   3  -1 20063.5 955.646   4
  -8  -3  -1 19807.3 964.893   9
  -8  -3  -1 19826.8 801.912  62
  -9  -3  -1-46.8760 91.9121   9
   9  -3   1 66.3347 58.1676   3
  -9   3  -1-44.9904 68.3313   4
  -9  -3  -1 27.6401 48.4744  62
  10  -3   1 4215.18 368.234  39
  10   3   1 4156.70 386.848  40
 -10  -3  -1 3337.85 399.157   9
  10  -3   1 4178.02 380.868   3
 -10  -3  -1 4476.73 357.035  62
 -10   3  -1 4048.26 341.907  59
  11   3   1 5155.94 452.620  40
 -11   3  -1 5104.76 503.454   4
 -11  -3  -1 5645.03 540.233   9
  11  -3   1 5534.98 460.171   3
 -11   3  -1 6032.04 437.231  59
 -11  -3  -1 5101.68 409.167  62
  12   3   1 17673.0 933.474  40
  12  -3   1 18542.5 940.171   3
 -12   3  -1 17340.7 859.811  59
 -12  -3  -1 16905.6 860.033  62
  13   3   1 2750.71 347.479  40
  13  -3   1 1874.73 290.411   3
 -13   3  -1 2437.13 307.936  58
 -13  -3  -1 2314.06 305.414  62
 -13   3  -1 3287.15 343.663  59
 -14   3  -1 2546.03 315.988  59
  14   3   1 1552.02 275.172  40
 -15   3  -1 2867.99 335.120  59
  15   3   1 2659.25 349.769  40
 -16   3  -1 41.5231 81.4393  59
  16   3   1 139.416 128.877  40
  16   3   1 92.9396 99.8307  41
 -17   3  -1 2958.25 320.671  59
  17   3   1 3020.30 339.690  41
  17   3   1 3094.55 342.635  40
 -18   3  -1 157.846 87.5628  59
  18   3   1 35.6118 76.5181  40
  18   3   1 179.394 83.2640  41
 -19   3  -1 810.184 137.597  59
  19   3   1 733.130 136.876  40
  19   3   1 829.349 149.682  41
  20   3   1-20.1744 35.3910  41
 -20  -3  -1-40.6846 43.7012  17
 -20  -4   1 128.026 62.1678  17
 -20   4   1 151.113 59.8368  59
 -20  -4   1 168.010 66.5025  20
 -19  -4   1 60.9753 65.4842  17
 -19  -4   1-30.1985 59.2118  20
 -19   4   1-26.6390 46.7183  59
 -18  -4   1 404.001 124.964  29
 -18  -4   1 227.605 110.586  20
 -18   4   1 299.893 109.593  59
 -17  -4   1 4147.34 404.275  20
 -17  -4   1 3950.18 400.903  29
 -17   4   1 4249.21 386.780  59
 -16  -4   1 6321.22 534.060  20
 -16  -4   1 5971.94 524.217  29
 -16   4   1 5964.92 484.860  59
 -15  -4   1 7754.97 613.464  20
 -15  -4   1 9007.51 663.672  29
 -15   4   1 8787.94 608.516  59
 -14  -4   1 14203.8 865.652  20
 -14   4   1 14450.9 806.249  58
 -14   4   1 15347.6 824.646  59
 -13   4   1 169.567 98.4480  58
 -13   4   1 167.015 89.7920  59
  13  -4  -1 390.835 142.150   3
  13  -4  -1 90.1701 88.5113  39
 -13  -4   1 207.772 128.904  20
 -12  -4   1 8584.54 651.866  20
  12  -4  -1 11671.1 686.022  39
 -12   4   1 9299.33 620.091  58
 -12   4   1 11258.3 654.139  59
  12  -4  -1 9866.05 662.204   3
 -11   4   1 475.914 128.680  59
 -11   4   1 351.424 118.906  58
  11  -4  -1 475.334 134.786  39
 -11  -4   1 568.813 161.199  20
  11  -4  -1 339.240 117.886   3
 -11   4   1 384.896 159.323   5
 -11  -4   1 101.572 89.4621   8
 -10   4   1 778.145 153.664  59
 -10   4   1 1107.27 193.367  58
 -10  -4   1 1132.77 220.660   8
  10  -4  -1 964.797 184.226   3
 -10   4   1 1133.51 257.698   5
 -10  -4   1 1259.35 228.163  19
 -10  -4   1 1270.19 225.571  20
  10  -4  -1 1297.48 206.587  39
   9  -4  -1 692.933 152.812   3
  -9  -4   1 648.613 166.110   8
  -9   4   1 765.251 198.322   5
  -9  -4   1 576.694 154.147  19
  -8  -4   1 4694.01 407.364   8
  -8   4   1 4954.10 468.905   5
   8  -4  -1 4509.08 358.443   3
  -8  -4   1 4871.50 403.167  23
  -7   4   1 857.903 177.806   2
   7  -4  -1 968.885 153.056   3
  -7   4   1 976.816 200.008   5
  -7  -4   1 1059.05 178.885  23
  -6   4   1 14388.8 682.481  53
  -6   4   1 14194.0 706.508   2
   6  -4  -1 14556.2 633.930   3
  -6  -4   1 12908.7 682.970  23
  -5   4   1-25.3632 49.7306  53
  -5   4   1-28.2043 60.5796   2
  -4   4   1 19209.7 774.605  53
   4   4  -1 19377.4 765.781   1
  -4   4   1 18581.9 784.057   2
  -4  -4   1 20328.0 856.142  23
   4  -4  -1 20548.1 843.508  21
  -3   4   1 3578.75 268.782  53
   3   4  -1 3799.63 265.131   1
  -3  -4   1 3653.34 253.956   9
  -3   4   1 3722.23 277.920   2
  -3  -4   1 4176.18 331.443  23
   3  -4  -1 3408.97 305.897  21
  -3  -4   1 3981.49 313.928  21
  -2   4   1 5247.39 318.960  53
  -2  -4   1 5233.69 367.765  21
  -2  -4   1 5604.83 377.159  23
   2  -4  -1 4821.07 361.666  21
   2   4  -1 4493.57 286.175   1
  -2  -4   1 4226.96 272.265   9
  -1  -4   1 202.870 91.8094  21
   1  -4  -1 405.011 121.794  21
  -1  -4   1 161.863 78.6684  23
  -1  -4   1 255.624 68.8739  61
  -1  -4   1 179.428 57.5034  57
  -1  -4   1 220.644 68.4455   9
   1  -4  -1 240.484 78.7998   9
   1   4  -1 294.499 74.6415   1
   0  -4  -1 314.444 109.635  21
   0  -4   1 526.714 116.729  23
   0  -4   1 322.301 106.319  21
   0  -4   1 421.847 83.4501  57
   0  -4   1 366.626 77.8524  61
   0  -4  -1 385.711 92.9385   9
   0   4   1 273.769 72.5227   1
   0   4  -1 345.969 77.8726   1
   1  -4   1 24065.7 918.279  23
   1  -4   1 26726.2 1008.95  21
  -1  -4  -1 25411.8 986.901  21
   1   4   1 24408.4 859.868   1
  -1   4  -1 25147.3 872.644   1
  -1  -4  -1 25003.2 912.418   9
   1  -4   1 25492.7 865.770  57
   1  -4   1 25549.0 877.003  61
  -2  -4  -1 3977.58 317.933  21
   2  -4   1 3555.03 302.670  21
  -2  -4  -1 3384.54 272.632   9
   2   4   1 4061.14 258.604   1
  -2   4  -1 3545.03 243.299  53
   2  -4   1 3916.20 267.299  61
   2  -4   1 3911.22 263.217  57
  -3  -4  -1 4248.34 327.673  21
   3  -4   1 4282.72 286.692  57
   3   4   1 4537.56 282.149   1
  -3   4  -1 4438.90 305.326   2
  -3  -4  -1 4958.42 341.589   9
  -4  -4  -1 1961.69 228.298  21
   4   4   1 1687.07 173.948   1
  -4  -4  -1 2195.32 233.515   9
  -4   4  -1 1827.79 196.319   2
   4  -4   1 1727.63 184.559  57
   5  -4   1 87.9921 61.0151   3
  -5  -4  -1 94.2145 87.0943   9
  -5   4  -1 53.8103 57.8067   2
   5   4   1 42.9371 42.1183   1
  -6  -4  -1 27207.8 1135.08   9
  -6   4  -1 29575.2 1114.57   2
   6  -4   1 27410.4 1022.42   3
   6   4   1 28106.8 1019.52   1
   7  -4   1 27022.0 1041.62   3
  -7  -4  -1 26321.0 1153.31   9
  -7   4  -1 27889.2 1127.98   2
  -8  -4  -1 1621.67 259.730   9
  -8   4  -1 1998.75 287.835   4
   8  -4   1 1713.42 221.702   3
  -8  -4  -1 1716.92 207.071  62
  -9   4  -1 31780.7 1177.03  59
  -9  -4  -1 30905.4 1180.26  62
  -9  -4  -1 31130.5 1370.13   9
  -9   4  -1 30930.9 1371.50   4
   9  -4   1 31277.6 1232.26   3
   9  -4   1 30851.0 1219.32  39
   9  -4   1 33189.3 1304.20  37
 -10  -4  -1 2554.75 280.314  62
 -10   4  -1 2788.30 290.111  59
 -10  -4  -1 2828.76 372.524   9
  10  -4   1 2876.81 318.198   3
 -10   4  -1 2938.88 378.748   4
  10  -4   1 2285.45 281.553  39
  11  -4   1 17496.4 899.003   3
 -11   4  -1 16780.6 990.137   4
 -11  -4  -1 17228.5 850.990  62
 -11   4  -1 18420.5 864.871  59
  12  -4   1 3251.05 377.613   3
 -12   4  -1 4279.08 409.601  58
 -12  -4  -1 4372.04 399.846  62
 -12   4  -1 3671.92 364.911  59
  13   4   1 14429.8 841.937  40
  13   4   1 14641.3 858.004  41
 -13   4  -1 14989.6 806.235  59
 -13   4  -1 13864.6 806.564  58
  14   4   1 700.226 196.788  41
  14   4   1 633.365 171.632  40
 -14   4  -1 693.901 175.002  59
 -14   4  -1 539.492 163.326  58
  15   4   1 7318.88 559.011  40
  15   4   1 6809.88 551.456  41
 -15   4  -1 7836.00 551.096  58
 -15   4  -1 6453.63 510.373  59
  16   4   1 426.777 140.474  40
  16   4   1 440.371 139.681  41
 -16   4  -1 472.818 142.896  59
  17   4   1 185.884 97.9047  40
  17   4   1 154.214 95.7283  41
 -17   4  -1 207.245 100.558  59
  18   4   1 1084.72 180.854  41
  18   4   1 1035.59 172.822  40
 -18  -4  -1 924.559 170.660  29
 -18   4  -1 933.239 156.855  59
 -19  -4  -1 253.330 80.9131  29
  19   4   1 169.899 70.7423  41
 -19   4  -1 128.310 62.3692  59
 -19  -4  -1 248.600 90.0017  17
 -19   5   1 496.446 100.968  59
 -19  -5   1 618.606 129.002  17
 -19  -5   1 449.982 104.623  29
 -18   5   1 57.1913 50.1813  59
 -18  -5   1 98.7767 81.6805  17
 -18  -5   1 233.248 96.9227  29
 -18  -5   1 32.3907 63.5351  20
 -17  -5   1 80.0896 70.2284  17
 -17  -5   1-39.4599 77.3708  20
 -17  -5   1-41.4824 63.0031  29
 -16   5   1 1758.25 259.257  59
 -16   5   1 1978.96 266.381  58
 -16  -5   1 2021.45 297.770  17
 -16  -5   1 2040.13 293.962  20
 -16  -5   1 2676.64 336.630  29
 -15   5   1 383.975 129.848  58
 -15   5   1 251.096 121.979  59
 -15  -5   1 448.512 169.438  20
 -15  -5   1 259.979 137.021  29
 -14   5   1 179.033 117.764  58
 -14   5   1 85.7841 84.1309  59
 -14  -5   1 54.1191 82.2266  29
 -14  -5   1 263.705 130.826  20
 -13  -5   1 594.011 183.536  20
  13  -5  -1 185.675 107.933  39
 -13   5   1 271.764 119.370  58
 -13   5   1 297.339 123.745  59
 -12   5   1 134.012 117.580  58
 -12   5   1 204.956 113.736  59
 -12  -5   1 160.695 124.336  20
 -12   5   1 111.606 97.9474  53
  12  -5  -1 180.677 118.891  39
  12  -5  -1 192.385 126.587   3
 -11   5   1 38.9326 76.3417  59
 -11   5   1 43.3009 53.7037  58
 -11  -5   1-51.6255 110.889  20
 -11   5   1 107.306 81.4918  53
  11  -5  -1 42.7802 75.0304  39
  11  -5  -1 45.2919 88.8100   3
 -10   5   1 82.9665 81.3864  58
 -10   5   1 151.906 99.3223  53
 -10  -5   1 97.0262 104.238  20
  10  -5  -1 79.3817 85.2976  39
  10  -5  -1 126.115 97.5686   3
 -10   5   1 200.508 143.584   5
   9  -5  -1 230.328 111.683   3
  -9   5   1 124.883 134.151   5
  -9   5   1 39.4108 77.3333  58
  -9   5   1 187.684 130.143  53
  -9  -5   1 178.814 96.0655  20
  -9  -5   1 122.508 80.1253  42
  -9  -5   1 132.579 86.7037  43
   9  -5  -1 108.801 84.1928  39
   9  -5  -1 75.7103 81.3645  35
  -8   5   1 1818.34 249.102  58
  -8   5   1 1281.88 228.555  53
  -8  -5   1 1302.59 226.685  20
  -8  -5   1 2304.16 306.251  23
  -8  -5   1 1416.77 222.111  42
  -8  -5   1 1840.80 265.979  43
   8  -5  -1 1432.79 214.693  35
  -8   5   1 2192.93 313.807   2
   8  -5  -1 1732.33 233.041   3
  -8   5   1 1845.36 310.334   5
  -7   5   1 691.090 169.431  53
   7   5  -1 794.964 164.345   1
  -7   5   1 1009.15 200.840   2
   7  -5  -1 617.549 136.741   3
  -7  -5   1 883.333 189.057  23
  -6   5   1 2684.07 293.442  53
   6   5  -1 2871.25 287.317   1
   6  -5  -1 2687.37 259.848   3
  -6   5   1 2650.74 304.475   2
  -6  -5   1 3463.61 347.943  23
  -5   5   1 16196.2 752.774  53
  -5   5   1 15399.9 771.438   2
   5   5  -1 15377.5 734.178   1
  -5  -5   1 16616.5 826.754  23
  -4   5   1 4293.72 336.730  53
   4   5  -1 3792.93 310.900   1
  -4   5   1 3833.65 329.813   2
   4  -5  -1 3429.52 340.715  21
  -4  -5   1 3943.07 365.001  23
  -3   5   1 1382.34 181.960  53
   3  -5  -1 1432.57 222.617  21
  -3  -5   1 1475.76 222.755  23
  -3  -5   1 2223.21 261.730  21
  -3   5   1 1411.89 196.220   2
   3   5  -1 1526.79 189.669   1
  -2  -5   1 13764.1 726.764  21
  -2  -5   1 13647.0 723.025  23
   2  -5  -1 13369.2 727.777  21
  -2  -5   1 14017.7 619.337   9
   2   5  -1 13844.1 625.019   1
  -1  -5   1 5995.17 456.654  21
   1  -5  -1 6318.37 470.251  21
  -1  -5   1 6486.44 451.757  23
  -1  -5   1 5781.30 348.598  61
  -1  -5   1 5417.43 343.851  57
   1   5  -1 6523.06 388.647   1
   0  -5   1 17669.9 849.044  21
   0  -5   1 15468.0 764.182  23
   0  -5  -1 15698.9 814.241  21
   0  -5   1 17384.5 695.364  61
   0  -5   1 16457.7 678.398  57
   0  -5  -1 17694.1 749.631   9
   0   5  -1 16183.5 691.555   1
   1  -5   1 12101.3 677.073  21
  -1  -5  -1 13084.5 690.336  21
   1  -5   1 11155.3 532.603  57
   1  -5   1 10899.8 538.757  61
  -1  -5  -1 12227.6 598.386   9
   1   5   1 11354.9 544.522   1
  -2  -5  -1 4884.93 404.371  21
   2  -5   1 6373.85 458.939  21
   2  -5   1 4982.91 339.205  61
   2  -5   1 4908.07 335.651  57
  -2  -5  -1 5390.75 383.029   9
   2   5   1 5484.10 350.203   1
  -3  -5  -1 3932.41 353.352  21
  -3   5  -1 3532.63 302.999   2
  -3  -5  -1 3197.60 300.573   9
   3   5   1 3639.22 285.321   1
   3  -5   1 3523.05 284.264  57
   3  -5   1 3690.49 294.880  61
  -4  -5  -1 1986.45 247.679  21
  -4   5  -1 1522.49 188.380  53
  -4   5  -1 1410.66 201.560   2
   4   5   1 1838.90 209.069   1
  -4  -5  -1 1802.40 230.165   9
   4  -5   1 1333.27 187.059  61
   4  -5   1 1436.31 184.635  57
  -5  -5  -1 4177.71 369.300   9
   5   5   1 4302.17 326.271   1
  -5   5  -1 4158.88 355.604   2
   5  -5   1 3185.25 291.009  57
  -6   5  -1 2049.41 265.901   2
   6   5   1 2315.95 246.246   1
  -6  -5  -1 2399.17 292.431   9
   6  -5   1 2164.81 250.425  57
   7   5   1 509.803 128.675   1
  -7  -5  -1 531.821 151.055   9
  -7   5  -1 341.093 135.409   2
   7  -5   1 688.920 148.527  57
   8  -5   1 539.995 155.377  57
  -8  -5  -1 291.839 135.317   9
   8  -5   1 377.335 120.814  39
  -8  -5  -1 610.420 155.927  42
   9  -5   1 43.0392 65.3850  57
  -9  -5  -1 52.7833 92.5807   9
  -9   5  -1 56.1131 69.6015   4
   9  -5   1 37.7051 57.2862  39
   9  -5   1 182.557 98.0397  37
 -10   5  -1-42.5001 52.7038  58
  10  -5   1-47.3707 83.0761  57
 -10   5  -1 59.9045 90.9821   4
  10  -5   1 96.5983 84.7043  37
  10   5   1 134.168 78.4322  41
  10  -5   1 40.9354 71.7903  39
  11  -5   1 510.093 161.661  57
 -11   5  -1 495.193 153.296  58
 -11   5  -1 346.978 117.644  59
 -11   5  -1 876.726 226.688   4
  11  -5   1 349.537 138.592  39
  11   5   1 527.739 157.807  41
  11  -5   1 352.983 147.081  37
  12   5   1 801.315 202.856  41
 -12   5  -1 1073.80 225.674  58
 -12   5  -1 1187.02 210.832  59
  13   5   1 555.276 166.179  41
 -13   5  -1 422.451 143.228  58
 -13   5  -1 674.744 161.760  59
  14   5   1 830.524 206.511  41
 -14   5  -1 710.202 176.926  59
 -14   5  -1 996.586 207.458  58
  15   5   1 407.369 143.316  41
 -15   5  -1 374.006 121.106  58
 -15   5  -1 197.317 109.705  59
  16   5   1-39.9728 60.7117  41
 -16   5  -1 35.9386 54.5848  58
 -16   5  -1 35.4092 62.1002  59
 -17  -5  -1 113.025 93.4417  29
 -17   5  -1 29.8504 52.3523  59
 -17   5  -1-29.0167 44.0731  58
  17   5   1 33.5347 50.9345  41
 -17  -5  -1 34.2557 73.5791  17
 -18  -5  -1 428.940 125.576  29
  18   5   1 209.473 79.8524  41
 -18   5  -1 235.296 80.2238  59
 -18  -5  -1 375.487 100.031  17
 -18   6   1 1007.09 143.491  59
 -18  -6   1 1007.57 159.130  17
 -18  -6   1 1025.63 150.519  16
 -18  -6   1 1153.39 173.957  29
 -17   6   1 267.367 97.7022  58
 -17   6   1 254.824 93.1409  59
 -17  -6   1 367.061 113.526  17
 -17  -6   1 305.712 104.042  16
 -17  -6   1 143.470 113.600  29
 -16   6   1 33.5788 51.0092  59
 -16   6   1 36.0868 63.2951  58
 -16  -6   1 40.2036 70.5141  17
 -16  -6   1 85.7367 92.0821  29
 -16  -6   1 39.7436 85.3709  20
 -15   6   1 780.314 169.987  58
 -15   6   1 975.759 184.216  59
 -15  -6   1 784.171 186.335  17
 -15  -6   1 733.492 180.783  20
 -15  -6   1 531.150 175.615  29
 -14   6   1 44.5028 78.0588  58
 -14  -6   1 50.7893 89.0820  17
 -14  -6   1 101.536 99.5529  20
 -14  -6   1 52.0313 91.2600  29
 -13   6   1 603.584 163.283  58
  13  -6  -1 507.066 156.999  39
 -13  -6   1 914.856 211.369  17
 -13  -6   1 379.029 157.920  20
 -13  -6   1 270.740 126.182  29
 -12   6   1 47.0563 71.4754  58
 -12  -6   1 54.8071 96.1228  29
 -12  -6   1-55.6493 138.023  20
  12  -6  -1 278.198 134.849  39
 -12  -6   1 54.9761 83.5028  17
 -11   6   1 1680.55 264.103  58
 -11   6   1 1285.60 268.223  53
 -11  -6   1 1354.93 262.311  29
 -11  -6   1 939.393 234.631  20
 -11  -6   1 1342.93 250.182  43
  11  -6  -1 1040.67 208.694  39
 -11  -6   1 1683.52 295.336  17
  10   6  -1 1508.72 261.408   1
 -10   6   1 2051.83 286.607  58
 -10   6   1 1577.03 278.977  53
 -10  -6   1 2662.68 361.757  20
 -10  -6   1 1260.19 252.375  29
 -10  -6   1 2322.55 326.611  43
 -10  -6   1 1891.19 289.098  42
  10  -6  -1 1810.76 266.114  39
 -10  -6   1 2763.75 360.216  17
  -9  -6   1 49.0422 86.0245  17
   9   6  -1 94.2620 109.357   1
  -9   6   1 287.569 154.426   5
  -9   6   1 43.9630 77.1189  58
  -9   6   1 53.1408 93.2111  53
  -9  -6   1 49.8724 75.7650  29
  -9  -6   1 55.0319 68.2657  23
  -9  -6   1 50.1734 76.2219  20
  -9  -6   1 142.205 92.9586  42
  -9  -6   1 102.001 89.4579  43
   9  -6  -1 40.3471 61.3027  39
   9  -6  -1 87.2105 76.4917  35
   8   6  -1 704.086 168.440   1
  -8   6   1 797.751 217.985   2
  -8   6   1 609.435 197.140   5
  -8   6   1 292.784 116.333  58
  -8   6   1 393.803 136.798  53
  -8  -6   1 419.623 141.915  20
  -8  -6   1 635.412 180.055  23
  -8  -6   1 278.762 108.166  29
  -8  -6   1 323.092 151.706  42
  -8  -6   1 199.962 131.817  43
  -8  -6   1 319.121 126.737  17
   8  -6  -1 209.509 97.6320  35
  -7   6   1 104.303 79.2081   2
   7   6  -1-41.2501 62.6513   1
  -7   6   1-39.1761 76.8154  58
  -7   6   1 135.652 88.6602  53
  -7  -6   1 129.496 92.7153  20
  -7  -6   1 203.236 117.877  23
  -7  -6   1 34.9636 61.3184  48
  -7  -6   1 96.9899 112.508  43
  -7  -6   1 89.8153 78.7574  42
   7  -6  -1 40.0103 60.7683  35
  -7  -6   1 42.2527 82.8476  17
  -6   6   1 329.895 143.408   2
   6   6  -1 350.698 123.490   1
   6  -6  -1 304.396 110.985  35
  -6   6   1 496.117 140.663  53
  -6  -6   1 320.659 111.471  20
  -6  -6   1 245.192 105.673  23
  -6  -6   1 676.961 139.474  48
  -6  -6   1 557.221 157.928  43
  -6  -6   1 131.021 94.1919  42
   6  -6  -1 289.444 110.230  36
  -6  -6   1 432.010 133.649  17
  -5  -6   1 43.8220 94.1262  43
  -5  -6   1-42.2456 74.0897  42
   5   6  -1-37.0077 56.2091   1
  -5  -6   1 47.3802 71.9622  23
  -5   6   1 38.1129 66.8422  53
  -4   6   1 2448.19 290.239   2
   4   6  -1 1864.39 243.097   1
   4  -6  -1 1929.04 281.415  21
  -4  -6   1 2550.16 322.171  23
  -4   6   1 2216.94 266.070  53
  -3   6   1-36.2733 55.0913   2
   3   6  -1 33.3939 41.4112   1
   3  -6  -1 46.9544 82.3460  21
  -3  -6   1 45.2679 79.3882  23
   2   6  -1 827.921 157.019   1
  -2  -6   1 925.570 202.026  23
   2  -6  -1 903.722 209.700  21
   1   6  -1 11941.9 622.854   1
   1  -6  -1 11769.4 744.819  21
  -1  -6   1 12886.9 764.016  21
  -1  -6   1 12208.3 721.938  23
   0  -6   1 16212.7 717.114  57
   0  -6   1 16448.6 890.992  21
   0  -6  -1 15292.2 868.244  21
   1  -6   1 908.294 154.671  57
   1  -6   1 968.575 161.885  61
  -1  -6  -1 1081.94 192.745   9
   1   6   1 1059.52 172.997   1
  -1  -6  -1 973.111 204.693  21
   2  -6   1 178.833 86.9160  61
   2  -6   1 170.941 79.2571  57
   2   6   1 453.379 112.626   1
  -2  -6  -1 321.503 108.697   9
  -2  -6  -1 271.806 119.339  21
   3  -6   1 9930.02 555.730  57
   3  -6   1 10203.5 572.577  61
   3   6   1 9835.56 561.373   1
  -3  -6  -1 10733.9 627.267   9
  -3   6  -1 10296.2 609.736   2
  -3  -6  -1 10060.8 654.154  21
   4  -6   1 1881.22 234.404  57
   4  -6   1 1668.36 229.874  61
  -4   6  -1 1703.57 244.263   2
   4   6   1 2025.21 243.849   1
  -4  -6  -1 1536.69 236.120   9
  -4  -6  -1 2003.49 281.672  21
   5  -6   1 1529.61 218.588  57
   5  -6   1 2080.06 260.080  61
   5  -6   1 1681.43 243.178  36
  -5  -6  -1 1692.33 251.874  42
  -5  -6  -1 1512.43 242.629   9
  -5   6  -1 1686.18 257.076   2
   5   6   1 1918.44 240.454   1
   6  -6   1 5456.95 443.136  61
   6  -6   1 4467.17 387.084  57
  -6  -6  -1 4915.60 443.686  42
   6  -6   1 5551.73 447.787  36
  -6  -6  -1 4478.28 432.196   9
  -6   6  -1 4556.04 433.741   2
   6   6   1 5099.43 408.854   1
   7  -6   1 388.592 127.675  57
  -7   6  -1 194.721 90.6034  58
   7  -6   1 266.723 110.461  61
  -7  -6  -1 215.926 116.144  23
   7  -6   1 250.567 121.641  36
  -7  -6  -1 315.683 125.235  42
  -7  -6  -1 194.218 112.849   9
  -7   6  -1 511.655 155.566   2
   8  -6   1 1318.58 223.107  57
  -8   6  -1 1579.50 252.042  58
   8  -6   1 1053.28 216.592  61
  -8   6  -1 1392.72 240.492  53
  -8  -6  -1 1058.86 231.572  23
   8  -6   1 1237.28 236.019  37
  -8  -6  -1 1746.19 279.562  42
  -8  -6  -1 1310.78 258.097   9
  -9   6  -1 622.175 176.660  53
   9  -6   1 404.406 147.708  61
  -9   6  -1 748.433 181.635  58
   9  -6   1 511.035 153.094  57
  -9  -6  -1 589.369 172.859  42
   9  -6   1 527.556 143.054  39
   9  -6   1 723.504 198.043  37
  -9   6  -1 567.281 183.867   4
 -10   6  -1 384.065 152.158  53
 -10  -6  -1 100.795 88.4167  42
 -10   6  -1 65.6860 99.7916   4
  10  -6   1 129.030 99.8113  39
  10  -6   1 160.446 93.8241  37
  10  -6   1 52.1457 45.7876  61
  10  -6   1 150.049 98.0986  57
 -10   6  -1 92.2421 90.4632  58
  11  -6   1 2277.32 301.180  39
  11  -6   1 2174.87 328.455  37
 -11   6  -1 2422.84 325.123  58
 -11  -6  -1 2272.53 337.082  43
  12  -6   1 53.7149 94.2111  37
 -12   6  -1 47.7332 93.6014  58
 -12  -6  -1 53.3676 93.6020  43
 -13   6  -1 1715.38 266.492  58
 -13  -6  -1 1266.29 241.131  17
  13  -6   1 1935.26 298.920  37
 -14  -6  -1 448.779 142.811  17
 -14   6  -1 1035.55 200.862  58
 -15  -6  -1 39.7176 60.3225  17
 -15   6  -1-38.1777 74.8567  58
 -15   6  -1 34.2595 60.0824  59
 -15  -6  -1 45.3360 97.3767  29
 -16  -6  -1 973.196 178.007  17
 -16   6  -1 1147.64 176.467  59
 -16   6  -1 860.943 159.784  58
 -16  -6  -1 659.416 164.687  29
 -17  -6  -1 79.7269 61.6584  17
 -17   6  -1 74.5032 61.5968  58
 -17   6  -1 23.7239 46.5210  59
 -17  -6  -1-30.9332 71.7674  29
 -18   6  -1 1037.13 129.221  59
 -18  -6  -1 1352.13 165.201  29
 -17   7   1 48.2119 47.2748  58
 -17  -7   1 27.7119 64.2980  29
 -17  -7   1 24.9843 43.8260  17
 -17  -7   1 48.1361 55.8452  16
 -16   7   1 93.0043 66.6671  58
 -16  -7   1 225.321 101.820  17
 -16  -7   1 93.1742 60.9838  16
 -16  -7   1 210.488 97.3316  29
 -15  -7   1 74.4349 73.1546  16
 -15  -7   1 389.980 132.541  17
 -15   7   1 294.424 111.910  58
 -15  -7   1 289.361 114.740  29
 -14   7   1 2236.31 290.378  58
 -14  -7   1 2924.94 351.013  29
 -14  -7   1 2392.39 307.809  17
 -13   7   1 2775.62 336.841  58
 -13  -7   1 2613.54 360.416  29
  13  -7  -1 3036.20 342.016  39
  13  -7  -1 3063.40 375.159  37
 -13  -7   1 3458.51 392.856  17
 -12   7   1 46.8994 82.2969  58
 -12  -7   1 209.611 112.590  43
 -12  -7   1 158.161 113.272  29
  12  -7  -1 90.8291 97.5853  39
  12  -7  -1 318.657 154.481  37
 -12  -7   1 53.4699 81.2574  17
 -11   7   1 1102.46 227.368  58
 -11  -7   1 1046.66 225.841  42
 -11  -7   1 767.342 205.042  43
 -11  -7   1 913.936 217.100  29
  11  -7  -1 690.430 172.587  39
 -11  -7   1 768.437 199.610  17
 -10   7   1 1344.44 243.328  58
 -10  -7   1 800.480 205.702  29
 -10  -7   1 1325.69 251.813  42
 -10  -7   1 954.536 227.191  43
  10  -7  -1 952.988 204.643  39
 -10  -7   1 1144.59 245.147  17
   9   7  -1 4277.05 459.549   1
  -9   7   1 3637.78 399.250  58
  -9   7   1 4073.37 464.181  53
  -9  -7   1 4356.78 494.102  23
  -9  -7   1 4076.58 441.587  42
  -9  -7   1 4651.60 489.329  43
   9  -7  -1 5212.91 449.609  39
  -9  -7   1 4483.77 459.115  17
  -8   7   1 1357.85 278.980   2
   8   7  -1 961.891 214.485   1
  -8   7   1 385.306 192.891   5
  -8   7   1 1049.37 217.012  58
  -8   7   1 951.301 220.982  53
  -8  -7   1 973.264 233.954  23
  -8  -7   1 1048.74 199.795  48
  -8  -7   1 1356.29 263.505  43
  -8  -7   1 1048.51 221.999  42
   8  -7  -1 1229.21 239.566  35
  -8  -7   1 1759.00 283.379  17
  -7  -7   1 6370.74 528.883  17
  -7  -7   1 6248.91 485.863  48
  -7   7   1 4815.90 493.313  53
  -7  -7   1 6223.49 581.015  23
  -7  -7   1 6166.63 553.750  43
  -7  -7   1 6672.59 555.097  42
   7  -7  -1 5177.40 475.397  35
   7  -7  -1 6425.94 514.420  36
  -7   7   1 6884.68 614.477   2
   7   7  -1 7826.96 581.906   1
   6   7  -1 187.394 108.867   1
  -6   7   1 111.164 97.6756   2
   6  -7  -1 308.954 122.545  35
  -6   7   1 341.832 135.553  53
  -6  -7   1 173.268 101.481  23
  -6  -7   1 281.555 127.319  48
  -6  -7   1 215.095 115.668  43
  -6  -7   1 456.799 147.741  42
   6  -7  -1 131.499 108.892  36
  -6  -7   1 472.434 141.050  16
  -6  -7   1 359.624 130.883  17
  -5  -7   1 8192.37 569.593  17
  -5  -7   1 7229.49 528.835  16
  -5  -7   1 7867.05 542.426  48
  -5  -7   1 7216.53 575.737  42
  -5  -7   1 7797.33 607.058  43
  -5   7   1 6598.35 560.615   2
   5   7  -1 7722.08 571.237   1
   5  -7  -1 7076.40 531.185  36
   5  -7  -1 7324.99 542.045  35
  -5  -7   1 6922.79 602.895  23
   4   7  -1 522.997 143.147   1
  -4   7   1 378.360 137.705   2
   4  -7  -1 364.428 128.191  35
  -4  -7   1 387.921 145.932  23
   4  -7  -1 553.901 200.368  21
  -4  -7   1 285.183 118.069  42
  -4  -7   1 227.327 97.8787  44
  -4  -7   1 386.382 134.089  43
  -4  -7   1 391.107 118.986  48
   4  -7  -1 544.907 151.689  36
  -4  -7   1 78.1239 59.6950  16
  -4  -7   1 162.952 94.7429  17
  -3  -7   1 11068.6 667.238  48
   3  -7  -1 12784.5 828.191  21
  -3  -7   1 12330.3 799.551  23
   3  -7  -1 13375.7 730.259  36
   3   7  -1 11498.7 692.356   1
  -3   7   1 12411.2 732.710   2
  -3  -7   1 10347.1 692.929  42
  -3  -7   1 12264.2 744.644  44
  -3  -7   1 10806.5 704.781  43
   2  -7  -1 57.3778 123.241  21
  -2  -7   1 53.0015 65.7264  23
  -2  -7   1-48.0611 72.9946  44
  -2  -7   1-38.5315 58.5213  48
   2  -7  -1 40.2858 61.1857  36
  -2   7   1 128.366 91.9053   2
   2   7  -1 40.1472 86.2317   1
  -1  -7   1 2669.28 347.793  44
   1  -7  -1 3685.39 441.621  21
   1  -7  -1 3412.17 348.347  36
  -1  -7   1 3108.73 328.674  48
   0  -7  -1 7871.96 549.298  36
   0  -7   1 8281.54 568.524  36
   0  -7   1 7455.08 597.619  44
   0  -7  -1 8799.56 691.309  21
   1  -7   1 1720.83 275.642  44
  -1  -7  -1 1572.57 289.125  21
   1  -7   1 1167.66 212.739  27
   1  -7   1 1226.31 215.647  36
  -1  -7  -1 1310.87 216.449  36
   1  -7   1 1287.94 197.768  57
   2  -7   1 23557.4 1034.80  61
   2  -7   1 24211.6 1027.40  57
   2  -7   1 23249.9 1143.91  44
  -2  -7  -1 26084.4 1237.25  21
   2  -7   1 23941.0 1099.39  36
  -2   7  -1 24961.7 1117.91   2
  -2  -7  -1 25040.4 1130.04   9
   3  -7   1 671.788 149.296  57
   3  -7   1 569.043 141.772  61
   3  -7   1 637.747 192.848  44
  -3  -7  -1 967.568 226.452  21
  -3  -7  -1 313.586 124.947  42
   3  -7   1 306.731 122.248  36
  -3   7  -1 626.330 166.979   2
  -3  -7  -1 582.299 157.683   9
   3   7   1 659.947 152.827   1
   4  -7   1-40.2372 61.1119  61
   4  -7   1 36.6801 45.4867  57
  -4  -7  -1 47.4737 83.2569  43
  -4  -7  -1-52.7406 92.4935  21
  -4  -7  -1 46.6766 81.8589  42
   4  -7   1 44.7902 87.8222  36
  -4   7  -1-47.2588 101.507   2
   4   7   1 120.695 86.4133   1
  -4  -7  -1 92.2498 99.0712   9
   5  -7   1 2183.36 274.672  57
   5  -7   1 2410.85 309.631  61
  -5  -7  -1 2415.43 335.078  43
   5  -7   1 2389.58 322.354  36
  -5  -7  -1 2126.16 304.979  42
   5   7   1 2419.85 298.163   1
  -5   7  -1 1833.12 294.917   2
  -5  -7  -1 2403.88 320.578   9
   6  -7   1 12671.8 735.968  57
   6  -7   1 14406.4 813.866  61
  -6  -7  -1 15593.8 802.839  48
  -6  -7  -1 14858.3 853.546  42
  -6  -7  -1 13815.4 850.369  43
  -6   7  -1 13277.9 848.487   2
  -6  -7  -1 12678.8 805.193   9
   6  -7   1 13925.5 812.887  36
  -6  -7  -1 15755.2 953.630  23
  -7  -7  -1 456.268 136.422  48
  -7  -7  -1 359.698 149.744  42
  -7  -7  -1 436.857 159.096  43
   7  -7   1 517.096 146.651  57
   7  -7   1 297.258 123.242  61
   7  -7   1 700.116 183.144  37
   7  -7   1 96.5923 112.449  36
  -7  -7  -1 560.797 181.465  23
  -8  -7  -1 6429.56 563.730  43
  -8  -7  -1 5063.27 502.894  42
   8  -7   1 5385.29 513.404  61
   8  -7   1 5070.06 460.990  57
  -8   7  -1 6551.01 514.152  58
   8  -7   1 5706.26 539.587  37
   8  -7   1 4983.60 470.816  36
  -8  -7  -1 6019.11 586.396  23
  -9  -7  -1 53.6301 66.5061  42
  -9  -7  -1-56.6038 85.9692  43
  -9   7  -1 92.8228 91.0011  58
   9  -7   1-56.5015 110.785  37
 -10  -7  -1 1610.20 283.770  42
 -10  -7  -1 1298.72 258.797  43
 -10   7  -1 991.683 212.988  58
  10  -7   1 1082.13 206.303  39
  10  -7   1 851.986 213.151  37
 -11  -7  -1 313.719 145.273  42
 -11  -7  -1 331.642 137.391  43
 -11   7  -1 423.356 149.000  58
  11  -7   1 390.703 155.038  37
 -12  -7  -1 4363.85 459.894  43
  12  -7   1 4835.93 480.650  37
 -12   7  -1 3875.33 400.434  58
  13  -7   1 483.956 153.258  37
 -13   7  -1 213.334 106.182  58
 -13  -7  -1 279.474 122.843  29
  14  -7   1 916.448 183.691  37
 -14   7  -1 880.314 178.676  58
 -14  -7  -1 590.237 162.336  29
 -15   7  -1 163.299 81.0957  58
 -15  -7  -1 145.961 84.7469  29
 -16   7  -1 236.121 83.3379  58
 -16  -7  -1 536.198 133.435  29
 -17   7  -1 115.698 53.5134  58
 -17  -7  -1 22.1733 38.9456  29
 -16  -8   1 390.932 94.8129  16
 -16   8   1 189.766 72.3589  58
 -15  -8   1 1205.35 186.188  17
 -15  -8   1 976.598 164.428  16
 -15  -8   1 1192.45 184.631  29
 -15   8   1 1079.78 174.694  58
 -14  -8   1-36.1320 63.3705  17
 -14  -8   1 71.3560 69.9592  16
 -14   8   1 70.6393 61.9459  58
  14  -8  -1 75.8870 66.5472  37
 -14  -8   1 37.3021 73.1434  29
 -13  -8   1 127.026 90.9617  17
 -13  -8   1 123.471 102.090  16
 -13   8   1 39.7162 60.3440  58
 -13  -8   1 43.9270 86.1462  43
  13  -8  -1 89.8218 96.4783  37
 -13  -8   1 42.3713 74.3275  29
 -12   8   1 1597.26 251.613  58
 -12  -8   1 1187.24 237.193  43
 -12  -8   1 1484.06 257.278  29
  12  -8  -1 1910.62 295.334  37
  12  -8  -1 1980.75 276.272  39
 -12  -8   1 1599.87 259.931  16
 -12  -8   1 1946.54 291.350  17
 -11   8   1 273.885 120.476  58
  11  -8  -1 594.762 189.897  37
  11  -8  -1 480.471 162.790  39
 -11  -8   1 408.482 141.921  17
 -11  -8   1 343.074 136.251  16
 -11  -8   1 483.527 170.137  43
 -11  -8   1 308.318 149.762  42
 -10   8   1 5136.92 473.559  58
  10  -8  -1 5247.36 464.487  39
 -10  -8   1 6876.44 566.144  17
 -10  -8   1 4526.35 460.697  16
 -10  -8   1 5864.03 546.315  43
 -10  -8   1 6252.07 546.377  42
  -9   8   1 760.991 187.231  58
   9  -8  -1 1032.84 209.005  39
  -9  -8   1 564.431 163.052  16
  -9  -8   1 1009.86 228.910  17
  -9  -8   1 492.416 157.864  48
  -9  -8   1 295.718 172.782  43
  -9  -8   1 775.783 217.918  42
  -8  -8   1 6348.32 513.302  48
  -8  -8   1 4344.59 507.609  43
  -8  -8   1 5288.08 522.273  42
  -8  -8   1 5962.27 533.574  17
  -8  -8   1 5828.45 520.125  16
   8  -8  -1 5684.21 481.340  39
  -7  -8   1 869.938 197.396  48
  -7  -8   1 604.266 184.310  43
  -7  -8   1 622.371 192.874  42
   7  -8  -1 455.586 160.913  36
  -7  -8   1 889.175 199.202  16
  -7  -8   1 661.026 179.131  17
  -6  -8   1 12440.2 764.327  16
  -6  -8   1 12677.9 756.946  48
  -6  -8   1 11877.0 821.656  43
  -6  -8   1 13240.0 845.444  42
   6   8  -1 12578.3 803.458   1
  -6   8   1 11101.9 820.122   2
   6  -8  -1 11534.2 756.974  36
   6  -8  -1 11151.8 735.559  35
  -6  -8   1 14250.2 923.789  23
   5   8  -1-52.5095 65.1188   1
  -5   8   1-58.8608 103.228   2
   5  -8  -1 46.8273 82.1251  35
  -5  -8   1-64.2502 79.6777  23
  -5  -8   1 55.3999 84.1426  42
  -5  -8   1 57.3681 87.1318  43
  -5  -8   1-45.4364 39.8462  48
   5  -8  -1 50.0963 87.8579  36
  -5  -8   1-46.2964 81.1940  16
  -4  -8   1 11602.4 705.273  48
  -4  -8   1 11996.2 841.141  23
   4  -8  -1 9484.49 673.819  36
   4   8  -1 10665.3 722.654   1
  -4   8   1 10501.2 742.469   2
  -4  -8   1 9491.39 701.208  42
   4  -8  -1 10467.2 737.172  44
  -4  -8   1 10222.0 715.412  44
  -4  -8   1 10285.6 734.101  43
   3  -8  -1 196.987 128.838  21
  -3  -8   1 125.600 123.230  23
  -3  -8   1 414.293 143.682  43
   3  -8  -1 113.376 86.2330  44
  -3  -8   1 271.507 112.335  48
  -3  -8   1 274.053 144.267  44
   3  -8  -1 194.528 104.568  36
  -3   8   1 317.158 146.655   2
   3   8  -1 99.7709 87.6205   1
  -2  -8   1 3687.99 388.769  48
   2  -8  -1 3136.45 441.032  21
  -2  -8   1 4016.11 448.887  44
   2  -8  -1 4656.26 490.735  44
   2  -8  -1 3790.14 406.632  36
  -2   8   1 4304.74 446.568   2
  -1  -8   1 9905.89 646.239  48
   1  -8  -1 8389.67 733.615  21
   1  -8  -1 9262.34 647.339  36
  -1   8   1 10391.2 696.559   2
   1  -8  -1 9455.49 717.112  44
  -1  -8   1 9136.33 708.515  44
   0  -8   1 1420.99 256.604  36
   0  -8  -1 1489.27 254.002  36
   0  -8  -1 1801.72 332.860  21
   0  -8  -1 1085.66 242.842  44
   0  -8   1 1364.06 277.412  44
   1  -8   1 7187.48 577.735  36
  -1  -8  -1 6783.85 540.829  36
  -1  -8  -1 8340.15 702.579  21
  -1  -8  -1 7399.77 613.039  44
   1  -8   1 6615.76 602.657  44
  -2  -8  -1 20481.2 1142.71  21
   2  -8   1 19869.2 1025.06  27
   2  -8   1 19442.4 1024.26  36
  -2   8  -1 19242.0 1027.34   2
   2  -8   1 17815.5 1054.01  44
  -2  -8  -1 21043.2 1081.52  44
  -3  -8  -1 2951.87 406.247  21
  -3  -8  -1 3512.18 413.069  44
  -3  -8  -1 3742.91 413.026  42
   3  -8   1 3400.04 416.292  44
   3  -8   1 3264.55 392.312  36
  -3   8  -1 3535.28 410.328   2
   4  -8   1 2289.86 309.234  61
  -4  -8  -1 3699.08 385.842  48
  -4  -8  -1 2723.51 396.578  23
  -4  -8  -1 2993.88 372.765  42
  -4  -8  -1 3233.34 398.368  43
   4  -8   1 2412.13 342.594  36
  -4  -8  -1 3087.77 383.361   9
  -4   8  -1 3240.30 401.630   2
   5  -8   1 8812.69 640.377  61
  -5  -8  -1 10164.7 660.539  48
  -5  -8  -1 9346.69 695.434  43
  -5  -8  -1 9810.73 705.421  42
  -5  -8  -1 8105.43 716.015  23
   5  -8   1 9899.67 710.009  37
   5  -8   1 8848.66 672.636  36
  -5   8  -1 9707.44 733.116   2
   6  -8   1 2186.27 322.975  36
   6  -8   1 2442.26 360.891  37
   6  -8   1 2486.81 335.660  61
  -6  -8  -1 2540.29 326.475  48
  -6  -8  -1 2589.42 361.996  43
  -6  -8  -1 2356.82 345.306  42
   7  -8   1 11120.5 787.385  37
   7  -8   1 10848.6 747.574  36
  -7  -8  -1 11168.8 707.040  48
  -7  -8  -1 10956.7 761.458  42
  -7  -8  -1 11469.9 791.206  43
  -8  -8  -1 58.4800 102.569  43
  -8  -8  -1 110.637 108.475  42
   8  -8   1-52.1715 79.2505  36
   8  -8   1 291.569 135.294  37
  -9  -8  -1 5190.64 508.805  42
  -9  -8  -1 5802.06 547.059  43
   9  -8   1 6008.01 561.474  37
 -10  -8  -1 1880.07 302.917  43
 -10  -8  -1 1745.38 293.776  42
 -10   8  -1 2079.40 289.295  58
  10  -8   1 2132.75 330.135  37
 -11  -8  -1 2680.11 347.007  42
 -11  -8  -1 3018.11 377.215  43
 -11   8  -1 2809.72 326.503  58
  11  -8   1 2600.14 361.182  37
 -12  -8  -1 379.817 138.607  43
 -12   8  -1 397.913 140.094  58
  12  -8   1 436.068 147.676  37
 -13  -8  -1 1451.00 241.680  43
  13  -8   1 1687.24 264.552  37
 -13   8  -1 1616.56 230.614  58
 -14   8  -1 1150.51 179.261  58
  14  -8   1 1346.00 207.460  37
 -14  -8  -1 1268.14 188.369  16
 -14  -8  -1 1072.54 177.525  29
 -15   8  -1 484.202 110.406  58
 -15  -8  -1 548.783 114.554  16
 -15  -8  -1 715.110 133.261  29
 -16   8  -1 134.146 50.5257  58
 -15   9   1 20.5761 44.1952  58
 -15  -9   1-19.6909 42.2939  16
 -14   9   1 1188.28 172.521  58
  14  -9  -1 1069.94 173.988  27
  14  -9  -1 1171.91 175.967  37
 -14  -9   1 1096.76 162.797  16
 -13   9   1-31.3482 61.4745  58
  13  -9  -1 36.1880 70.9628  37
 -13  -9   1 96.4739 89.1771  16
 -13  -9   1 139.724 86.6408  43
 -12   9   1 1458.05 218.465  58
  12  -9  -1 1703.50 255.344  37
  12  -9  -1 1164.12 189.542  39
 -12  -9   1 979.959 186.848  16
 -12  -9   1 1414.66 233.015  43
 -11   9   1 2030.42 268.417  58
  11  -9  -1 2525.32 328.055  37
  11  -9  -1 2181.01 274.557  39
 -11  -9   1 1994.41 278.653  16
 -11  -9   1 2032.89 295.112  43
  10  -9  -1 833.724 174.845  39
  10  -9  -1 924.112 221.160  37
 -10  -9   1 736.244 181.202  16
 -10  -9   1 364.540 145.346  43
  -9  -9   1 3577.74 371.587  48
   9  -9  -1 3871.55 429.901  37
   9  -9  -1 3395.11 359.923  39
  -9  -9   1 3332.84 383.257  16
  -9  -9   1 2797.02 379.619  43
  -9  -9   1 2995.36 380.759  42
   8  -9  -1 855.997 198.866  36
  -8  -9   1 937.842 213.352  16
  -8  -9   1 946.978 195.150  48
  -8  -9   1 1467.71 278.232  43
  -8  -9   1 714.971 211.535  42
  -7  -9   1 2891.15 344.060  48
   7  -9  -1 2420.05 345.838  36
  -7  -9   1 2822.73 354.068  16
  -7  -9   1 2528.17 372.037  43
  -7  -9   1 2946.80 390.944  42
   6  -9  -1 1667.59 288.009  36
  -6  -9   1 2157.61 314.630  16
  -6  -9   1 2144.70 311.710  48
  -6  -9   1 2585.56 370.652  42
  -6  -9   1 2292.90 347.026  43
  -5  -9   1 15271.5 933.750  42
  -5  -9   1 15355.8 952.134  43
   5  -9  -1 13715.2 875.837  36
  -4  -9   1 893.303 225.477  42
  -4  -9   1 803.317 220.471  43
  -4  -9   1 1275.10 265.042  44
  -4  -9   1 1125.61 224.121  48
   4  -9  -1 652.684 195.974  44
   4  -9  -1 811.893 213.447  36
   3  -9  -1 4895.16 519.777  44
  -3  -9   1 4759.14 512.148  44
  -3  -9   1 4330.22 436.823  48
   3  -9  -1 4892.89 488.323  36
  -2  -9   1 2061.38 351.166  44
  -2  -9   1 2254.95 315.257  48
   2  -9  -1 2121.52 355.033  44
   2  -9  -1 2718.65 360.602  36
  -1  -9   1 1539.23 263.087  48
  -1  -9   1 1287.18 285.016  44
   1  -9  -1 2324.91 363.531  44
   1  -9  -1 1524.83 275.708  36
   0  -9  -1 5243.21 539.247  44
   0  -9   1 5439.15 570.583  44
   0  -9  -1 4935.51 456.667  48
   0  -9   1 4741.78 481.382  36
   0  -9  -1 4385.86 457.880  36
  -1  -9  -1 3980.87 477.689  44
   1  -9   1 3415.27 452.426  44
  -1  -9  -1 3709.64 413.898  36
   1  -9   1 2996.93 391.748  36
   2  -9   1 7635.32 669.552  44
  -2  -9  -1 7682.63 648.660  44
   2  -9   1 8383.46 641.490  27
   2  -9   1 7727.29 631.079  36
  -2  -9  -1 6687.49 551.961  48
   3  -9   1 4392.13 502.149  44
  -3  -9  -1 4722.06 495.020  44
   3  -9   1 4681.81 484.377  27
   3  -9   1 4544.66 481.015  36
  -3  -9  -1 4345.61 431.977  48
   4  -9   1 4979.71 522.256  44
  -4  -9  -1 5028.83 497.379  42
  -4  -9  -1 4774.37 492.798  44
   4  -9   1 4686.82 493.317  27
   4  -9   1 4994.46 508.010  36
  -4  -9  -1 5041.15 465.924  48
  -5  -9  -1 56.8049 86.2746  43
  -5  -9  -1 110.935 97.2759  42
  -5  -9  -1-47.1810 58.5086  48
   5  -9   1 56.3287 85.5513  36
   5  -9   1-57.8088 87.7993  27
  -6  -9  -1 6115.81 570.769  43
  -6  -9  -1 6486.22 569.088  42
   6  -9   1 5880.21 559.943  27
   6  -9   1 5924.36 545.139  36
   6  -9   1 5631.83 540.381  37
  -6  -9  -1 6654.49 529.306  48
   7  -9   1 506.885 163.881  37
   7  -9   1 214.497 115.302  36
  -7  -9  -1 109.080 117.268  42
  -7  -9  -1 226.658 105.304  48
  -7  -9  -1 286.725 142.325  43
   7  -9   1 118.001 103.609  27
   8  -9   1 1829.58 296.136  36
   8  -9   1 2318.24 338.737  37
  -8  -9  -1 2167.06 324.664  42
  -8  -9  -1 1895.02 316.594  43
  -8  -9  -1 1813.02 266.596  48
   8  -9   1 1564.89 295.865  27
   9  -9   1 46.7670 108.504  36
   9  -9   1-53.0065 80.5130  37
  -9  -9  -1-50.3495 108.151  42
  -9  -9  -1-52.8632 103.657  43
   9  -9   1 55.3978 145.734  27
  10  -9   1 248.267 130.893  37
 -10  -9  -1 244.855 121.751  43
  10  -9   1 307.774 135.205  27
  11  -9   1 721.293 177.103  37
 -11  -9  -1 573.242 164.390  43
 -11  -9  -1 378.874 148.037  42
  11  -9   1 229.222 121.066  27
 -12   9  -1 1392.46 204.371  58
 -12  -9  -1 1439.49 223.761  42
 -12  -9  -1 1839.93 249.565  43
  12  -9   1 1218.17 212.616  27
  12  -9   1 1572.17 243.881  37
 -12  -9  -1 1245.81 191.263  16
 -13   9  -1 1019.11 159.446  58
 -13  -9  -1 947.433 167.763  43
  13  -9   1 1048.61 171.063  27
  13  -9   1 745.595 154.820  37
 -13  -9  -1 872.765 150.291  16
 -14   9  -1 1799.39 188.371  58
  14  -9   1 1351.11 177.710  37
 -14  -9  -1 1460.52 167.632  16
 -14  -9  -1 1413.02 176.839  43
  13 -10  -1 24.9744 48.9685  27
  13 -10  -1 47.5517 55.1596  37
 -13 -10   1-20.0545 39.3219  16
 -13 -10   1-22.4235 39.3251  43
  12 -10  -1 507.956 134.716  27
  12 -10  -1 762.896 150.069  37
 -12 -10   1 776.521 139.229  16
 -12 -10   1 859.871 154.867  43
  11 -10  -1-75.3836 73.9082  27
  11 -10  -1-36.1458 77.6412  37
 -11 -10   1 62.4452 61.2247  16
 -11 -10   1 35.9346 63.0250  43
  10 -10  -1 427.031 145.368  27
  10 -10  -1 488.106 151.652  37
 -10 -10   1 250.512 109.165  16
 -10 -10   1 581.256 163.120  43
   9 -10  -1 186.057 107.912  27
   9 -10  -1-44.1411 77.4123  37
  -9 -10   1 39.3518 69.0131  16
  -9 -10   1 35.1704 53.4165  48
  -9 -10   1-46.3645 99.5859  43
   8 -10  -1 48.9064 95.9030  27
   8 -10  -1 93.2134 91.3945  37
   8 -10  -1 133.382 123.293  36
  -8 -10   1 41.7742 63.4615  16
  -8 -10   1 38.9043 59.1039  48
  -8 -10   1 50.2404 88.1197  43
  -7 -10   1 250.501 110.200  48
  -7 -10   1 476.236 173.847  43
   7 -10  -1 299.189 138.566  27
   7 -10  -1 481.115 152.378  36
   7 -10  -1 433.346 158.235  37
  -6 -10   1 1193.38 245.513  43
  -6 -10   1 1714.36 258.506  48
   6 -10  -1 1190.67 241.300  27
   6 -10  -1 1659.81 276.734  37
   6 -10  -1 2074.70 306.575  36
  -5 -10   1 217.222 126.050  43
  -5 -10   1 228.589 106.139  48
   5 -10  -1 52.1606 102.351  36
  -4 -10   1 187.862 108.986  48
   4 -10  -1 172.128 123.260  44
  -4 -10   1 53.8018 81.7488  26
   4 -10  -1 53.0225 80.5658  36
  -3 -10   1 95.3213 110.574  48
   3 -10  -1 59.9652 105.166  44
  -3 -10   1-56.7574 70.3872  26
   3 -10  -1-53.3549 104.617  36
  -2 -10   1 95.1008 93.2837  48
   2 -10  -1 123.464 132.628  44
  -2 -10   1 185.579 121.329  44
   2 -10  -1 106.542 93.4730  36
  -1 -10   1 232.225 115.323  48
   1 -10  -1 187.513 145.113  44
  -1 -10   1 383.504 177.322  44
   1 -10  -1 157.808 113.119  36
   0 -10  -1 248.878 133.742  44
   0 -10  -1 500.124 149.262  48
   0 -10   1 129.948 114.067  44
   0 -10  -1 359.490 156.084  36
   0 -10   1 105.177 80.0403  36
   1 -10   1 2007.78 350.654  44
  -1 -10  -1 2421.55 319.373  48
  -1 -10  -1 2802.50 389.905  44
   1 -10   1 2393.13 342.561  36
  -2 -10  -1 4118.67 466.696  44
   2 -10   1 4800.89 489.854  36
  -2 -10  -1 4590.99 441.686  48
  -3 -10  -1 1625.49 263.724  48
  -3 -10  -1 2078.19 325.361  44
   3 -10   1 1255.93 267.801  26
   3 -10   1 1353.42 265.158  27
   3 -10   1 1708.28 296.555  36
  -4 -10  -1-45.5309 69.1516  48
  -4 -10  -1 53.0514 65.7882  44
   4 -10   1 52.9614 92.8806  27
   4 -10   1 54.3285 82.5133  36
  -5 -10  -1 1809.89 270.979  48
  -5 -10  -1 2328.86 324.791  42
   5 -10   1 2243.65 335.737  27
   5 -10   1 2536.96 344.957  36
  -6 -10  -1-42.2948 82.9293  48
  -6 -10  -1 49.5616 75.2734  42
  -6 -10  -1 51.3924 78.0540  43
   6 -10   1 53.1430 93.1990  27
   6 -10   1 101.263 99.2758  36
  -7 -10  -1 238.658 104.765  48
  -7 -10  -1 94.9047 72.2568  42
  -7 -10  -1 298.677 157.469  43
   7 -10   1 310.830 136.378  27
   7 -10   1 285.274 131.942  36
   7 -10   1 282.869 130.831  37
  -8 -10  -1 581.738 140.336  48
  -8 -10  -1 1124.22 222.055  43
  -8 -10  -1 755.798 187.981  42
   8 -10   1 1032.29 228.921  27
   8 -10   1 629.164 172.877  37
   8 -10   1 912.500 198.946  36
  -9 -10  -1 941.573 203.852  43
  -9 -10  -1 1301.42 221.446  42
   9 -10   1 767.603 187.615  27
   9 -10   1 1377.32 227.176  37
 -10 -10  -1 36.0978 70.7800  42
 -10 -10  -1 37.8991 66.4670  43
  10 -10   1-39.9596 70.0804  27
  10 -10   1 37.5811 65.9093  37
 -11 -10  -1 646.990 139.844  43
  11 -10   1 439.705 123.283  27
  11 -10   1 910.419 164.531  37
 -12 -10  -1-26.1545 72.5244  43
  12 -10   1-26.8630 66.6250  27
  12 -10   1 79.6653 61.6076  37
 -10 -11   1 26.8420 57.6560  43
  10 -11  -1-27.4386 58.9374  27
  10 -11  -1-25.7892 55.3948  37
  -9 -11   1-31.8481 62.4522  43
  -9 -11   1-47.8921 46.9604  48
   9 -11  -1 95.4276 73.8021  27
   9 -11  -1-29.7472 52.1764  37
  -8 -11   1 28.1252 55.1619  48
  -8 -11   1 36.0310 77.4017  43
   8 -11  -1 34.9461 53.0919  27
   8 -11  -1 98.3388 57.5020  37
   8 -11  -1 65.4011 70.2493  36
  -7 -11   1 744.459 169.369  43
  -7 -11   1 726.362 152.844  48
   7 -11  -1 780.472 176.507  36
  -6 -11   1 585.258 142.419  48
  -6 -11   1 699.234 180.983  43
   6 -11  -1 567.997 151.709  36
  -5 -11   1 734.581 162.032  48
   5 -11  -1 688.801 169.773  36
  -4 -11   1 230.279 101.002  48
  -4 -11   1 44.0479 54.6966  26
   4 -11  -1 89.4794 96.1376  36
  -3 -11   1 39.1769 68.7063  48
   3 -11  -1 204.247 118.462  44
  -3 -11   1 47.4935 72.1325  26
   3 -11  -1-45.7431 113.451  36
   2 -11  -1 53.2921 93.4762  44
  -2 -11   1 117.054 76.5233  48
  -2 -11   1 50.2173 76.2883  26
   2 -11  -1 45.9859 98.7873  36
   1 -11  -1 543.730 165.825  44
  -1 -11   1 519.950 177.201  26
   1 -11  -1 727.073 191.672  36
   0 -11  -1 54.1955 125.734  44
   0 -11   1 52.5791 103.096  26
   0 -11  -1-43.9449 86.1671  36
  -1 -11  -1 527.921 167.386  44
  -1 -11  -1 590.571 151.016  48
   1 -11   1 725.708 193.258  26
   1 -11   1 315.997 131.894  36
  -2 -11  -1 79.3000 69.5821  48
  -2 -11  -1 100.674 98.7304  44
   2 -11   1 99.6189 87.3897  26
   2 -11   1 137.446 89.8676  36
  -3 -11  -1-47.0371 82.4909  44
  -3 -11  -1 77.9379 76.4081  48
   3 -11   1 46.6763 81.8582  26
   3 -11   1-45.4498 79.7072  36
  -4 -11  -1 37.5056 65.7752  48
  -4 -11  -1 43.0293 75.4622  44
   4 -11   1 83.7093 89.8990  27
   4 -11   1-44.1516 77.4306  36
  -5 -11  -1 850.260 168.050  48
   5 -11   1 541.975 147.095  27
   5 -11   1 546.920 157.324  36
  -6 -11  -1 65.4659 64.2151  48
   6 -11   1 39.2204 68.8143  36
   6 -11   1 202.892 94.1646  27
  -7 -11  -1 36.1649 54.9279  43
  -7 -11  -1 29.4505 57.7459  48
   7 -11   1-33.2075 65.1124  15
   7 -11   1-38.3682 58.2741  27
   7 -11   1 71.1389 62.3806  36
   8 -11   1 174.826 97.0724  27
  -8 -11  -1 163.823 81.4012  43
  -8 -11  -1 229.212 86.6233  48
  -9 -11  -1-28.4169 55.7225  43
   9 -11   1-30.4624 53.4276  27
   9 -11   1-26.0106 60.3479  37
  10 -11   1 24.9725 53.6586  27
 -10 -11  -1 93.3147 54.1424  43
  -7 -12   1-18.5685 28.2060  48
   7 -12  -1-21.9897 51.0182  36
  -6 -12   1 107.330 53.3062  48
   6 -12  -1 103.502 71.8002  36
  -5 -12   1 71.1791 46.5437  48
   5 -12  -1 28.8250 66.8892  36
  -4 -12   1 378.151 99.2646  48
  -4 -12   1 315.102 103.952  26
   4 -12  -1 371.110 108.840  36
  -3 -12   1 25.8478 39.2632  48
   3 -12  -1-33.2235 65.1462  26
  -3 -12   1 32.2019 63.1432  26
   3 -12  -1-64.3811 74.6845  36
  -2 -12   1 174.165 86.5329  26
   2 -12  -1 286.201 108.782  26
   2 -12  -1 162.570 85.6747  36
   1 -12  -1 520.010 149.975  26
  -1 -12   1 582.811 147.104  26
   1 -12  -1 636.320 140.263  36
   0 -12   1 294.595 102.383  26
   0 -12  -1 297.915 113.363  26
  -1 -12  -1 36.0702 54.7955  26
   1 -12   1 71.9331 83.4501  26
  -2 -12  -1 461.258 109.291  48
  -2 -12  -1 438.843 122.281  26
   2 -12   1 169.558 89.5285  26
   2 -12   1 244.555 93.1640  36
  -3 -12  -1 822.502 143.440  48
  -3 -12  -1 822.780 152.958  26
   3 -12   1 1168.51 180.384  26
   3 -12   1 998.671 171.520  36
   4 -12   1 29.0004 56.8833  36
  -4 -12  -1 100.126 62.1015  48
  -5 -12  -1-22.8152 34.6522  48
   5 -12   1 26.1393 56.1447  15
  -6 -12  -1 19.9573 35.0144  48
   6 -12   1 90.3267 56.0152  15
  21   0  -2-21.5332 49.9597  34
 -21   0   2-22.5427 48.4224  20
  21   0  -2-22.2540 43.6379  40
  20   0  -2 483.841 122.114  34
 -20   0   2 434.592 119.264  19
  20   0  -2 530.878 131.880  40
 -19   0   2 1298.57 224.925  19
  19   0  -2 1462.10 223.957  34
 -18   0   2 48.7631 74.1012  19
  18   0  -2 182.782 98.1794  34
 -17   0   2 982.185 240.512  19
 -16   0   2 3728.44 437.220  19
 -16   0   2 3804.96 428.328  18
 -15   0   2 16039.5 928.780  18
 -15   0   2 15140.5 927.131  19
 -14   0   2 8600.96 654.587  18
 -14   0   2 9449.21 708.880   8
 -14   0   2 7993.42 576.233  46
 -13   0   2 773.017 195.012  18
 -13   0   2 710.715 192.639   8
 -13   0   2 717.307 161.188  46
 -12   0   2 7448.96 558.916  18
 -12   0   2 7722.16 592.181   8
 -12   0   2 7470.87 511.585  46
 -11   0   2 1680.68 258.441   8
 -11   0   2 1950.27 239.929  46
 -10   0   2 10842.3 654.538   8
 -10   0   2 11988.9 613.826  46
  -9   0   2 3721.80 303.206  46
   8   0  -2 81882.7 2336.71   3
  -8   0   2 80177.2 2387.04  46
   7   0  -2 86877.4 2427.16   3
  -7   0   2 86273.6 2480.00  46
  -6   0   2 42930.2 1336.07  46
   6   0  -2 44014.6 1296.76   3
  -6   0   2 44743.3 1463.99   5
  -6   0   2 43236.8 1330.69  24
  -5   0   2 330899. 8626.60  46
  -5   0   2 338438. 8767.17   5
  -5   0   2 334092. 8648.74  24
  -4   0   2 111030. 3017.52  46
  -4   0   2 115734. 3063.94  24
  -4   0   2 111099. 3073.60   6
  -4   0   2 114968. 3133.59   5
  -3   0   2 179331. 4636.94  53
  -3   0   2 184986. 4699.67  46
  -3   0   2 182122. 4743.57  24
  -3   0   2 177731. 4715.08  11
  -3   0   2 178025. 4727.86   6
  -3   0   2 180749. 4777.61   5
  -2   0   2 18437.1 590.195  47
  -2   0   2 18667.0 600.104  46
  -2   0   2 19446.5 640.099  24
  -2   0   2 19003.2 613.359  11
  -2   0   2 19841.5 619.207   6
  -2   0   2 18627.4 632.639   5
  -1   0   2 222300. 5655.32  11
   1   0  -2 220132. 5584.98   4
   1   0  -2 220366. 5564.18   9
  -1   0   2 210190. 5621.49   5
  -1   0   2 216492. 5640.29   7
  -1   0   2 219628. 5641.18  46
  -1   0   2 219454. 5627.46  47
   0   0   2 40221.4 1052.58   5
   0   0   2 41113.2 1127.36   7
   0   0  -2 39506.0 1114.45   4
   0   0   2 38696.9 1049.53  57
   0   0   2 38622.0 1120.59  46
   1   0   2 161378. 4116.05  10
  -1   0  -2 152158. 4115.41   4
   2   0   2 83429.2 2257.26  10
  -2   0  -2 80990.1 2287.91   4
  -3   0  -2 68246.7 1915.87   4
   3   0   2 64611.5 1749.03  61
   3   0   2 65156.5 1920.28  54
   3   0   2 65393.7 1857.76  10
  -4   0  -2 893.313 131.921   4
   4   0   2 1091.12 153.863  54
  -5   0  -2 6951.09 405.866   4
   5   0   2 7282.10 427.249  54
  -6   0  -2 17460.6 768.027   4
   6   0   2 19448.8 816.417  54
  -7   0  -2 37442.4 1331.25   4
   7   0   2 36355.3 1359.81  54
  -8   0  -2 35525.3 1348.13   4
   8   0   2 37898.0 1418.02  54
  -9   0  -2 10912.8 640.830   4
  10   0   2 4639.85 408.801  34
 -10   0  -2 4967.26 431.103   4
  11   0   2 1338.63 229.402  34
 -11   0  -2 1182.87 231.364   4
 -12   0  -2 5962.53 462.992  62
  12   0   2 6212.83 517.376  34
 -13   0  -2 41.0995 36.0450  62
  13   0   2-48.2674 73.3108  34
  13   0   2 53.8615 115.690  10
  14   0   2 13014.7 793.260  40
  14   0   2 11726.9 763.146  34
  15   0   2 1573.35 268.340  40
  15   0   2 1379.16 254.558  34
  16   0   2 6529.05 539.387  40
  16   0   2 8055.56 587.658  34
  17   0   2 85.1257 98.8552  40
  17   0   2 219.382 108.921  38
  17   0   2 299.892 124.682  34
  18   0   2 1266.03 205.891  40
  18   0   2 1429.05 220.526  34
  19   0   2 792.063 152.606  40
  19   0   2 1132.07 168.685  41
  19   0   2 840.541 152.089  34
  20   0   2 1499.81 164.358  40
  21  -1  -2 641.673 114.742  34
  21   1  -2 690.354 114.007  34
  21   1  -2 856.950 127.759  41
  21   1  -2 424.449 105.134  40
  21  -1  -2 1003.14 141.182  40
 -21   1   2 833.752 134.480  20
 -21  -1   2 726.661 123.412  20
  20   1  -2 1031.04 173.671  40
  20  -1  -2 762.911 149.369  34
  20   1  -2 1020.01 165.043  34
 -20  -1   2 692.822 145.097  20
  19  -1  -2 1163.69 205.285  34
  19   1  -2 1155.75 198.607  34
 -19  -1   2 1496.88 234.700  19
 -19   1   2 1191.19 214.063  19
  18   1  -2 177.670 103.070  34
  18  -1  -2 134.562 96.3658  34
 -18  -1   2 48.2363 73.2924  19
 -18   1   2 48.2460 73.3070  19
 -17   1   2 2784.83 365.924  19
 -17  -1   2 2143.79 327.148  19
 -17   1   2 2032.98 276.641  59
 -16  -1   2 168.030 138.914  19
 -16   1   2-41.1555 95.4801  59
 -15  -1   2 36178.6 1518.36  19
 -15   1   2 32998.3 1451.07  18
 -15   1   2 31703.9 1321.59  59
 -14   1   2 4626.47 406.864  59
 -14  -1   2 3938.29 442.721  19
 -14  -1   2 6184.25 534.326  18
 -14   1   2 5016.81 480.295  18
 -14  -1   2 5914.77 549.652   8
 -14   1   2 3717.88 455.293   8
 -14  -1   2 4025.72 401.003  46
 -14   1   2 4141.70 406.269  46
 -13   1   2 3927.73 366.100  59
 -13  -1   2 4811.83 457.776  18
 -13  -1   2 4206.57 432.090  19
 -13   1   2 4307.97 435.794  18
 -13  -1   2 3901.07 440.248   8
 -13   1   2 4715.76 492.344   8
 -13   1   2 4413.38 400.390  46
 -13  -1   2 4172.37 383.896  46
 -12   1   2-34.6348 60.7443  59
 -12  -1   2 44.1302 67.0278  18
 -12   1   2-44.7579 78.4968  18
 -12  -1   2 48.8349 74.1728   8
 -12   1   2-37.1777 46.1084  46
 -12  -1   2-36.0016 44.6502  46
 -11  -1   2 8025.92 554.581  18
 -11  -1   2 8132.13 579.507   8
  11  -1  -2 7828.04 507.690   3
 -11   1   2 8628.27 532.531  46
 -11  -1   2 8606.70 523.169  46
  10  -1  -2 582.742 128.799   3
 -10  -1   2 749.152 170.173   8
 -10   1   2 644.437 138.189  46
 -10  -1   2 675.862 137.333  46
  -9  -1   2 2076.07 254.397   8
   9  -1  -2 2008.97 214.699   3
  -9   1   2 2175.84 289.153   5
  -9   1   2 2170.12 230.898  46
  -9  -1   2 2167.59 223.680  46
  -8  -1   2 155.771 77.3647   8
   8  -1  -2 152.853 63.6229   3
  -8   1   2 183.610 96.6786   5
  -8   1   2 72.3485 51.9432  46
  -7   1   2 13536.0 567.388  46
  -7  -1   2 11997.2 537.569  46
   7  -1  -2 12220.9 532.089   3
  -7  -1   2 11985.8 601.654   8
  -7   1   2 12514.1 655.420   5
  -7  -1   2 12866.7 563.863  24
  -6   1   2 34.2355 45.0532  46
  -6  -1   2 82.0213 40.7108  46
  -6  -1   2 95.4294 72.4827   8
  -6   1   2 55.4863 64.3798   5
  -6  -1   2 39.1115 42.0283  24
  -5  -1   2 4587.04 255.940  46
  -5   1   2 4066.85 246.613  46
  -5  -1   2 5000.77 298.347  24
  -5   1   2 5069.06 309.652   6
  -5  -1   2 4969.58 309.781   8
  -5   1   2 4625.17 322.003   5
  -4  -1   2 301108. 7660.93  46
  -4   1   2 299823. 7651.85  46
  -4   1   2 299167. 7646.92  45
  -4  -1   2 281658. 7724.64  24
  -4  -1   2 303404. 7665.27  22
  -4   1   2 298433. 7648.46  53
  -4  -1   2 287228. 7729.27   8
  -4   1   2 290866. 7725.57   6
  -4   1   2 301289. 7784.55   5
  -3   1   2 295890. 7487.16  53
  -3  -1   2 290888. 7522.44  22
  -3  -1   2 277217. 7563.88  24
  -3   1   2 295138. 7507.38  45
  -3   1   2 295126. 7481.91  46
  -3  -1   2 285546. 7498.14  46
  -3  -1   2 287354. 7473.83  11
  -3   1   2 295648. 7534.64  11
  -3  -1   2 294922. 7540.29   8
  -3  -1   2 291650. 7498.71   6
  -3   1   2 287129. 7586.19   5
  -3   1   2 292623. 7550.99   6
  -2   1   2 11203.0 414.699  53
  -2   1   2 11601.3 440.271  45
  -2  -1   2 12299.9 429.721  46
  -2   1   2 11595.5 408.051  46
  -2  -1   2 12244.8 424.913  47
  -2   1   2 12010.6 389.615  47
  -2  -1   2 12710.5 483.985  24
  -2  -1   2 12308.5 459.951  22
  -2  -1   2 11282.9 406.621  11
  -2   1   2 11870.6 447.514  11
   2  -1  -2 12853.4 402.517   9
  -2  -1   2 11453.4 422.342   8
  -2   1   2 11336.7 419.841   2
  -2  -1   2 12509.5 410.423   6
  -2   1   2 11231.7 450.949   6
  -1  -1   2 415.121 52.0663  57
  -1  -1   2 415.934 75.6079  22
  -1  -1   2 465.215 75.7928  24
  -1   1   2 391.344 49.2531  47
  -1   1   2 269.764 57.4756  45
  -1  -1   2 397.046 60.8546  46
  -1  -1   2 286.548 50.8978  47
  -1   1   2 471.512 58.7975  46
  -1   1   2 318.992 59.0601  11
  -1  -1   2 412.007 58.6431  11
  -1  -1   2 421.203 52.0857   8
  -1   1   2 592.580 77.6120   7
   1  -1  -2 501.668 61.3338   9
   1  -1  -2 381.560 54.6008   4
  -1   1   2 336.658 47.8458   2
   0  -1   2 3966.50 178.918  57
   0  -1   2 3563.64 194.767  54
   0  -1   2 4095.45 210.536  24
   0  -1   2 3803.10 220.452  22
   0   1   2 3513.12 203.518  45
   0  -1   2 3901.35 193.254  47
   0   1   2 3925.68 181.851  46
   0  -1   2 3822.89 192.010  10
   0   1   2 3691.17 201.011  11
   0   1  -2 3879.92 200.733   4
   0  -1  -2 4232.86 202.506   4
   0  -1   2 3504.84 160.336   7
   0   1   2 3931.71 208.586   7
   0  -1  -2 3774.76 196.364   9
   0   1  -2 3656.42 147.175   1
   0   1   2 3655.45 147.511   2
   1  -1   2 4255.41 207.013  61
   1  -1   2 4400.01 201.877  57
   1  -1   2 4407.67 243.254  54
   1  -1   2 4468.11 241.461  22
   1  -1   2 4210.36 208.583  24
   1   1   2 4647.69 234.964  45
   1  -1   2 4105.31 215.136  10
  -1   1  -2 4447.04 240.301   4
   1   1   2 4204.77 152.775   1
  -1  -1  -2 4518.92 231.475   4
   2  -1   2 4770.76 228.933  61
   2  -1   2 5273.04 297.266  54
   2  -1   2 5021.07 261.213  22
   2   1   2 5451.08 258.647  45
   2   1   2 4753.82 252.634  10
   2  -1   2 5491.51 263.337  10
  -2   1  -2 5406.17 291.792   4
  -2  -1  -2 5131.11 274.622   4
   3  -1   2 1159.37 143.415  54
   3  -1   2 986.748 106.950  22
   3   1   2 1015.51 103.822  45
  -3  -1  -2 729.532 115.908   4
  -3   1  -2 1279.41 147.468   4
   3   1   2 848.378 105.630  10
   3  -1   2 974.164 97.5529  61
  -4  -1  -2 73649.9 2103.94   4
  -4   1  -2 72954.3 2120.05   4
   4  -1   2 68407.3 2024.46   3
   4  -1   2 69650.2 1971.04  61
   4  -1   2 74608.8 2152.98  54
   4   1   2 71650.4 2039.61  10
  -5   1  -2 30475.0 1111.50   4
   5  -1   2 31262.9 1053.40   3
  -5  -1  -2 31618.8 1108.01   4
   5  -1   2 32792.3 1156.28  54
   5   1   2 30888.9 1048.34  10
  -6  -1  -2 37165.6 1291.93   4
  -6   1  -2 37910.3 1324.41   4
   6  -1   2 35716.4 1242.02   3
   6   1   2 37851.2 1322.66  54
  -7  -1  -2 21834.4 899.537   4
  -7   1  -2 21340.3 919.411   4
   7  -1   2 20871.4 862.881   3
   7   1   2 21315.7 926.049  54
  -8   1  -2 163783. 4630.89   4
  -8  -1  -2 160077. 4568.37   4
   8   1   2 161863. 4635.34  54
  -9  -1  -2 14360.9 748.356   4
  -9   1  -2 14794.4 790.680   4
   9   1   2 14448.7 794.202  54
  10  -1   2 2696.64 311.914  34
  10   1   2 2727.25 315.304  34
 -10  -1  -2 2658.88 310.688   4
  10   1   2 2187.28 287.674  10
 -10   1  -2 2636.35 324.818   4
 -11   1  -2 17668.5 834.940  59
  11   1   2 17929.5 923.038  34
  11  -1   2 19999.7 952.792  34
 -11  -1  -2 17870.4 920.506   4
 -11   1  -2 18419.8 976.062   4
 -12   1  -2 362.036 115.210  59
 -12  -1  -2 508.316 137.773  62
  12   1   2 423.887 137.601  40
  12   1   2 836.276 187.151  34
  12  -1   2 727.438 174.270  34
 -12   1  -2 580.834 173.740   4
 -13  -1  -2 8251.50 575.130  62
 -13   1  -2 7409.02 522.115  59
  13   1   2 6903.68 559.755  34
  13  -1   2 7899.90 589.171  34
  13   1   2 9136.68 646.585  40
 -14   1  -2 1176.69 207.311  59
  14  -1   2 1362.40 243.835  34
  14   1   2 1441.93 252.851  34
  14   1   2 1681.47 277.600  40
 -15   1  -2 4882.49 425.558  59
  15  -1   2 6129.85 513.900  34
  15   1   2 5075.45 475.396  34
  15   1   2 5002.59 478.471  40
  15  -1   2 4828.43 459.578  40
  15   1   2 5296.31 490.996  38
 -16   1  -2 852.349 174.925  59
  16   1   2 984.493 211.017  34
  16  -1   2 1010.99 214.607  34
  16   1   2 1104.84 216.151  40
  16  -1   2 935.580 204.443  40
 -17   1  -2 481.531 132.767  59
  17   1   2 737.734 175.364  40
  17  -1   2 1040.83 196.322  40
  17   1   2 847.740 194.019  34
  17  -1   2 872.676 190.250  34
  18  -1   2-33.5669 65.8186  40
  18   1   2-35.3665 53.7173  41
  18   1   2-36.8925 64.7025  40
  18  -1   2 74.9726 73.5033  38
  18   1   2 36.0494 70.6860  34
  18  -1   2-35.2859 61.8851  34
  19  -1   2 589.403 121.554  40
  19   1   2 470.139 111.720  41
  19   1   2 434.850 111.400  40
  19  -1   2 426.985 112.218  38
  19  -1   2 386.634 106.180  34
  20   1   2 319.564 78.7357  40
 -21  -2   2 141.707 64.1027  20
 -20   2   2 914.378 143.453  59
  20  -2  -2 877.070 147.401  34
 -20  -2   2 1012.12 172.752  20
 -19  -2   2 344.461 130.176  20
 -19   2   2 264.676 110.194  19
  19   2  -2 457.574 127.455  40
  19   2  -2 371.901 111.155  34
  19  -2  -2 138.992 91.6862  34
 -19   2   2 253.033 100.252  59
 -18   2   2 233.229 108.220  19
 -18  -2   2 90.5976 68.8034  20
 -18  -2   2 140.552 100.633  19
  18   2  -2-41.5053 89.1519  40
  18  -2  -2 126.464 97.8012  34
  18   2  -2 40.7916 71.5420  34
 -18   2   2 37.3384 65.4864  59
 -17   2   2 41.0043 88.0742  59
  17   2  -2-46.1830 99.1972  34
 -17  -2   2 52.0350 102.029  19
 -16   2   2 127.672 91.4433  59
 -16  -2   2 54.5599 117.215  19
 -15   2   2 170.378 105.841  59
 -15  -2   2 491.464 172.768  19
 -14   2   2 1033.31 203.714  59
 -14  -2   2 677.164 199.887   8
  14  -2  -2 983.621 207.247   3
 -14   2   2 1373.79 275.199   8
 -14  -2   2 1529.76 271.151  19
 -14   2   2 1492.45 245.031  46
 -13   2   2 3543.06 355.707  59
 -13  -2   2 3032.23 391.347   8
  13  -2  -2 3813.58 386.257   3
 -13  -2   2 3234.04 382.510  19
 -13   2   2 3379.30 349.685  46
 -12   2   2 3964.44 367.967  59
 -12  -2   2 4203.09 435.263   8
  12  -2  -2 4137.66 388.664   3
 -12  -2   2 3694.33 393.879  19
 -12  -2   2 4407.93 430.705  18
 -12   2   2 4497.19 399.234  46
 -11   2   2 901.341 175.655  59
 -11  -2   2 1176.82 228.786   8
 -11   2   2 690.572 196.359   5
  11  -2  -2 545.212 143.796   3
 -11  -2   2 698.882 166.285  18
 -11  -2   2 721.243 179.423  19
 -11  -2   2 782.709 152.510  46
 -11   2   2 770.875 157.816  46
 -10   2   2 4805.15 379.425  46
 -10  -2   2 5488.35 382.209  46
 -10  -2   2 4507.92 412.479   8
  10  -2  -2 4949.85 383.987   3
 -10   2   2 5873.73 521.346   5
  -9   2   2 17593.9 764.640  46
  -9  -2   2 15919.5 712.728  46
  -9  -2   2 15376.1 807.868   8
  -9   2   2 16786.3 902.123   5
   9  -2  -2 17374.0 757.639   3
  -8  -2   2 1132.50 151.405  46
  -8   2   2 1108.21 158.812  46
   8  -2  -2 1029.66 151.708   3
  -8  -2   2 1333.90 204.637   8
  -8   2   2 1285.98 226.084   5
  -7  -2   2 10734.4 495.757  46
  -7   2   2 11236.9 521.904  46
  -7  -2   2 11782.2 563.852  24
  -7  -2   2 11092.3 582.043   8
  -7   2   2 10176.3 613.955   5
  -6  -2   2 2970.41 261.517   8
  -6   2   2 2696.24 277.568   5
  -6  -2   2 2929.32 213.049  46
  -6   2   2 2612.40 206.971  46
  -5  -2   2 12885.2 501.421  46
  -5   2   2 12849.0 502.562  46
  -5   2   2 12693.1 498.749  45
  -5  -2   2 13167.1 521.249  22
  -5   2   2 12264.4 563.565   6
  -5  -2   2 12753.3 569.392   8
  -5   2   2 13337.9 637.743   5
  -5   2   2 12763.8 530.299  53
  -4   2   2 42.7976 35.4176  45
  -4  -2   2 50.9509 38.7245  46
  -4  -2   2 15.6485 41.1961  22
  -4   2   2 18.5062 45.9260   2
  -4  -2   2 17.7209 46.6441   8
  -4   2   2 147.139 62.4829   6
  -4   2   2 45.1903 37.3938  53
  -3   2   2 4225.16 247.352  45
  -3   2   2 3877.34 198.726  46
  -3  -2   2 3936.89 217.803  46
  -3  -2   2 4301.22 257.695  22
  -3  -2   2 3865.17 237.268   8
  -3   2   2 3843.83 251.205   6
  -3   2   2 4204.77 249.855   2
  -3   2   2 4039.45 236.639  53
  -2   2   2 8005.15 304.311  46
  -2   2   2 7982.36 371.329  45
  -2  -2   2 7883.96 331.868  47
  -2  -2   2 7835.02 330.228  46
  -2   2   2 7885.42 354.906  53
  -2  -2   2 8224.43 345.349   8
   2  -2  -2 8511.69 346.035   9
  -2   2   2 8372.89 348.506   2
  -2   2   2 7581.54 349.806  11
  -1  -2   2 42840.3 1206.36  57
  -1   2   2 42239.2 1270.75  45
  -1  -2   2 42413.0 1199.78  47
  -1   2   2 41230.5 1150.24  46
  -1  -2   2 40570.4 1199.46  46
   1   2  -2 41354.3 1178.70   1
  -1   2   2 42242.9 1250.86   7
   1  -2  -2 40684.7 1215.91   9
  -1   2   2 41031.7 1192.97   2
  -1  -2   2 41223.9 1155.86  11
  -1   2   2 41281.4 1227.09  11
   0  -2   2 17565.7 590.394  57
   0  -2   2 17173.9 584.162  47
   0   2   2 17533.8 651.187  45
   0  -2   2 19177.9 645.578  24
   0   2   2 17031.9 618.911   7
   0  -2  -2 17543.9 623.324   9
   0   2  -2 17973.3 567.137   1
   0   2   2 17655.3 607.592  11
   0  -2   2 17822.2 568.117  10
   1  -2   2 13323.1 500.596  61
   1  -2   2 14445.0 502.458  57
   1   2   2 14024.1 542.605  45
   1  -2   2 14881.1 515.961  24
   1   2   2 13345.9 519.995   7
  -1  -2  -2 13710.2 526.441   4
   1   2   2 13125.4 449.635   1
  -1  -2  -2 13709.2 540.727   9
   1   2   2 13664.2 501.303  11
   1  -2   2 13706.8 483.876  10
   2   2   2 12670.3 517.645  45
   2  -2   2 13794.6 543.503  22
  -2   2  -2 13458.2 467.566   2
  -2  -2  -2 12059.1 538.095   9
   2  -2   2 13234.0 467.331   3
   2   2   2 13530.1 444.469   1
  -2  -2  -2 13430.9 536.962   4
   2  -2   2 12407.3 485.773  61
   2  -2   2 13874.4 506.806  57
   3  -2   2 5942.12 309.308  61
   3   2   2 6409.76 323.277  45
   3   2   2 6838.36 323.619  10
  -3  -2  -2 6482.20 357.038   4
  -3  -2  -2 6450.90 375.059   9
   3  -2   2 6911.80 320.873   3
   3  -2   2 6538.33 338.150  22
   4  -2   2 68.6851 47.6694   3
  -4  -2  -2 86.7608 53.8441   4
  -4   2  -2 72.3437 55.9922   4
   4   2   2 48.8273 45.1893  10
   4  -2   2 239.880 62.7543  61
  -5  -2  -2 5997.11 382.493   4
  -5   2  -2 5986.86 401.992   4
   5  -2   2 6239.02 360.612   3
   5   2   2 6244.61 347.442  10
  -6  -2  -2 4850.06 359.670   4
  -6   2  -2 5275.12 392.910   4
   6  -2   2 5055.49 342.306   3
   7  -2   2 995.294 164.097   3
  -7  -2  -2 1396.63 200.804   4
  -7   2  -2 1080.14 188.943   4
   8  -2   2 610.741 138.762   3
  -8  -2  -2 561.315 134.788   4
  -8   2  -2 606.543 159.160   4
   8   2   2 428.865 128.647  54
   9  -2   2 755.825 161.317   3
  -9  -2  -2 268.797 107.070   4
  -9   2  -2 538.299 157.740   4
 -10  -2  -2 227.321 98.7174  62
 -10   2  -2 96.1409 74.4465  59
  10   2   2 41.4345 89.0785  40
  10   2   2 199.586 92.6861  34
 -10  -2  -2 249.575 115.405   4
 -10   2  -2 197.770 114.769   4
 -11   2  -2 4238.45 370.683  59
 -11  -2  -2 4025.30 366.534  62
  11   2   2 4424.36 430.521  40
  11   2   2 3921.91 396.225  34
  11  -2   2 3964.43 393.178  34
 -11   2  -2 4569.94 468.941   4
 -12   2  -2 1177.72 205.164  59
 -12  -2  -2 1081.90 198.250  62
  12   2   2 1372.26 259.841  40
  12  -2   2 1654.74 256.170  34
  12   2   2 1115.87 218.110  34
 -12   2  -2 1539.85 280.286   4
 -13  -2  -2 2389.46 306.455  62
 -13   2  -2 2512.26 305.893  59
  13   2   2 2471.33 324.104  34
  13  -2   2 2421.25 319.830  34
  13   2   2 2717.62 362.350  40
 -14   2  -2 42.1173 73.9028  59
  14   2   2 49.0868 96.2771  34
  14  -2   2 330.669 131.010  34
  14   2   2 156.050 111.752  40
 -15   2  -2 755.157 173.635  59
  15   2   2 624.015 179.626  34
  15  -2   2 741.252 191.527  34
  15   2   2 1118.93 245.041  40
  16  -2   2 5262.56 456.345  34
  16   2   2 5616.40 479.980  34
  16   2   2 4617.37 445.021  41
  16   2   2 4574.44 452.244  40
 -17   2  -2-35.2507 61.8215  59
  17  -2   2 38.6630 58.7217  34
  17   2   2 39.9227 85.7499  34
  17   2   2 41.1011 88.2811  41
  17   2   2 84.9339 83.2674  40
 -18   2  -2 29.1069 44.2424  59
  18  -2   2 224.973 93.4850  34
  18   2   2 232.981 101.115  34
  18   2   2 71.3754 82.8137  40
  18   2   2 34.5002 52.4281  41
  19   2   2 277.043 100.302  40
  19   2   2 133.858 74.4228  41
  19  -2   2 219.307 83.4371  38
 -19   2  -2 239.891 74.2510  59
 -20  -3   2 149.344 78.8104  17
 -20   3   2 229.740 80.6944  59
 -20  -3   2 133.905 78.0035  20
 -19   3   2 30.5672 59.9351  59
 -19   3   2 69.6942 68.3268  19
  19  -3  -2-30.0599 52.7180  34
 -19  -3   2 35.3232 81.9497  20
 -18   3   2 36.5860 84.8949  59
 -18   3   2 88.0344 94.5582  19
  18  -3  -2 37.6152 65.9878  34
 -18  -3   2 169.688 105.226  20
 -17  -3   2 382.045 156.965  20
 -17   3   2 367.157 129.320  59
 -16   3   2 2887.75 340.868  59
 -16  -3   2 3304.85 398.917  19
 -16  -3   2 3270.57 385.711  20
 -15   3   2 349.526 138.395  59
 -15  -3   2 325.519 142.973  19
 -14   3   2 2198.94 295.754  46
 -14   3   2 2834.96 330.409  59
 -14  -3   2 2618.27 359.618  19
 -14  -3   2 2770.47 355.689  29
 -13   3   2 541.312 146.616  46
 -13   3   2 372.187 136.290  59
 -13  -3   2 667.664 186.130  19
 -13  -3   2 764.650 197.887   8
  13  -3  -2 419.759 136.250   3
  12  -3  -2 1345.75 233.626   3
 -12  -3   2 1445.35 261.874   8
 -12   3   2 669.580 213.966   5
 -12   3   2 1320.84 214.997  46
 -12   3   2 1298.28 214.920  59
  12  -3  -2 1260.09 215.112  39
 -12  -3   2 1456.25 253.730  19
  11  -3  -2 436.507 135.358   3
 -11  -3   2 624.044 168.845   8
 -11   3   2 560.051 189.444   5
 -11   3   2 503.328 134.347  46
 -11   3   2 687.698 152.735  58
 -11   3   2 443.371 126.113  59
  11  -3  -2 610.266 148.185  39
 -11  -3   2 316.799 126.129  19
 -10  -3   2 1595.85 255.029   8
  10  -3  -2 1460.01 215.479   3
 -10   3   2 1719.10 295.675   5
 -10  -3   2 1668.60 251.252  19
 -10   3   2 1541.52 213.115  46
  -9   3   2 886.850 154.817  46
  -9  -3   2 845.721 184.719   8
   9  -3  -2 974.902 171.311   3
  -9   3   2 623.713 183.537   5
  -8   3   2 156.283 72.2773  46
   8  -3  -2 110.230 72.5437   3
  -8  -3   2 72.1275 63.3043   8
  -8   3   2 93.7586 108.793   5
  -7   3   2 1460.88 194.122  53
  -7  -3   2 1963.99 238.030   8
  -7   3   2 1927.91 275.974   5
  -6  -3   2 6625.83 422.877  23
  -6  -3   2 6178.96 402.424   8
  -6   3   2 5766.52 407.324   2
  -6   3   2 6719.13 477.998   5
  -6   3   2 6279.06 391.373  53
  -5   3   2 5513.65 331.785  45
  -5  -3   2 6362.99 403.205  23
  -5   3   2 6349.32 364.992  53
  -5   3   2 5306.75 357.325   6
  -5   3   2 6132.96 386.927   2
  -5  -3   2 5900.50 371.150   8
  -4  -3   2 26.4288 61.3148  23
  -4   3   2 85.7396 67.7689   6
  -4  -3   2-20.6495 47.9071   8
  -4   3   2-21.9846 57.8334   2
  -4   3   2-19.7066 45.7195  53
  -3  -3   2-24.9594 26.8082  46
  -3  -3   2-25.1514 66.1649  23
  -3   3   2-18.5456 39.8361   2
  -3   3   2 19.6577 38.5459   6
  -3   3   2 18.5677 54.0012  53
  -2  -3   2 9928.72 396.190  46
  -2   3   2 9130.87 415.508  11
   2   3  -2 10326.0 429.501   1
  -2   3   2 10362.0 470.509   6
  -2   3   2 10118.6 441.290   2
   2  -3  -2 9956.09 439.473   9
  -2  -3   2 9692.76 497.059  23
  -1  -3   2 2897.53 237.492  23
  -1  -3   2 2644.00 190.305  57
  -1  -3   2 2454.78 170.116  47
   1   3  -2 2385.00 176.245   1
   1  -3  -2 2872.39 208.681   9
  -1   3   2 2671.94 186.654  11
   0  -3   2 552.592 106.622  23
   0  -3   2 612.601 83.2102  47
   0  -3   2 501.660 83.6264  57
   0  -3   2 419.056 87.2341  61
   0  -3  -2 533.825 98.4678   9
   0   3  -2 611.218 87.2530   1
   0   3   2 695.155 106.606   7
   0   3   2 608.618 86.6874  11
   1  -3   2 31.6274 33.9671  61
   1  -3   2-15.1930 32.6338  57
  -1  -3  -2 19.7161 57.3401   9
   1   3   2 24.4272 28.3365   1
   1   3   2-16.8929 39.1920   7
  -1   3  -2 25.9993 36.0478   1
   1  -3   2 12.0592 25.9031  47
   2  -3   2 5679.00 317.598  57
   2  -3   2 5770.69 315.963  61
  -2  -3  -2 6402.61 355.926   4
   2   3   2 5309.10 272.793   1
  -2  -3  -2 6220.33 365.952   9
   2  -3   2 5625.78 295.187  47
   3  -3   2 817.318 115.967  61
   3  -3   2 956.160 125.900  57
  -3  -3  -2 824.801 148.753   9
  -3  -3  -2 1021.85 146.223   4
   4  -3   2 183.550 67.0129  61
   4  -3   2 134.055 55.8150   3
  -4  -3  -2 123.813 68.7616   4
  -4  -3  -2 142.335 79.0211   9
   5  -3   2 3885.71 288.871  61
  -5  -3  -2 3678.74 337.448   9
   5  -3   2 4301.39 299.752   3
  -5  -3  -2 3433.68 302.393   4
   6  -3   2 371.187 101.724  61
  -6  -3  -2 500.636 131.880   4
   6  -3   2 264.435 90.2391   3
  -6   3  -2 360.715 105.277   4
  -6  -3  -2 337.740 131.921   9
  -7   3  -2 6901.50 508.766   4
  -7  -3  -2 6369.01 501.717   9
   7  -3   2 6222.90 427.309   3
  -7  -3  -2 6675.12 464.326   4
  -8  -3  -2 3232.61 272.776  62
  -8  -3  -2 2587.77 336.470   9
   8  -3   2 2855.02 295.028   3
  -8  -3  -2 2479.18 295.221   4
  -9  -3  -2 4863.95 480.843   9
  -9  -3  -2 4872.74 430.616   4
  -9   3  -2 5239.09 480.302   4
   9  -3   2 4553.97 397.127   3
  -9  -3  -2 5169.57 374.621  62
  -9   3  -2 5502.87 396.570  59
   9   3   2 5214.42 432.684  40
  10  -3   2 41.1125 62.4412   3
 -10  -3  -2-44.1607 77.4466   4
 -10   3  -2-54.3299 82.5156   4
 -10  -3  -2 57.3671 71.1401   9
 -10  -3  -2 66.3859 71.2949  62
 -10   3  -2 33.6526 78.0737  59
  10   3   2 43.3187 84.9370  40
 -11  -3  -2 183.163 119.748   9
 -11   3  -2 115.998 101.758   4
 -11   3  -2 110.192 85.2649  59
 -11  -3  -2 148.645 72.9227  62
  11   3   2 47.4956 83.3465  40
 -12  -3  -2 256.354 137.996   9
 -12   3  -2 668.965 199.767   4
  12   3   2 708.813 183.304  40
 -12   3  -2 276.950 110.136  59
 -12  -3  -2 368.903 124.885  62
  13   3   2 261.413 129.858  40
 -13   3  -2 292.096 121.557  59
  14   3   2 409.858 149.757  41
  14   3   2 572.879 177.511  40
 -14   3  -2 863.773 186.140  58
 -14   3  -2 639.518 163.654  59
  15   3   2 490.136 161.913  41
  15   3   2 996.800 214.930  40
 -15   3  -2 920.473 195.048  59
  16   3   2 224.348 104.364  41
  16   3   2 319.349 132.888  40
 -16   3  -2 388.486 132.145  59
  17   3   2 117.329 84.0250  41
  17   3   2 198.598 110.156  40
 -17   3  -2 34.0171 51.7005  59
  18   3   2-32.1736 63.0856  41
  18   3   2 97.6626 69.9239  40
 -18   3  -2 27.7755 54.4621  59
  19   3   2-24.3095 42.6349  41
  19  -3   2 49.4169 61.2825  38
 -19   3  -2-20.6504 40.4924  59
 -20   4   2 19.7140 42.3455  59
 -20  -4   2-41.7913 44.8835  17
 -20  -4   2 22.2445 47.7804  20
 -19   4   2-27.5334 53.9890  59
 -19  -4   2-30.0831 52.7611  17
 -19  -4   2 31.0666 72.0763  20
 -18   4   2 442.832 137.532  59
 -18  -4   2 683.350 160.209  17
 -18  -4   2 501.668 148.102  20
 -17   4   2 38.9699 83.7832  59
 -17  -4   2 259.192 113.698  29
 -17  -4   2 223.500 110.924  20
 -16   4   2 843.650 193.831  59
 -16  -4   2 867.693 208.595  29
 -16  -4   2 1476.62 260.175  20
 -15  -4   2 156.066 120.796  20
 -15  -4   2 255.809 134.682  29
 -14  -4   2 2407.32 332.902  29
 -14  -4   2 2549.71 353.442  20
  14  -4  -2 2100.61 300.019  39
 -14   4   2 2501.59 315.739  59
 -14   4   2 2170.12 290.127  58
 -13   4   2 382.590 129.470  58
 -13   4   2 386.113 130.656  59
 -13   4   2 263.262 130.926  53
  13  -4  -2 293.452 121.666   3
 -13   4   2 443.343 183.503   5
 -13  -4   2 521.196 165.051  29
  13  -4  -2 402.073 141.558  39
 -13  -4   2 421.070 153.362  20
 -12   4   2 3132.44 340.092  58
 -12   4   2 3262.32 349.822  59
 -12   4   2 2551.68 349.037  53
 -12  -4   2 3272.32 402.226   8
 -12   4   2 2139.41 377.547   5
  12  -4  -2 3012.44 352.970   3
 -12  -4   2 3054.88 378.432  29
 -12  -4   2 3098.19 380.161  20
  12  -4  -2 3347.82 354.699  39
 -12  -4   2 3031.26 385.347  19
 -11   4   2 1955.81 261.196  59
 -11   4   2 2230.60 286.233  58
 -11   4   2 2914.41 356.200  53
  11  -4  -2 2452.90 309.953   3
 -11  -4   2 2885.29 367.032   8
 -11   4   2 2166.35 365.927   5
  11  -4  -2 2118.35 275.130  39
 -11  -4   2 2573.52 338.574  19
 -11  -4   2 2440.09 327.665  20
 -10   4   2 10039.2 612.413  59
 -10   4   2 10679.6 645.216  58
 -10   4   2 10083.0 675.266  53
 -10  -4   2 10009.4 688.347   8
 -10   4   2 10983.7 796.426   5
  10  -4  -2 9754.25 621.909   3
 -10  -4   2 10763.8 679.034  20
  10  -4  -2 11738.2 640.455  39
 -10  -4   2 11096.7 700.801  19
  -9   4   2 1584.75 240.010  53
  -9   4   2 1406.19 218.556  58
  -9  -4   2 1297.00 225.066   8
   9  -4  -2 1999.93 245.205   3
  -9   4   2 1395.05 281.739   5
  -9  -4   2 1399.68 225.001  20
  -9  -4   2 1516.49 236.675  19
  -8   4   2 3200.07 325.592  53
  -8  -4   2 2583.68 314.072   8
   8  -4  -2 2652.45 275.296   3
  -8   4   2 2389.30 348.871   5
  -7   4   2 13067.5 693.256  53
  -7   4   2 13454.6 741.154   2
  -7  -4   2 13305.9 709.812   8
  -7   4   2 13413.4 799.638   5
  -7  -4   2 14739.0 748.117  23
  -6   4   2 2976.58 287.373  53
  -6   4   2 2805.07 300.430   2
  -6  -4   2 3701.76 345.144  23
  -5   4   2 28778.5 1090.49  53
  -5   4   2 29816.0 1110.98   6
  -5   4   2 28501.4 1118.46   2
  -5  -4   2 31484.3 1195.65  23
  -4   4   2 2783.13 253.661  53
  -4   4   2 2478.30 243.657   6
   4   4  -2 2891.41 243.933   1
  -4   4   2 3297.38 274.715   2
  -4  -4   2 2325.36 270.004  23
  -3   4   2 2798.39 243.549  53
  -3  -4   2 2437.24 269.226  23
   3   4  -2 2659.75 228.730   1
  -3   4   2 2273.39 222.415   6
  -3   4   2 2850.07 247.870   2
  -2  -4   2 3783.07 328.786  23
   2   4  -2 4607.40 291.979   1
  -2   4   2 3914.78 296.053   6
  -2   4   2 4116.46 288.974   2
   2  -4  -2 4678.74 310.603   9
  -1  -4   2 11505.5 595.526  23
  -1  -4   2 11935.9 516.570  57
   1  -4  -2 11829.5 549.917   9
   1   4  -2 11867.0 520.028   1
   0  -4   2 2249.48 228.588  23
   0   4   2 2613.45 219.367   7
   0   4  -2 2390.21 198.648   1
   0  -4  -2 2658.50 237.110   9
   0  -4   2 2372.34 204.261  57
   0  -4   2 2144.08 198.453  61
   1   4   2 2900.59 234.261   7
   1   4   2 2677.44 208.577   1
  -1  -4  -2 3039.04 262.272   9
   1  -4   2 2866.50 232.466  61
   1  -4   2 3244.82 240.237  57
  -2  -4  -2 29075.0 1072.14   9
   2   4   2 29124.4 1016.32   7
   2   4   2 28142.0 958.936   1
   2  -4   2 27674.2 1000.42  57
   2  -4   2 29656.3 1030.39  61
  -3  -4  -2 19711.5 862.024   9
   3   4   2 20292.5 816.454   7
  -3   4  -2 22181.8 819.086   2
   3  -4   2 20589.5 807.732  61
   3  -4   2 21583.0 820.771  57
  -4  -4  -2 16497.6 781.306   9
   4  -4   2 17883.6 734.937  57
   4  -4   2 16013.4 710.960  61
  -5  -4  -2 13476.6 736.265   9
   5  -4   2 15027.8 680.649  57
   5  -4   2 15227.4 694.335  61
  -6  -4  -2 8759.50 588.583   9
  -6  -4  -2 8967.66 557.792   4
   6  -4   2 9023.72 533.074  61
   6  -4   2 8725.84 517.724  57
  -7  -4  -2 9981.88 663.755   9
  -7   4  -2 9961.36 662.750   4
  -7  -4  -2 10615.9 635.815   4
   7  -4   2 9458.14 578.664  61
   8  -4   2 7209.08 507.208  61
  -8  -4  -2 7881.67 603.988   9
  -8   4  -2 6999.70 563.035   4
  -8  -4  -2 7462.92 542.637   4
   8  -4   2 6284.33 458.750   3
   8  -4   2 6771.49 464.155  39
   8   4   2 6395.34 477.378  41
   8  -4   2 6843.95 520.766  37
  -9   4  -2 4559.33 368.149  59
  -9   4  -2 3920.02 439.245   4
  -9  -4  -2 4164.57 455.383   9
  -9  -4  -2 4238.77 414.056   4
   9  -4   2 3401.10 347.238   3
   9   4   2 3729.26 378.752  41
   9   4   2 3912.18 379.727  40
   9  -4   2 4204.21 411.995  37
 -10   4  -2 106.119 76.0356  59
  10  -4   2 383.562 129.490   3
 -10  -4  -2 120.577 105.773   9
 -10   4  -2-59.0668 73.3087   4
  10  -4   2 93.5178 82.0574  37
  10   4   2 228.359 106.000  41
  10   4   2 406.446 148.200  40
 -11   4  -2 1148.63 197.972  59
 -11  -4  -2 1377.48 286.805   9
 -11   4  -2 1118.54 251.438   4
  11   4   2 1035.46 218.182  41
  11   4   2 1271.78 248.151  40
 -12   4  -2 284.934 112.898  59
 -12   4  -2 127.296 111.650   4
 -12  -4  -2-64.1792 112.581   9
  12   4   2 103.414 101.414  41
  12   4   2 205.491 110.371  40
  13   4   2-52.0161 91.2307  40
  13   4   2-52.3289 79.4855  41
 -13   4  -2-45.6919 89.5980  58
 -13   4  -2-42.1205 73.8782  59
  14   4   2 14403.4 854.453  40
  14   4   2 14855.5 871.728  41
 -14   4  -2 15037.7 829.293  58
 -14   4  -2 14487.5 795.877  59
  15   4   2 2255.08 313.214  40
  15   4   2 2131.41 304.570  41
 -15   4  -2 2085.10 280.880  58
 -15   4  -2 2326.37 288.911  59
  16   4   2-41.6321 81.6333  40
  16   4   2 42.1137 73.8603  41
 -16   4  -2 70.7718 76.0085  58
 -16   4  -2 36.1983 70.9795  59
  17   4   2-139.956 97.0399  40
  17   4   2 35.6601 76.6175  41
 -17   4  -2-30.8449 54.1276  59
  18   4   2 821.591 146.368  41
 -18  -4  -2 748.008 146.431  29
 -18   4  -2 931.098 147.226  59
 -19   4  -2-35.0437 37.6415  59
  19   4   2-20.2100 39.6328  41
  19  -4   2-20.4009 40.0071  38
 -19  -5   2 788.411 142.693  17
 -19   5   2 604.846 115.805  59
 -18  -5   2 33.2430 71.4049  20
 -18   5   2-29.4458 57.7392  59
 -18  -5   2-32.8108 57.5452  17
 -18  -5   2-33.2070 65.1135  29
 -17  -5   2 3902.83 375.521  20
 -17   5   2 3028.98 316.777  59
 -17  -5   2 3752.95 371.139  17
 -17  -5   2 3564.07 366.451  29
 -16   5   2 780.319 165.675  58
 -16   5   2 987.426 197.260  59
 -16  -5   2 1420.11 245.418  17
 -16  -5   2 609.914 171.171  29
 -16  -5   2 1153.27 222.745  20
 -15   5   2 1773.06 265.011  59
 -15   5   2 1957.01 277.249  58
 -15  -5   2 1506.77 271.076  17
 -15  -5   2 1429.46 264.295  29
 -15  -5   2 1570.27 273.334  20
 -14  -5   2 1984.01 319.083  20
 -14  -5   2 2407.13 331.862  29
 -14   5   2 1560.84 248.924  58
 -14   5   2 1781.68 265.649  59
  14  -5  -2 2155.47 307.418  39
 -13  -5   2 980.203 225.429  29
 -13  -5   2 1096.47 246.459  20
  13  -5  -2 784.590 187.215  39
 -13   5   2 1135.74 219.687  58
 -13   5   2 1173.28 210.270  59
 -12   5   2 1747.17 299.975  53
 -12   5   2 1360.76 242.917  58
 -12   5   2 1959.00 270.516  59
 -12  -5   2 1897.08 307.693  29
 -12  -5   2 2008.79 315.458  20
  12  -5  -2 1885.41 276.465  39
  12  -5  -2 1657.85 277.509   3
 -12   5   2 2378.90 400.670   5
 -11   5   2 25471.0 1406.61   5
  11  -5  -2 26840.1 1204.62   3
 -11   5   2 26082.9 1271.32  53
 -11   5   2 26589.6 1188.48  58
 -11   5   2 27553.7 1167.60  59
 -11  -5   2 26688.9 1251.51  20
  11  -5  -2 26353.1 1163.05  39
 -11  -5   2 26515.5 1265.15  29
  10  -5  -2 5115.66 447.136   3
 -10   5   2 4437.85 529.963   5
 -10   5   2 4504.03 428.903  58
 -10   5   2 4936.46 483.586  53
 -10  -5   2 4854.70 464.027  20
  10  -5  -2 4102.80 392.165  39
  10  -5  -2 4571.15 413.602  35
 -10  -5   2 4543.56 428.574  31
 -10  -5   2 5174.72 485.215  29
  -9   5   2 4489.14 516.626   5
   9  -5  -2 3776.44 370.348   3
  -9   5   2 4311.30 406.818  58
  -9   5   2 5905.94 500.073  53
  -9  -5   2 4253.77 419.499  20
  -9  -5   2 4098.39 404.861  42
   9  -5  -2 4554.58 404.596  35
  -9  -5   2 4483.51 442.600  29
  -9  -5   2 4350.48 411.880  31
  -8  -5   2 5688.65 453.654  17
  -8   5   2 6682.47 594.265   5
   8  -5  -2 5937.16 439.143   3
  -8   5   2 4875.18 424.839  58
  -8   5   2 5322.14 464.808  53
  -8  -5   2 4884.06 434.923  20
  -8  -5   2 5746.18 489.050  23
  -8  -5   2 5469.39 461.308  42
  -8  -5   2 5220.70 466.456  43
   8  -5  -2 5026.76 418.904  35
  -8  -5   2 5438.99 451.235  31
  -8  -5   2 4396.52 429.388  29
   7  -5  -2 7013.62 463.190   3
   7   5  -2 6509.70 473.356   1
  -7   5   2 6472.77 528.931   2
  -7  -5   2 7459.01 547.741  23
  -7   5   2 8080.68 544.453  53
   6   5  -2 4609.14 372.567   1
  -6   5   2 4385.99 405.997   2
  -6  -5   2 3866.53 391.021  23
  -6   5   2 4596.61 390.505  53
   5   5  -2 6948.98 455.660   1
  -5   5   2 7023.71 491.473   2
  -5  -5   2 7772.84 554.580  23
  -5   5   2 6673.48 468.459  53
   4   5  -2 17029.6 751.151   1
  -4   5   2 15912.1 763.755   2
  -4  -5   2 17370.2 857.003  23
  -4   5   2 15093.0 738.851  53
   3  -5  -2 10969.4 664.355  21
  -3  -5   2 13174.2 718.304  23
   3   5  -2 12547.6 602.294   1
  -3   5   2 9739.80 568.866   2
  -2  -5   2 27555.7 1175.80  23
   2   5  -2 28713.6 1069.28   1
  -2   5   2 30311.5 1107.34   2
  -1  -5   2 10198.1 605.048  23
  -1  -5   2 10208.7 520.742  57
   1  -5  -2 11210.4 585.188   9
   1   5  -2 11503.5 555.587   1
   0  -5   2 23855.6 917.775  61
   0  -5   2 23101.1 892.241  57
   0   5  -2 24954.3 919.722   1
   0  -5  -2 22789.2 950.209   9
   1  -5   2 25.6663 45.0122  61
   1  -5   2-24.6994 61.2588  57
  -1  -5  -2 30.5455 53.5690   9
  -2  -5  -2 28315.6 1179.34  21
   2  -5   2 28669.0 1061.02  61
   2  -5   2 28870.7 1056.12  57
  -2  -5  -2 28488.3 1120.90   9
   2   5   2 27709.5 1014.91   1
  -3  -5  -2 5565.73 440.292  21
   3  -5   2 5050.69 363.793  57
   3  -5   2 4897.35 359.314  61
  -3  -5  -2 5281.25 413.583   9
  -3   5  -2 5230.27 380.598   2
  -4  -5  -2 78764.2 2492.64  21
   4  -5   2 78181.7 2393.20  61
   4  -5   2 75571.2 2358.30  57
  -4  -5  -2 75977.5 2461.51   9
   5  -5   2 26262.5 1083.10  61
   5  -5   2 26755.3 1072.30  57
  -5  -5  -2 28221.0 1185.70   9
  -6  -5  -2 10962.2 698.306   9
   6  -5   2 11610.0 700.812  37
   6  -5   2 10221.7 601.900  57
   6  -5   2 11631.9 654.912  61
  -7  -5  -2 3957.84 424.324   9
   7   5   2 4555.72 393.840  41
   7  -5   2 4331.08 421.952  37
   7  -5   2 4283.96 384.547  57
   7  -5   2 4239.47 395.638  61
  -7  -5  -2 4908.12 435.208  42
  -8  -5  -2 7212.50 601.073   9
  -8   5  -2 7326.02 622.849   4
   8   5   2 8163.81 562.647  41
   8  -5   2 6765.02 552.706  37
   8  -5   2 7519.32 542.291  57
   8  -5   2 8139.93 571.903  61
  -8  -5  -2 7095.35 547.659  42
   9  -5   2 16656.3 920.212  57
   9  -5   2 19935.3 993.523  61
  -9  -5  -2 19343.8 1084.83   9
  -9   5  -2 20889.5 1123.44   4
   9   5   2 20810.6 1006.92  41
   9  -5   2 18931.7 1006.58  37
  10  -5   2 8149.48 628.024  57
 -10   5  -2 8967.49 722.835   4
 -10  -5  -2 7962.64 691.205   9
  10  -5   2 10000.4 687.186  37
  10   5   2 9105.04 646.145  41
  11  -5   2 3396.45 397.059  57
 -11   5  -2 3226.38 343.672  59
 -11  -5  -2 4844.58 517.607   9
 -11   5  -2 3756.39 475.034   4
  11   5   2 3701.63 416.192  41
  11  -5   2 3852.47 424.161  37
  12  -5   2 105.128 92.1951  37
  12   5   2 52.6148 103.175  41
 -12   5  -2 47.2831 82.9353  58
 -12   5  -2 40.9672 71.8610  59
  13   5   2 2901.94 366.055  41
 -13   5  -2 3208.57 368.328  58
 -13   5  -2 3094.59 338.571  59
  14   5   2 390.470 142.146  41
 -14   5  -2 218.648 115.280  58
 -14   5  -2 318.823 126.222  59
  15   5   2 6235.59 503.804  41
 -15   5  -2 5533.93 438.561  59
 -15   5  -2 6865.68 492.753  58
  16   5   2-37.6279 65.9941  41
 -16   5  -2 65.4809 70.3269  58
 -16   5  -2 63.9752 62.7242  59
  17   5   2 701.677 145.185  41
 -17  -5  -2 831.992 160.851  29
 -17   5  -2 688.946 125.876  58
 -17   5  -2 680.763 131.124  59
  18   5   2 91.1581 48.9709  41
 -18  -5  -2 120.338 59.7095  29
 -18   5  -2 19.8147 34.7804  59
 -18   6   2 112.588 65.5307  59
 -18  -6   2 78.1277 64.6344  17
 -17   6   2 275.169 100.702  58
 -17   6   2 347.308 105.012  59
 -17  -6   2 436.317 128.588  17
 -17  -6   2 395.409 126.391  29
 -16  -6   2 121.928 94.3712  20
 -16   6   2 146.955 91.2025  58
 -16   6   2 205.166 90.0374  59
 -16  -6   2 161.514 93.7594  17
 -16  -6   2 71.7895 70.4892  16
 -16  -6   2 427.308 135.155  29
 -15  -6   2 480.781 152.338  29
 -15  -6   2 607.995 169.390  20
 -15   6   2 414.119 141.001  58
 -15   6   2 266.868 116.243  59
 -15  -6   2 370.099 146.611  17
 -14  -6   2 1143.89 243.812  29
 -14  -6   2 1602.67 277.993  20
 -14   6   2 1564.69 256.480  58
  14  -6  -2 1326.27 238.417  39
 -14  -6   2 1424.28 269.930  17
 -13  -6   2 5002.61 506.972  17
 -13  -6   2 6050.12 552.143  20
 -13   6   2 7294.11 553.010  58
  13  -6  -2 5992.19 510.187  39
 -13  -6   2 6270.45 560.118  29
 -12  -6   2 7187.31 608.367  17
 -12  -6   2 7954.04 645.147  20
 -12   6   2 7213.34 567.686  58
  12  -6  -2 7228.96 558.471  39
 -12  -6   2 7407.38 616.714  29
 -11  -6   2 4552.09 470.635  17
 -11   6   2 4118.44 427.252  58
 -11  -6   2 4024.29 461.814  20
  11  -6  -2 4974.71 447.450  39
 -11  -6   2 3667.14 438.069  29
 -10  -6   2 17423.2 977.274  17
  10  -6  -2 17686.5 938.856   3
  10   6  -2 17100.3 963.569   1
 -10   6   2 18121.5 1180.32   5
 -10   6   2 19459.4 981.429  58
 -10   6   2 17105.6 1015.29  53
 -10  -6   2 20227.2 1049.99  20
 -10  -6   2 16934.6 943.910  42
 -10  -6   2 18050.5 990.590  43
  10  -6  -2 18202.1 917.862  39
  10  -6  -2 19105.6 960.104  35
 -10  -6   2 19798.5 994.824  31
 -10  -6   2 17819.4 1003.21  29
   9  -6  -2 872.899 184.599   3
   9   6  -2 768.814 189.462   1
  -9   6   2 977.592 264.498   5
  -9   6   2 503.836 151.569  58
  -9   6   2 667.506 189.938  53
  -9  -6   2 1032.36 227.171  29
  -9  -6   2 913.517 209.664  20
  -9  -6   2 688.513 186.811  43
  -9  -6   2 889.098 221.731  42
  -9  -6   2 1234.01 232.559  31
   9  -6  -2 627.305 172.396  35
  -9  -6   2 789.555 189.644  17
  -8  -6   2 7542.38 580.784  17
   8   6  -2 8367.64 590.754   1
  -8   6   2 7504.09 640.277   2
   8  -6  -2 8211.86 560.564   3
  -8   6   2 9526.30 778.523   5
  -8   6   2 8195.05 578.641  58
  -8   6   2 8768.51 650.754  53
  -8  -6   2 7748.66 530.997  48
  -8  -6   2 9234.71 638.906  20
  -8  -6   2 8272.44 617.743  42
  -8  -6   2 7760.12 618.836  43
   8  -6  -2 8915.44 600.753  35
  -8  -6   2 8355.96 607.228  31
  -8  -6   2 7275.53 582.181  29
  -7  -6   2 10060.6 650.929  17
   7  -6  -2 11038.5 627.208   3
   7   6  -2 10052.6 637.481   1
  -7   6   2 10399.9 727.470   2
  -7   6   2 9146.54 608.049  58
  -7   6   2 9306.63 654.614  53
  -7  -6   2 9881.08 604.439  48
  -7  -6   2 10139.5 657.895  20
  -7  -6   2 10433.5 714.726  23
  -7  -6   2 9509.78 662.193  42
  -7  -6   2 9550.60 686.569  43
   7  -6  -2 9341.86 615.508  35
  -7  -6   2 9691.95 645.077  29
  -7  -6   2 10369.4 667.642  31
  -6  -6   2 11826.0 684.714  17
   6   6  -2 9891.78 628.959   1
  -6   6   2 10352.1 701.623   2
  -6   6   2 10604.1 630.340  58
  -6   6   2 10687.1 683.268  53
  -6  -6   2 10832.3 630.733  48
  -6  -6   2 11776.8 755.260  23
  -6  -6   2 9820.92 687.067  43
  -6  -6   2 10429.3 701.107  42
   6  -6  -2 11773.9 669.211  35
  -6  -6   2 10864.3 668.815  31
   5   6  -2 22496.5 990.070   1
  -5   6   2 19541.2 994.383   2
  -5  -6   2 22960.4 1014.83  31
  -5  -6   2 20625.3 941.071  48
  -5  -6   2 23346.2 1111.60  23
  -5  -6   2 20693.1 1022.79  43
  -5  -6   2 18867.7 988.919  42
   5  -6  -2 21176.5 945.814  36
   5  -6  -2 21386.3 953.940  35
  -5  -6   2 20202.2 956.090  17
  -5  -6   2 20148.1 935.505  16
   4  -6  -2 2689.15 348.915  21
  -4  -6   2 1861.18 298.533  23
  -4   6   2 2355.39 288.799   2
   4   6  -2 2587.32 290.520   1
  -3  -6   2 32742.6 1450.53  23
   3  -6  -2 35663.9 1505.64  21
   3   6  -2 37590.9 1371.41   1
  -3   6   2 35271.7 1363.65   2
  -2  -6   2 11599.6 728.271  23
   2  -6  -2 12763.8 781.355  21
   2   6  -2 11833.5 640.595   1
  -2   6   2 11180.1 642.933   2
  -1  -6   2 45564.3 1773.96  23
   1  -6  -2 48642.1 1873.98  21
   1   6  -2 51610.6 1690.25   1
   0  -6  -2 5215.72 487.902  21
   0  -6   2 4267.31 344.205  57
   0  -6  -2 4816.06 405.736   9
  -1  -6  -2 27623.4 1264.45  21
   1  -6   2 27091.4 1093.52  61
   1  -6   2 26820.5 1074.40  57
  -1  -6  -2 30578.6 1198.08   9
  -2  -6  -2 4867.63 466.122  21
   2  -6   2 5286.38 401.547  61
   2  -6   2 5353.19 398.524  57
  -2  -6  -2 5009.56 429.080   9
  -3  -6  -2 40129.8 1586.05  21
   3  -6   2 38537.1 1432.81  61
   3  -6   2 38794.2 1416.18  57
  -3   6  -2 40019.6 1471.69   2
  -3  -6  -2 37563.9 1489.56   9
  -4  -6  -2 2370.20 307.788   9
   4  -6   2 1960.78 273.390  36
   4  -6   2 2425.79 312.315  37
  -4  -6  -2 2429.03 298.664  42
   4  -6   2 1621.39 232.488  61
   4  -6   2 2364.47 272.898  57
  -5  -6  -2 3482.41 384.467   9
   5  -6   2 3537.47 370.663  36
   5  -6   2 3223.90 378.175  37
   5  -6   2 3235.35 325.969  57
   5  -6   2 2908.01 324.522  61
  -5  -6  -2 2934.51 342.208  42
  -6  -6  -2 11343.1 749.369   9
   6   6   2 11552.9 686.634  41
   6  -6   2 11566.2 710.368  36
   6  -6   2 12969.3 782.572  37
   6  -6   2 10791.9 660.890  57
   6  -6   2 12493.0 727.836  61
  -6  -6  -2 12517.8 748.789  42
  -7  -6  -2 1691.09 284.511   9
   7   6   2 1076.63 208.909  41
   7  -6   2 771.282 198.714  37
   7  -6   2 1266.14 226.217  36
  -7  -6  -2 1200.30 232.454  42
   7  -6   2 1633.91 263.752  61
   7  -6   2 1015.03 201.857  57
  -8   6  -2 4251.60 496.342   4
  -8  -6  -2 4361.12 472.682   9
   8  -6   2 4360.90 458.599  37
   8   6   2 4399.79 425.958  41
   8  -6   2 3477.07 395.376  61
   8  -6   2 4246.22 420.648  57
  -8  -6  -2 3402.72 393.245  42
  -9  -6  -2 5162.37 534.123   9
  -9   6  -2 4429.57 521.057   4
  -9  -6  -2 5256.49 491.806  42
   9   6   2 5204.42 473.708  41
   9  -6   2 5135.21 499.269  37
   9  -6   2 4083.21 438.017  61
   9  -6   2 5197.15 484.936  57
  10  -6   2 1721.21 295.477  37
  10   6   2 1834.99 289.621  41
 -10  -6  -2 1662.49 280.645  42
 -10   6  -2 1833.03 276.966  58
  11   6   2 3913.24 433.692  41
  11  -6   2 5034.72 502.320  37
 -11   6  -2 4405.89 434.280  58
  12  -6   2 4711.39 483.868  37
  12   6   2 4852.73 476.451  41
 -12   6  -2 5490.18 491.495  58
  13  -6   2 49.5570 97.1720  37
  13   6   2-48.9632 85.8728  41
 -13   6  -2 44.9875 68.3313  58
  14   6   2 4122.51 413.471  41
 -14   6  -2 4692.99 416.722  58
  15   6   2 114.453 94.6972  41
 -15   6  -2 187.909 82.4744  59
 -15   6  -2 140.405 92.4163  58
  16   6   2 931.635 167.785  41
 -16   6  -2 1221.91 178.215  58
 -16   6  -2 967.903 154.492  59
 -16  -6  -2 1203.27 197.192  29
  17   6   2 491.740 107.475  41
 -17   6  -2 615.373 110.839  58
 -17   6  -2 484.433 100.956  59
 -17  -6  -2 473.053 108.862  29
 -17  -7   2 1836.57 212.024  17
 -17  -7   2 1858.69 198.203  16
 -17   7   2 1568.04 187.810  58
 -16  -7   2 212.900 92.4901  16
 -16  -7   2 196.072 90.7214  17
 -16  -7   2 177.266 88.0394  29
 -16   7   2 127.549 79.2077  58
 -15  -7   2 1143.72 208.903  17
 -15  -7   2 770.203 165.763  16
 -15  -7   2 876.422 195.153  29
 -15   7   2 1165.16 201.931  58
 -14  -7   2 1769.82 269.856  16
 -14  -7   2 2273.57 306.287  17
  14  -7  -2 2206.99 291.384  39
 -14  -7   2 2771.73 339.397  29
 -14   7   2 2442.16 309.662  58
 -13  -7   2 4980.33 472.081  17
 -13  -7   2 3914.86 413.630  16
 -13   7   2 4507.22 431.360  58
  13  -7  -2 3228.81 369.660  39
  13  -7  -2 4855.09 460.371  37
 -13  -7   2 3831.33 425.812  29
 -12  -7   2 2048.66 316.726  29
 -12   7   2 1916.92 285.389  58
  12  -7  -2 1735.86 278.196  39
 -12  -7   2 1593.99 276.386  16
 -12  -7   2 1604.90 288.794  17
 -11  -7   2-55.2934 83.9823  29
 -11   7   2 98.6645 86.5195  58
 -11  -7   2 54.7742 107.401  43
  11  -7  -2 92.5770 99.4254  39
 -11  -7   2-54.8661 96.2242  17
 -11  -7   2 51.5690 63.9546  16
 -10  -7   2 436.769 166.075  17
 -10  -7   2 466.863 164.242  16
 -10   7   2 348.408 138.298  58
 -10  -7   2 551.632 187.549  29
 -10  -7   2 512.607 187.080  43
  10  -7  -2 182.832 106.410  39
  10  -7  -2 295.604 143.555  35
  -9   7   2 98.4142 86.3592  58
  -9   7   2 369.693 162.120  53
  -9  -7   2 107.235 94.0884  29
  -9  -7   2 58.2687 102.241  43
  -9  -7   2 162.967 116.725  42
  -9  -7   2 265.731 139.846  17
  -9  -7   2 101.920 99.9737  16
   9  -7  -2 197.216 114.432  35
  -8   7   2 47.6066 83.4901  58
   8   7  -2-51.1386 77.6689   1
  -8   7   2 79.8892 140.105   5
  -8   7   2 65.7304 81.5115   2
  -8  -7   2-58.6521 89.0803  43
  -8  -7   2-42.7812 53.0528  48
  -8  -7   2 54.6132 95.7777  42
  -8  -7   2 49.2435 96.5541  16
  -8  -7   2-51.0771 77.5755  17
   8  -7  -2 48.5231 85.0973  35
  -7   7   2 45.0467 55.8624  58
  -7  -7   2-60.7845 75.3783  23
   7  -7  -2 94.2741 82.6667  35
  -7  -7   2 231.899 124.524  43
  -7  -7   2 54.4690 95.5249  42
  -7  -7   2-42.4930 64.5384  48
  -7  -7   2 47.1754 82.7340  16
  -7  -7   2-48.8343 95.7520  17
  -7   7   2 124.070 121.635   2
   7   7  -2 49.2100 96.4887   1
  -6   7   2 287.971 133.847   2
   6   7  -2 285.870 118.426   1
   6  -7  -2 408.200 137.993  35
  -6  -7   2 420.122 158.076  23
  -6  -7   2 429.910 156.482  42
  -6  -7   2 449.834 156.115  43
  -6  -7   2 253.832 111.564  48
   6  -7  -2 396.045 133.897  36
  -6  -7   2 186.894 108.680  17
  -6  -7   2 225.656 112.206  16
  -5  -7   2 5721.17 480.765  16
  -5  -7   2 6370.88 511.259  17
  -5  -7   2 6124.42 495.409  48
  -5  -7   2 5794.58 529.361  42
  -5  -7   2 5845.16 536.382  43
  -5   7   2 6529.92 561.225   2
   5   7  -2 6965.74 541.483   1
   5  -7  -2 5898.22 491.444  35
   5  -7  -2 7148.54 531.905  36
  -5  -7   2 6060.80 570.895  23
  -4   7   2 344.644 130.018   2
   4   7  -2 678.776 168.733   1
   4  -7  -2 647.672 193.516  21
  -4  -7   2 527.631 185.701  23
   4  -7  -2 578.197 149.750  35
  -4  -7   2 252.893 117.893  43
  -4  -7   2 244.368 113.956  44
  -4  -7   2 507.305 148.717  48
  -4  -7   2 497.757 163.708  42
   4  -7  -2 766.188 179.366  36
  -4  -7   2 501.849 156.000  16
  -3  -7   2 1173.93 209.631  16
   3  -7  -2 1318.03 259.504  21
  -3  -7   2 1261.31 263.335  23
  -3  -7   2 1853.37 278.409  43
  -3  -7   2 1305.83 224.104  48
  -3  -7   2 1266.98 237.491  44
  -3  -7   2 1445.10 247.503  42
   3  -7  -2 1671.11 250.679  36
   3   7  -2 921.916 199.087   1
  -3   7   2 1381.47 241.191   2
  -2  -7   2 7348.10 527.481  16
  -2  -7   2 6808.97 515.105  48
   2  -7  -2 7566.53 645.279  21
  -2  -7   2 6672.47 585.096  23
  -2  -7   2 7726.23 609.627  44
  -2  -7   2 7750.44 571.110  43
   2  -7  -2 7474.16 539.905  36
   2   7  -2 8852.64 583.735   1
  -2   7   2 7909.43 566.645   2
  -1  -7   2 10358.1 623.772  16
  -1  -7   2 9602.11 618.494  48
  -1  -7   2 8221.18 655.727  44
  -1   7   2 9468.62 628.799   2
  -1  -7   2 10685.5 666.842  27
   1  -7  -2 9591.64 736.753  21
   1  -7  -2 10658.6 641.020  36
   0  -7   2 274.133 136.264  44
   0  -7   2 496.078 148.226  36
   0  -7  -2 400.936 140.903  36
   0  -7   2 268.514 118.055  27
   0  -7  -2 361.575 149.720  21
  -1  -7  -2-59.2989 73.5390  21
   1  -7   2 136.189 97.5088  27
  -1  -7  -2 46.3605 90.9040   9
   1  -7   2 109.121 117.192  44
  -1  -7  -2-39.7240 60.3365  36
   1  -7   2 46.2525 57.3615  36
   1  -7   2 37.0494 72.6480  57
  -2  -7  -2 1046.89 239.938  21
   2  -7   2 601.091 168.212  27
  -2  -7  -2 941.855 203.162   9
  -2   7  -2 849.195 188.883   2
   2  -7   2 373.787 141.709  44
   2  -7   2 658.372 171.046  36
   2  -7   2 992.422 188.383  61
   2  -7   2 942.107 175.851  57
   3  -7   2 285.488 125.282  27
  -3  -7  -2 57.0006 86.7370  21
  -3  -7  -2 338.598 127.358   9
   3  -7   2 333.452 132.199  36
  -3  -7  -2 280.156 122.947  42
   3  -7   2 232.193 96.1286  57
   3  -7   2 329.975 120.076  61
   3  -7   2 103.366 90.7962  44
  -4  -7  -2 2162.50 313.446   9
   4  -7   2 1869.36 269.652  61
   4  -7   2 1919.80 261.054  57
   4  -7   2 2175.71 313.405  36
   4  -7   2 2690.45 349.061  37
  -4  -7  -2 2473.52 322.872  42
  -5  -7  -2 1424.58 263.322   9
  -5  -7  -2 752.023 198.732  42
   5  -7   2 1285.76 254.636  37
   5  -7   2 1426.90 245.783  36
   5  -7   2 1014.99 204.345  61
   5  -7   2 1292.74 221.309  57
  -6  -7  -2 9527.39 706.064   9
   6  -7   2 10341.3 734.481  37
   6  -7   2 9918.86 685.818  36
   6  -7   2 9203.97 662.821  61
   6  -7   2 8813.18 615.341  57
  -6  -7  -2 10705.6 719.703  42
  -7  -7  -2 523.996 169.886   9
   7  -7   2 677.184 188.837  61
   7  -7   2 556.720 152.839  57
   7  -7   2 342.282 150.703  37
  -7  -7  -2 690.544 192.543  42
   7  -7   2 609.324 172.996  36
  -8  -7  -2 3089.60 389.788  42
   8  -7   2 2441.75 335.471  36
   8  -7   2 3124.85 396.243  37
  -9  -7  -2 9162.17 691.936  42
  -9   7  -2 10083.1 662.403  58
   9  -7   2 9981.15 736.120  37
 -10  -7  -2 14146.1 871.445  43
 -10  -7  -2 11949.6 796.866  42
 -10   7  -2 12911.8 780.421  58
  10  -7   2 13274.7 859.757  37
 -11  -7  -2 559.454 180.013  42
 -11  -7  -2 1362.12 267.097  43
 -11   7  -2 925.309 208.263  58
  11  -7   2 1596.85 290.705  37
 -12  -7  -2-50.9326 99.8708  43
 -12   7  -2 44.1333 86.5399  58
  12  -7   2-51.2276 100.449  37
 -13  -7  -2 2088.82 293.555  43
  13  -7   2 1685.37 274.829  37
 -13   7  -2 1780.41 255.131  58
  14  -7   2 458.799 146.694  37
 -14   7  -2 424.907 120.932  58
 -14  -7  -2 721.344 163.592  29
 -15   7  -2 322.960 100.006  58
 -15  -7  -2 287.348 101.235  29
 -16   7  -2 22.7216 44.5659  58
 -16  -7  -2 100.020 69.3457  29
 -16  -8   2-22.5985 39.6342  16
 -16   8   2 97.2068 56.3811  58
 -15  -8   2-29.3753 57.6025  16
 -15   8   2-30.7840 46.7604  58
  14  -8  -2 335.690 122.752  37
 -14  -8   2 368.793 125.614  17
 -14  -8   2 462.524 125.161  16
 -14   8   2 362.458 119.308  58
 -13  -8   2 644.197 164.999  17
 -13  -8   2 741.042 170.146  16
 -13   8   2 530.634 148.518  58
  13  -8  -2 793.856 186.220  37
  13  -8  -2 724.252 164.599  39
 -13  -8   2 606.701 170.761  29
 -12  -8   2 596.717 176.427  16
 -12  -8   2 910.651 215.105  17
 -12  -8   2 729.954 196.429  43
 -12   8   2 668.209 171.281  58
  12  -8  -2 793.917 184.143  39
 -12  -8   2 808.741 196.545  29
 -11  -8   2-49.4090 96.8849  16
 -11  -8   2-51.4196 90.1836  17
 -11  -8   2-53.4284 66.2650  43
 -11   8   2-47.3817 92.9101  58
  11  -8  -2-44.2314 77.5784  39
 -11  -8   2 50.5190 108.515  29
 -10  -8   2 57.2590 112.271  43
 -10   8   2 49.2138 105.706  58
  10  -8  -2-45.4700 56.3882  39
 -10  -8   2 53.3040 93.4824  17
 -10  -8   2 51.5207 78.2500  16
  -9  -8   2-60.1436 91.3459  43
  -9  -8   2 44.7320 87.7087  48
  -9   8   2 49.8889 75.7713  58
   9  -8  -2 45.6353 80.0334  39
  -9  -8   2-53.7989 94.3502  17
  -9  -8   2-52.2967 102.541  16
   8  -8  -2 202.869 125.814  35
  -8  -8   2 159.974 123.739  17
  -8  -8   2 156.033 111.743  16
  -8  -8   2 320.691 127.062  48
  -8  -8   2-61.9000 108.587  43
   7  -8  -2 1857.98 289.577  35
   7  -8  -2 1894.45 294.122  36
  -7  -8   2 2095.72 307.951  16
  -7  -8   2 1808.91 313.296  43
  -7  -8   2 1949.14 289.076  48
  -7  -8   2 2160.77 335.498  42
   6  -8  -2 49.1789 86.2541  35
  -6  -8   2-46.8828 58.1490  48
  -6  -8   2-61.5422 132.190  43
  -6  -8   2-58.3986 72.4275  42
   6  -8  -2-50.2117 62.2765  36
  -6  -8   2-49.9348 75.8483  16
  -5   8   2-60.8384 92.4012   2
   5   8  -2 53.1510 80.7258   1
  -5  -8   2 66.2243 82.1244  23
   5  -8  -2 47.7809 72.5699  35
  -5  -8   2 59.5993 90.5193  43
  -5  -8   2 57.3513 100.580  42
  -5  -8   2-47.2904 82.9360  48
   5  -8  -2-50.0150 75.9631  36
  -5  -8   2-48.7083 85.4225  16
  -4   8   2 172.455 112.720   2
   4   8  -2 156.906 112.346   1
   4  -8  -2 46.1515 99.1363  35
  -4  -8   2 65.7830 99.9183  23
  -4  -8   2 113.935 86.5308  43
  -4  -8   2 55.2014 96.8173  42
  -4  -8   2-47.6573 59.1125  48
   4  -8  -2 49.5026 97.0701  36
  -4  -8   2 47.5888 93.3180  16
  -3  -8   2 9603.43 649.718  16
  -3  -8   2 9152.82 638.730  48
  -3  -8   2 10218.8 732.859  44
  -3  -8   2 8766.02 669.524  43
   3   8  -2 8402.05 637.953   1
  -3   8   2 7623.91 627.757   2
   3  -8  -2 10215.3 679.140  36
   3  -8  -2 8152.96 717.444  21
  -3  -8   2 7882.05 692.702  23
   2  -8  -2 2483.37 386.068  21
  -2  -8   2 2034.65 287.854  16
  -2  -8   2 1627.98 303.555  44
  -2  -8   2 1884.04 281.876  48
   2  -8  -2 1884.54 279.461  36
  -2   8   2 2980.93 373.341   2
  -1  -8   2 319.870 113.663  48
  -1  -8   2 186.369 144.383  44
  -1   8   2 559.980 173.103   2
   1  -8  -2 415.921 172.143  21
   1  -8  -2 334.261 145.306  36
   0  -8   2 504.606 175.028  44
   0  -8   2 362.655 150.815  36
   0  -8  -2 236.086 109.743  36
   0  -8  -2 275.517 148.093  21
   0  -8   2 154.324 101.080  27
   1  -8   2 62.8672 77.9605  44
  -1   8  -2-53.6569 94.1004   2
   1  -8   2 160.241 132.475  36
  -1  -8  -2 139.457 99.8460  36
  -1  -8  -2-67.7501 102.898  21
   1  -8   2 104.738 102.682  27
   2  -8   2 61.5388 93.4678  44
   2  -8   2 54.3472 116.735  36
   2  -8   2-53.3145 80.9774  27
  -2  -8  -2-66.1693 58.0277  21
   2  -8   2-43.3015 75.9440  57
   3  -8   2 545.547 166.331  27
   3  -8   2 728.305 197.022  26
  -3  -8  -2 515.900 179.390  21
  -3  -8  -2 519.140 164.754  42
   3  -8   2 383.539 152.604  36
  -3  -8  -2 612.474 189.634   9
   3  -8   2 784.742 179.879  57
   4  -8   2 280.988 131.018  27
   4  -8   2 619.274 155.688  57
   4  -8   2 635.168 166.434  61
   4  -8   2 550.237 180.993  36
  -4  -8  -2 642.404 188.214  42
  -4  -8  -2 509.844 165.258   9
  -5  -8  -2 1743.19 302.527  43
   5  -8   2 1743.44 312.486  27
   5  -8   2 1156.52 244.675  36
  -5  -8  -2 1693.25 290.083  42
   5  -8   2 1660.11 303.766  37
   5  -8   2 1723.78 266.800  57
   5  -8   2 1478.69 259.873  61
   6  -8   2 176.626 126.458  37
   6  -8   2 109.635 96.1367  36
  -6  -8  -2 45.7137 69.4305  48
  -6  -8  -2 165.876 118.762  42
  -6  -8  -2-57.7507 87.7118  43
   6  -8   2-59.9347 91.0288  27
   7  -8   2 919.214 228.220  36
   7  -8   2 891.761 222.027  37
  -7  -8  -2 1219.23 243.758  42
  -7  -8  -2 1302.40 230.451  48
  -7  -8  -2 1340.37 271.104  43
   8  -8   2 58.9241 89.6211  37
   8  -8   2 209.974 130.280  36
  -8  -8  -2 288.507 151.866  43
  -8  -8  -2 274.773 127.584  42
   8  -8   2 304.904 141.555  27
   9  -8   2 229.457 133.090  37
   9  -8   2 149.022 106.701  36
  -9  -8  -2 53.5869 115.105  42
  -9  -8  -2 56.0518 98.3080  43
   9  -8   2-59.1513 103.743  27
 -10  -8  -2 160.036 123.783  43
 -10  -8  -2 203.798 126.386  42
  10  -8   2 55.4452 84.2432  27
  10  -8   2-54.6122 82.9785  37
 -10   8  -2 341.037 124.001  58
 -11  -8  -2-46.7189 81.9359  42
 -11  -8  -2-49.4654 96.9915  43
  11  -8   2 50.0006 87.6910  27
  11  -8   2-50.5384 99.0954  37
 -11   8  -2 40.5191 61.5438  58
  12  -8   2 45.0685 68.4879  37
 -12   8  -2 74.5678 86.5285  58
 -12  -8  -2 132.942 102.833  43
 -12  -8  -2 162.904 94.5117  42
  13  -8   2 76.5803 82.2594  37
 -13   8  -2 98.9826 70.8869  58
 -13  -8  -2 37.8119 57.4517  43
 -14   8  -2 83.4421 73.1701  58
  14  -8   2 60.9085 70.6555  37
 -14  -8  -2 29.9074 45.4263  43
 -14  -8  -2-26.0594 45.7048  16
 -15   8  -2-21.9276 38.4554  58
 -15  -8  -2 20.1147 39.4398  16
 -15   9   2 124.502 57.5972  58
 -15  -9   2 58.7440 42.1381  16
  15  -9  -2 207.219 75.5862  27
 -14   9   2-26.8798 57.7357  58
  14  -9  -2-28.0306 54.9617  37
 -14  -9   2 52.2304 60.5877  16
 -13   9   2 160.779 89.4680  58
  13  -9  -2 496.945 135.872  37
 -13  -9   2 451.166 120.115  16
 -13  -9   2 237.364 98.8905  43
 -12   9   2 36.7367 64.4472  58
  12  -9  -2 102.184 84.4938  39
  12  -9  -2 41.7609 81.8986  37
 -12  -9   2 75.6209 74.1545  16
 -12  -9   2 163.012 101.087  43
 -11   9   2 406.162 129.329  58
 -11  -9   2 1027.37 221.051  43
  11  -9  -2 468.388 159.810  37
  11  -9  -2 643.556 163.346  39
 -11  -9   2 894.670 187.419  16
 -10  -9   2 2283.43 332.032  43
 -10  -9   2 2551.74 299.858  48
  10  -9  -2 2074.39 278.595  39
 -10  -9   2 1435.63 248.855  16
   9  -9  -2 212.438 98.6274  39
  -9  -9   2 146.411 121.088  16
  -9  -9   2 126.472 74.0088  48
  -9  -9   2 56.2169 98.6468  43
   8  -9  -2 48.8798 85.7288  36
   8  -9  -2 216.769 114.051  39
  -8  -9   2 50.1808 88.0101  16
  -8  -9   2-59.4292 104.229  43
  -8  -9   2 44.6094 67.7598  48
   7  -9  -2 1128.50 232.468  36
  -7  -9   2 1875.96 290.612  16
  -7  -9   2 1531.86 296.725  43
  -7  -9   2 1670.45 263.278  48
   6  -9  -2 485.122 154.134  35
  -6  -9   2 526.555 157.795  48
  -6  -9   2 493.319 187.932  43
   6  -9  -2 790.328 207.180  36
  -6  -9   2 961.464 222.388  16
  -5  -9   2 216.769 125.797  26
   5  -9  -2 191.456 111.125  35
  -5  -9   2 243.083 150.782  43
  -5  -9   2 98.0781 86.1074  48
   5  -9  -2 319.813 132.267  36
  -5  -9   2 100.364 98.4867  16
  -4  -9   2 1947.21 294.919  48
   4  -9  -2 1797.58 319.409  44
  -4  -9   2 2711.05 379.722  43
  -4  -9   2 1878.29 315.892  26
   4  -9  -2 1869.59 304.289  36
  -4  -9   2 2279.00 326.255  16
   3  -9  -2 1702.77 283.328  36
  -3  -9   2 1709.06 282.154  48
   3  -9  -2 1792.64 323.621  44
  -3  -9   2 1728.73 303.422  26
   2  -9  -2 52.9157 80.3974  36
  -2  -9   2 99.5107 87.2855  48
   2  -9  -2 63.0059 110.518  44
  -2  -9   2 186.201 133.331  26
   1  -9  -2 732.941 196.374  36
   1  -9  -2 887.010 223.638  44
  -1  -9   2 1493.63 254.732  48
  -1  -9   2 1085.83 263.895  26
   0  -9  -2 6501.56 553.097  36
   0  -9  -2 6153.02 587.106  44
   0  -9   2 5813.92 584.001  26
   0  -9   2 5811.42 541.579  27
   1  -9   2 171.376 150.546  36
  -1  -9  -2 403.113 153.327  36
  -1  -9  -2 429.713 170.462  44
   1  -9   2 388.317 161.585  27
   1  -9   2 448.068 177.723  26
   2  -9   2 5634.90 551.079  36
  -2  -9  -2 5821.42 557.823  44
   2  -9   2 5927.64 547.919  27
   2  -9   2 5532.41 566.515  26
   3  -9   2 1164.37 262.290  36
  -3  -9  -2 1433.03 249.884  48
  -3  -9  -2 1426.05 280.347  44
   3  -9   2 1127.29 246.137  26
   3  -9   2 1263.81 263.717  27
   4  -9   2 923.702 223.500  36
  -4  -9  -2 1888.05 282.954  48
  -4  -9  -2 1362.38 259.771  42
   4  -9   2 1871.12 318.057  27
   5  -9   2 113.376 121.763  36
  -5  -9  -2 168.060 129.968  43
  -5  -9  -2 219.282 144.215  42
  -5  -9  -2-46.4133 57.5634  48
   5  -9   2 59.3436 90.1347  27
   6  -9   2 2245.59 334.202  37
   6  -9   2 1871.03 309.485  36
  -6  -9  -2 2441.91 313.932  48
  -6  -9  -2 1843.54 308.747  42
  -6  -9  -2 2144.48 332.247  43
   6  -9   2 1730.38 318.108  27
   7  -9   2-55.5492 97.4255  37
   7  -9   2-52.6502 79.9723  36
  -7  -9  -2 211.461 139.073  42
  -7  -9  -2-55.4869 108.801  43
  -7  -9  -2-43.3236 53.7367  48
   7  -9   2-58.9635 126.652  27
  -8  -9  -2 1469.11 260.776  42
  -8  -9  -2 1330.57 257.400  43
   8  -9   2 1079.35 240.799  27
   8  -9   2 1288.69 250.971  37
   8  -9   2 1134.56 230.870  36
   8  -9   2 1016.86 212.754  15
   9  -9   2 101.158 99.2207  37
  -9  -9  -2 49.8515 87.4810  43
  -9  -9  -2 238.082 102.321  42
   9  -9   2 318.073 139.489  27
  10  -9   2 185.687 115.137  37
 -10  -9  -2-43.5341 85.3634  42
 -10  -9  -2-45.4795 89.1776  43
  10  -9   2-47.6736 72.4110  27
  11  -9   2 2391.19 301.589  37
 -11  -9  -2 2488.96 292.736  42
 -11  -9  -2 2298.50 297.344  43
  11  -9   2 2095.29 280.479  27
 -12  -9  -2 240.705 100.064  43
 -12  -9  -2 158.884 78.8867  42
  12  -9   2 70.1681 68.8768  37
 -13  -9  -2-27.5381 59.1498  43
  13  -9   2 28.1137 55.1249  37
 -13   9  -2 92.0338 49.4209  58
  13 -10  -2 145.956 70.8426  27
 -13 -10   2 182.774 69.0677  16
  13 -10  -2 115.732 64.2892  37
  12 -10  -2 1381.56 198.913  27
  12 -10  -2 1282.19 186.155  37
 -12 -10   2 1385.09 183.612  16
  11 -10  -2 271.061 92.1663  39
  11 -10  -2 141.306 98.0613  37
 -11 -10   2 125.714 73.0541  16
 -11 -10   2 210.577 97.4237  43
  10 -10  -2 1114.23 204.722  37
  10 -10  -2 922.984 165.656  39
 -10 -10   2 1153.00 196.076  16
 -10 -10   2 530.740 161.693  43
 -10 -10   2 937.528 160.718  48
   9 -10  -2 43.2601 75.8673  37
   9 -10  -2-33.6590 65.9970  39
  -9 -10   2 39.6376 69.5145  16
  -9 -10   2-45.8519 98.4850  43
  -9 -10   2 103.912 74.3974  48
  -8 -10   2 3277.32 335.572  48
   8 -10  -2 2990.07 346.650  36
  -8 -10   2 3465.97 362.677  16
  -8 -10   2 3095.60 375.105  43
   7 -10  -2 92.7813 107.635  36
  -7 -10   2 43.9717 66.7988  16
  -7 -10   2 105.556 113.371  43
  -7 -10   2 40.9229 62.1695  48
   6 -10  -2 1517.96 271.557  36
  -6 -10   2 1481.15 246.379  16
  -6 -10   2 1735.88 300.140  43
  -6 -10   2 2205.57 291.974  48
  -5 -10   2 801.511 197.362  26
   5 -10  -2 810.095 213.767  36
  -5 -10   2 633.471 169.403  16
  -5 -10   2 815.947 208.781  43
  -5 -10   2 767.754 178.119  48
  -4 -10   2 418.598 141.600  48
   4 -10  -2 397.033 157.564  44
  -4 -10   2 481.287 169.338  43
  -4 -10   2 321.811 133.364  26
   4 -10  -2 309.538 143.370  36
  -3 -10   2 893.167 202.936  48
   3 -10  -2 710.386 202.047  44
  -3 -10   2 568.350 187.552  26
   3 -10  -2 1198.35 251.043  36
  -2 -10   2 46.5461 70.6959  48
   2 -10  -2-60.8230 75.4278  44
  -2 -10   2 59.5272 73.8210  26
   2 -10  -2 52.0960 91.3648  36
   1 -10  -2 3744.80 456.440  44
  -1 -10   2 3496.87 439.997  26
   1 -10  -2 3668.38 417.911  36
   0 -10  -2-45.4637 69.0573  48
   0 -10  -2 121.625 119.242  44
   0 -10  -2-50.5424 99.1061  36
   0 -10   2-61.9148 76.7864  26
  -1 -10  -2 3668.60 439.892  44
   1 -10   2 3563.95 404.540  27
   1 -10   2 3295.16 433.736  26
   1 -10   2 3661.31 420.906  36
  -1 -10  -2 3456.15 389.470  36
  -1 -10  -2 3363.18 371.905  48
   2 -10   2 547.227 173.166  36
   2 -10   2 473.353 166.445  27
   2 -10   2 176.209 126.371  26
  -2 -10  -2 229.373 127.416  48
  -2 -10  -2 226.765 121.986  44
   3 -10   2 1634.75 294.115  36
   3 -10   2 1969.70 309.397  27
   3 -10   2 1658.98 290.385  26
  -3 -10  -2 1501.93 277.935  44
  -3 -10  -2 2253.08 301.697  48
   4 -10   2 586.147 168.994  36
   4 -10   2 428.364 163.191  27
  -4 -10  -2 568.631 153.996  48
   5 -10   2 2052.10 311.887  36
   5 -10   2 2077.86 313.359  27
  -5 -10  -2 1511.75 243.119  48
  -5 -10  -2 1948.35 296.478  42
   6 -10   2-48.5665 104.317  36
   6 -10   2 52.1606 102.275  27
  -6 -10  -2-48.5086 85.0735  43
  -6 -10  -2-47.1160 92.3841  42
  -6 -10  -2 79.4805 60.3596  48
   7 -10   2 349.061 145.379  27
   7 -10   2 530.571 160.177  37
   7 -10   2 540.525 163.170  36
   7 -10   2 470.255 150.291  15
  -7 -10  -2 445.367 161.341  42
  -7 -10  -2 257.644 107.525  48
  -7 -10  -2 418.050 141.462  43
   8 -10   2 600.985 172.654  27
   8 -10   2 666.067 167.966  37
   8 -10   2 455.953 134.132  15
  -8 -10  -2 474.255 147.204  43
  -8 -10  -2 700.225 170.087  42
  -8 -10  -2 823.620 161.558  48
   9 -10   2 682.823 157.192  37
   9 -10   2 743.751 171.019  27
  -9 -10  -2 814.750 174.526  43
  -9 -10  -2 816.239 170.131  42
  10 -10   2 802.221 169.890  37
  10 -10   2 847.954 173.975  27
 -10 -10  -2 844.165 169.017  43
 -10 -10  -2 1130.84 182.817  42
  11 -10   2 365.963 105.408  37
  11 -10   2 484.620 120.476  27
 -11 -10  -2 620.246 126.621  43
  12 -10   2 1061.12 144.441  37
 -12 -10  -2 856.886 131.435  43
  10 -11  -2 300.794 93.4561  37
 -10 -11   2 259.236 76.0229  16
 -10 -11   2 206.398 66.1010  48
  -9 -11   2 2441.49 230.876  48
   9 -11  -2 2463.07 258.837  37
  -9 -11   2 2366.15 241.133  16
   8 -11  -2 680.308 144.415  36
   8 -11  -2 639.543 143.912  37
  -8 -11   2 695.422 140.127  16
  -8 -11   2 601.481 123.336  48
  -7 -11   2 1039.13 175.916  48
   7 -11  -2 1204.21 203.205  36
  -6 -11   2-33.2260 50.4659  48
   6 -11  -2 77.7113 83.4592  36
  -5 -11   2 106.083 75.9659  48
  -5 -11   2 38.9738 76.4323  26
   5 -11  -2 41.3819 62.8681  36
   4 -11  -2 2429.50 323.205  44
  -4 -11   2 2280.13 274.796  48
  -4 -11   2 2104.97 293.354  26
   4 -11  -2 3191.36 356.010  36
  -3 -11   2 484.383 139.827  48
   3 -11  -2 795.622 190.948  44
  -3 -11   2 1018.58 207.825  26
   3 -11  -2 883.275 194.497  36
   2 -11  -2 878.424 209.561  44
  -2 -11   2 1135.53 192.126  48
  -2 -11   2 1271.23 247.915  26
   2 -11  -2 1291.08 235.940  36
   1 -11  -2 261.967 145.331  44
   1 -11  -2 88.0496 86.4036  36
  -1 -11   2 201.930 132.853  26
   0 -11  -2 4559.03 452.750  44
   0 -11   2 3755.51 418.664  26
   0 -11  -2 2983.10 349.339  36
   0 -11  -2 4099.21 374.851  48
  -1 -11  -2-38.3452 67.2504  48
  -1 -11  -2 99.9749 115.972  44
   1 -11   2 42.6418 83.6118  36
   1 -11   2-49.5799 106.494  26
  -2 -11  -2 2876.14 352.455  44
   2 -11   2 2402.42 321.759  26
   2 -11   2 2345.59 314.432  36
  -2 -11  -2 3197.68 333.972  48
  -3 -11  -2 110.777 79.3394  48
  -3 -11  -2 261.170 114.525  44
   3 -11   2 41.7567 81.9004  27
   3 -11   2 43.4941 85.3057  26
   3 -11   2 43.0052 75.4484  36
   4 -11   2 2493.42 307.564  27
   4 -11   2 2450.70 307.425  36
  -4 -11  -2 2844.60 296.226  48
  -5 -11  -2 32.7359 57.4177  48
   5 -11   2 40.5811 61.6408  27
  -6 -11  -2 1446.58 216.662  42
  -6 -11  -2 1489.64 200.593  48
   6 -11   2 1605.85 229.943  15
   6 -11   2 1274.66 214.652  27
  -7 -11  -2 420.657 106.174  48
  -7 -11  -2 472.637 120.897  42
   7 -11   2 337.508 114.635  15
   7 -11   2 462.336 129.014  27
   8 -11   2 565.227 138.380  27
  -8 -11  -2 681.565 121.202  48
  -8 -11  -2 425.518 117.505  43
   9 -11   2 971.452 155.120  27
  -9 -11  -2 1198.27 162.339  43
  -7 -12   2 437.381 83.3459  48
  -6 -12   2 40.1976 39.4181  48
   6 -12  -2 24.2232 52.0358  36
  -5 -12   2 286.223 86.6802  48
   5 -12  -2 326.951 95.8721  36
   4 -12  -2 56.7920 60.9926  26
  -4 -12   2-27.3445 53.6170  26
   4 -12  -2-29.3970 57.6414  36
   3 -12  -2 732.547 153.725  26
  -3 -12   2 458.715 120.886  26
   3 -12  -2 705.647 148.137  36
   2 -12  -2 763.317 169.133  44
  -2 -12   2 295.946 104.736  26
   2 -12  -2 745.256 154.553  36
   1 -12  -2 148.702 97.8430  44
  -1 -12   2 102.373 89.8215  26
   1 -12  -2 121.496 79.9619  36
   0 -12  -2-36.6217 55.6215  44
   0 -12   2 68.3263 59.9143  26
  -1 -12  -2 409.617 103.093  48
   1 -12   2 164.803 86.9673  26
  -2 -12  -2 51.0908 50.0880  48
   2 -12   2 87.4139 67.5996  15
  -2 -12  -2-61.1848 65.7091  26
   2 -12   2 30.5780 59.9556  26
  -3 -12  -2 1078.85 155.567  48
   3 -12   2 756.232 147.436  15
  -3 -12  -2 1215.31 174.209  26
  -4 -12  -2 566.432 107.838  48
   4 -12   2 495.324 123.841  15
  -5 -12  -2 1128.09 141.753  48
   5 -12   2 606.758 122.853  15
  21   0  -3-21.2218 37.2180  40
 -21   0   3 21.0062 36.8398  20
  21   0  -3 21.0179 36.8604  34
  20   0  -3-30.0193 52.6483  34
 -20   0   3 31.9537 56.0405  19
 -20   0   3-30.4680 65.4434  20
  19   0  -3 38.5816 75.6552  34
 -19   0   3 41.1822 80.7539  19
 -18   0   3 49.1566 86.2169  19
 -17   0   3 54.9375 96.3560  19
 -16   0   3 57.8582 113.446  19
 -16   0   3-55.9500 84.9769  18
 -15   0   3-56.3906 69.9439  18
 -15   0   3-57.8943 101.542  19
 -14   0   3-61.1007 92.8036   8
 -14   0   3 54.5353 82.8328  18
 -14   0   3-45.9006 56.9285  46
 -13   0   3-56.9666 99.9123   8
 -13   0   3-51.1253 77.6581  18
 -13   0   3-43.6186 76.5057  46
 -12   0   3 52.0033 101.968   8
 -12   0   3-46.9097 82.2706  18
 -12   0   3-40.9142 50.7420  46
 -11   0   3 93.7562 82.2139   8
 -11   0   3 42.3790 74.3239  18
 -11   0   3-37.7882 57.3949  46
 -10   0   3-41.7290 63.3779   8
 -10   0   3 34.2431 42.4651  46
  -9   0   3 30.3306 59.4754  46
  -8   0   3 26.2640 65.1425  46
  -7   0   3 46.2724 49.7003  24
  -7   0   3 22.4349 39.3532  46
  -6   0   3-21.9547 54.4519  24
  -6   0   3 19.2180 41.2789  46
  -5   0   3-21.0119 52.1177   6
  -5   0   3-50.0225 75.9768   5
  -5   0   3-20.7643 48.1780  24
  -5   0   3-16.8450 29.5504  46
  -4   0   3 19.5331 45.3171  24
  -4   0   3 15.2391 37.7962  46
  -4   0   3 17.7640 38.1558   6
  -4   0   3 21.1046 52.3434   5
  -4   0   3-16.6734 35.8134  11
  -3   0   3-24.6880 26.5142  47
  -3   0   3 41.9799 36.8114  46
  -3   0   3 15.4483 42.8371   6
  -3   0   3-17.1894 52.2145   5
  -3   0   3-15.5148 38.4797  11
  -2   0   3 26.2344 36.3729  46
  -2   0   3 35.1042 34.0307  47
  -2   0   3-70.4561 42.8031   6
  -2   0   3 13.1536 36.4738   5
  -2   0   3 58.3922 49.5765  11
  -1   0   3 12.8655 27.6345  46
  -1   0   3-14.1259 41.0823  11
  -1   0   3-12.7273 31.5668   7
   0   0  -3 11.7739 30.9740   4
   0   0   3 13.1158 32.5309   7
  -1   0  -3 15.2348 37.7867   4
   2   0   3 21.6105 53.5984  54
   2   0   3-17.2981 40.1324  10
  -2   0  -3-18.7354 46.4679   4
  -3   0  -3-22.1445 61.4072   4
   3   0   3-19.0399 40.8991  10
   3   0   3-24.8926 61.7403  54
  -4   0  -3 25.5274 54.8333   4
   4   0   3 21.3917 41.9480  10
   4   0   3 28.4327 55.7524  54
  -5   0  -3-28.9314 56.7278   4
   5   0   3-24.7098 53.0748  10
   5   0   3 32.2773 63.2883  54
  -6   0  -3-32.2750 56.6022   4
   6   0   3 28.9967 56.8553  10
   6   0   3-36.4410 55.3463  54
  -7   0  -3-35.9527 77.2244   4
   7   0   3 34.0778 51.7599  10
   7   0   3-40.8852 80.1673  54
  -8   0  -3-39.6682 77.7827   4
   8   0   3 39.4717 77.3975  10
   8   0   3-45.5411 69.1712  54
   9   0   3 161.906 86.9392  34
  -9   0  -3 43.6263 76.5093   4
   9   0   3-44.7138 67.9107  10
 -10   0  -3-33.6304 51.0778  59
  10   0   3 42.4047 64.4039  40
  10   0   3 44.5289 67.6301  34
 -10   0  -3 47.9679 84.1236   4
  10   0   3-49.4311 86.6896  10
 -11   0  -3 35.2593 69.1345  59
 -11   0  -3-52.0239 91.2366   4
  11   0   3-53.4862 81.2341  10
  11   0   3-47.6836 83.6248  34
  11   0   3 45.7657 56.7533  40
 -12   0  -3-55.5386 84.3519   4
  12   0   3 112.853 121.198  10
  12   0   3-48.1795 94.4682  40
  12   0   3 49.7776 61.7293  34
  13   0   3 49.3893 86.6253  40
  13   0   3 50.7694 89.0454  34
  14   0   3-49.1241 74.6090  40
  14   0   3 50.3459 76.4645  34
  15   0   3 47.0825 71.5083  40
  15   0   3-51.0610 109.673  38
  15   0   3 48.2993 84.7045  34
  16   0   3-43.1234 65.5050  40
  16   0   3-46.7577 82.0088  38
  16   0   3-44.4454 87.1535  34
  17   0   3 40.3796 79.1753  38
  17   0   3-38.8356 68.1090  34
  18   0   3 30.0553 58.9360  40
  18   0   3 32.2769 49.0280  38
  19   0   3 21.4451 42.0483  40
  19   0   3-22.7036 39.8163  38
  21   1  -3-19.5489 34.2842  34
  21  -1  -3-20.3116 39.8263  34
  21  -1  -3 20.8403 48.3494  40
 -21   1   3-20.1241 39.4586  20
 -21  -1   3 41.2777 40.4679  20
  20   1  -3 172.484 83.7646  34
  20  -1  -3 233.796 92.5411  34
  20   1  -3 202.438 84.2646  40
 -20   1   3 373.585 109.318  19
 -20  -1   3 120.020 83.3618  20
  19  -1  -3 1396.67 223.875  34
  19   1  -3 1416.28 223.494  34
 -19   1   3 1175.35 215.142  19
 -19  -1   3 885.439 184.023  20
 -19  -1   3 978.278 191.282  19
 -18  -1   3 96.6695 94.7886  19
 -18   1   3 48.8700 85.7236  19
 -17   1   3 319.022 126.307  59
 -17   1   3 220.663 137.032  19
 -17  -1   3 483.214 169.918  19
 -17   1   3 254.810 126.623  18
 -16   1   3 41.7639 81.8888  59
 -16   1   3 109.168 107.026  18
 -16  -1   3-56.3009 85.5094  19
 -15   1   3 548.432 148.334  59
 -15  -1   3 508.491 171.933  18
 -15   1   3 333.952 146.783  18
 -15  -1   3 281.430 148.429  19
 -14   1   3 166.175 96.4917  59
 -14  -1   3 356.075 156.184   8
 -14   1   3 189.317 146.477   8
 -14  -1   3 216.916 134.576  19
 -14  -1   3 325.626 142.840  18
 -14   1   3 218.326 135.450  18
 -14   1   3 46.4961 70.7686  46
 -14  -1   3 362.470 125.722  46
 -13   1   3 2979.65 327.062  59
 -13  -1   3 2505.53 355.405   8
 -13   1   3 2605.47 366.277   8
 -13   1   3 2231.73 325.935  18
 -13  -1   3 3690.83 409.735  18
 -13  -1   3 2796.93 360.579  19
 -13   1   3 2670.06 331.379  46
 -13  -1   3 2704.01 320.128  46
 -12   1   3 3990.54 367.282  59
 -12  -1   3 2309.89 330.401   8
 -12  -1   3 2444.41 319.906  18
 -12   1   3 3810.14 373.213  46
 -12  -1   3 3015.80 333.942  46
 -11   1   3 324.522 118.345  59
 -11  -1   3 186.482 108.204   8
 -11  -1   3 83.0423 72.8838  18
 -11   1   3 349.537 122.828  46
 -11  -1   3 37.0892 56.4164  46
 -10   1   3 11358.1 630.059  46
 -10  -1   3 10281.8 588.746  46
 -10  -1   3 9619.03 631.392   8
  -9   1   3 7958.97 501.119  46
  -9  -1   3 8444.04 503.160  46
   9  -1  -3 8698.30 479.329   3
  -9  -1   3 7896.86 537.883   8
  -9   1   3 8898.12 611.225   5
  -8   1   3 40369.9 1370.72  46
  -8  -1   3 37655.5 1334.77  46
   8  -1  -3 40233.7 1312.48   3
  -8  -1   3 39449.8 1438.82   8
  -8   1   3 39960.0 1506.23   5
  -7   1   3 68.2118 63.0850  46
  -7  -1   3 112.870 68.6039  46
  -7  -1   3 25.8245 59.9509  24
  -7  -1   3 90.1723 69.7658   8
  -7   1   3 246.192 106.854   5
  -6   1   3 670.225 108.656  46
  -6  -1   3 533.888 102.312  46
  -6  -1   3 563.505 122.537  24
  -6  -1   3 576.131 126.749   8
  -6   1   3 839.928 144.587   6
  -6   1   3 644.506 150.658   5
  -5   1   3 2121.32 179.257  46
  -5  -1   3 2201.37 190.028  46
  -5  -1   3 2252.88 213.359   8
  -5   1   3 2713.01 234.361   6
  -5   1   3 2391.36 240.259   5
  -5  -1   3 2536.00 230.151  24
  -4   1   3 2740.56 186.036  53
  -4  -1   3 3144.31 213.809  46
  -4   1   3 2436.58 185.555  46
  -4  -1   3 3014.81 243.786  24
  -4  -1   3 3038.54 225.537   8
  -4  -1   3 2848.23 209.425   6
  -4   1   3 2383.96 212.398   6
  -4   1   3 2544.45 229.720   5
  -4  -1   3 2604.16 192.030  11
  -4   1   3 2838.03 222.029  11
  -3  -1   3-14.9422 37.0653  46
  -3   1   3 40.3460 33.3618  46
  -3   1   3 33.1042 48.1424  45
  -3  -1   3 27.6635 32.0966  47
  -3   1   3 43.5087 28.6217  47
  -3  -1   3 20.1905 39.5942  24
  -3  -1   3 14.3714 33.3483   8
  -3  -1   3 13.4709 37.3599   6
  -3   1   3 127.000 57.3646   6
  -3   1   3 19.0431 50.0995   5
  -3   1   3 17.4562 43.2995  11
  -3  -1   3 55.0674 46.7586  11
  -2   1   3 885.660 114.743  45
  -2   1   3 850.522 91.4139  47
  -2  -1   3 967.696 106.825  47
  -2   1   3 815.160 99.0432  46
  -2  -1   3 877.417 106.196  46
  -2  -1   3 994.809 132.136  24
  -2  -1   3 971.031 104.287   6
  -2   1   3 779.253 111.583   5
  -2   1   3 844.671 114.353  11
  -2  -1   3 917.026 105.958  11
  -1  -1   3 8.69886 21.5841  57
  -1  -1   3 16.6957 46.3001  24
  -1  -1   3 83.8386 47.4584  46
  -1   1   3 84.1692 53.2257  45
  -1   1   3 31.5329 27.6577  47
  -1  -1   3 25.6294 33.7166  47
  -1   1   3 12.0186 29.8150  46
   1  -1  -3 31.6659 34.6373   4
  -1   1   3 15.6457 36.3035   7
  -1   1   3 15.3827 40.4710  11
  -1  -1   3 66.7947 33.1385  11
   0  -1   3 57312.9 1612.07  57
   0  -1   3 58821.0 1701.82  54
   0  -1   3 60332.8 1706.18  24
   0  -1   3 58260.2 1674.84  47
   0   1   3 58309.7 1726.81  45
   0   1   3 56946.2 1700.86  11
   0  -1  -3 57596.0 1664.05   4
   0  -1  -3 59508.7 1665.38   9
   0   1  -3 59746.9 1682.06   4
   0  -1   3 58409.0 1631.60   7
   0   1   3 59550.1 1712.11   7
   1  -1   3 18375.3 681.400  54
  -1  -1  -3 16718.5 627.473   4
  -1  -1  -3 15784.9 624.316   9
  -1   1  -3 16067.2 636.366   4
   1   1   3 18194.1 654.553   7
   1  -1   3 17924.2 594.641   7
   1   1   3 17360.8 650.059  45
   1  -1   3 16874.0 567.074  57
   1  -1   3 17140.6 637.520  10
  -2  -1  -3 5140.62 310.293   4
  -2   1  -3 5764.55 336.692   4
   2  -1   3 5307.56 260.151  57
   2  -1   3 4934.46 294.599  10
   2  -1   3 5687.29 349.431  54
  -3  -1  -3 3697.18 275.144   4
  -3   1  -3 3920.60 291.039   4
   3  -1   3 3836.24 259.426  10
   3   1   3 3515.03 255.117  10
   3  -1   3 3672.08 296.743  54
  -4  -1  -3 8733.44 471.934   4
  -4   1  -3 7597.87 456.176   4
   4   1   3 8135.59 430.041  10
   4  -1   3 7962.27 427.699  10
   4  -1   3 8602.16 499.404  54
  -5  -1  -3 490.159 116.313   4
  -5   1  -3 333.485 103.468   4
   5  -1   3 284.736 94.1455  10
   5   1   3 342.127 93.9663  10
   5  -1   3 736.053 152.786  54
   5   1   3 558.281 138.483  54
  -6  -1  -3 10518.1 584.587   4
  -6   1  -3 10615.9 597.217   4
   6  -1   3 9629.86 554.814  10
   6   1   3 9909.02 541.780  10
   6   1   3 9201.25 583.125  54
   6  -1   3 10496.6 615.976  54
  -7  -1  -3 15309.2 762.907   4
  -7   1  -3 15539.5 789.279   4
   7   1   3 13617.5 706.545  10
   7  -1   3 14494.8 754.110  10
   7   1   3 15564.5 805.744  54
  -8  -1  -3 39.4216 69.1365   4
   8  -1   3 83.9072 82.2612  10
  -8   1  -3-42.0003 63.7906   4
   8   1   3-37.6452 57.1764  10
   8   1   3 46.1208 70.0488  54
  -9  -1  -3 215.542 107.012   4
   9  -1   3 376.160 142.899  10
  -9   1  -3 138.942 90.9231   4
   9   1   3 214.257 112.816  10
   9   1   3 241.780 111.831  34
   9  -1   3 279.646 110.869  34
   9   1   3 79.0621 69.4755  40
   9   1   3 152.691 109.415  54
  10   1   3 55.3956 97.1691  54
 -10  -1  -3 93.9719 82.4242   4
 -10   1  -3 202.890 108.963   4
  10   1   3 47.7236 83.7174  10
  10  -1   3 102.757 110.372  10
 -10   1  -3 70.3096 75.5336  59
  10   1   3 44.0536 54.6647  40
  10  -1   3 87.7526 76.9722  34
  10   1   3 133.792 95.8097  34
  11  -1   3 17609.0 1009.69  10
 -11   1  -3 19080.9 892.964  59
  11   1   3 19841.7 1000.04  40
  11   1   3 18513.2 975.658  34
  11  -1   3 18480.9 965.415  34
 -11  -1  -3 19466.0 1013.60   4
 -11   1  -3 18163.0 1015.48   4
 -12  -1  -3 291.604 115.747  62
 -12   1  -3 232.611 96.4336  59
  12   1   3 353.418 140.193  40
  12  -1   3 244.393 113.636  34
  12   1   3 402.004 159.043  34
 -12  -1  -3 215.734 116.077   4
 -12   1  -3 466.374 169.701   4
  12  -1   3 346.100 151.921  10
  13   1   3 2587.81 351.798  40
  13   1   3 2429.29 346.556  38
  13  -1   3 2487.39 332.964  34
  13   1   3 2560.56 339.425  34
 -13   1  -3 2923.20 328.433  59
  14   1   3 924.263 221.721  40
  14   1   3 835.793 216.018  38
  14   1   3 1114.96 227.711  34
  14  -1   3 688.749 189.376  34
 -14   1  -3 965.479 194.512  59
  15   1   3 2157.16 312.260  40
  15   1   3 2235.65 322.236  38
  15  -1   3 2210.12 305.555  34
  15   1   3 2275.39 314.269  34
 -15   1  -3 2412.68 289.124  59
  16   1   3 1223.63 216.570  41
  16   1   3 760.981 180.871  40
  16   1   3 720.811 177.680  38
  16   1   3 487.355 141.352  34
  16  -1   3 732.058 174.074  34
 -16   1  -3 891.592 172.332  59
  17  -1   3 411.180 123.375  34
  17   1   3 384.874 135.660  34
  17   1   3 616.345 149.719  41
  17   1   3 697.288 163.460  40
  17   1   3 692.625 158.829  38
  17  -1   3 530.505 152.409  38
  18   1   3 1071.52 169.522  41
  18   1   3 1470.16 207.699  40
  18  -1   3 1337.41 204.735  38
  19  -1   3-23.1170 49.6547  38
  19   1   3 39.8052 39.0265  49
 -20  -2   3 1051.05 168.744  20
 -20   2   3 702.865 144.904  19
  20  -2  -3 898.991 148.512  34
 -20   2   3 1150.39 159.869  59
 -19  -2   3 293.694 140.343  20
 -19   2   3 62.2056 61.0384  59
  19  -2  -3 69.8752 81.0951  34
 -19   2   3 155.351 96.3580  19
 -18   2   3 1956.49 255.805  59
 -18  -2   3 2178.99 292.926  20
 -18  -2   3 2098.52 299.199  19
 -18   2   3 1849.59 280.468  19
 -17   2   3-40.9040 71.7395  59
 -17  -2   3 155.520 128.574  19
 -17   2   3-48.3806 94.8652  18
 -16   2   3 3022.36 345.128  59
 -16   2   3 3419.40 403.289  18
 -16  -2   3 3985.01 441.809  19
 -15   2   3 2861.76 334.551  59
 -15   2   3 2671.39 364.134  18
 -15  -2   3 2531.67 354.573  19
 -14   2   3 1969.75 280.556  59
 -14  -2   3 2209.17 337.416   8
 -14   2   3 2007.11 343.715   8
 -14   2   3 2335.69 336.552  18
 -14  -2   3 1019.44 230.251  19
 -14   2   3 2149.15 296.144  46
 -13   2   3 4494.45 422.047  59
 -13  -2   3 5640.66 527.759   8
 -13  -2   3 5072.59 488.990  18
 -13  -2   3 5206.42 489.785  19
 -13   2   3 6223.64 497.405  46
 -12   2   3 2178.92 288.395  59
  12  -2  -3 2017.42 274.925   3
 -12  -2   3 2437.86 333.870   8
 -12  -2   3 2627.99 333.139  19
 -12  -2   3 2565.07 328.006  18
 -12   2   3 2735.47 328.396  46
 -12  -2   3 3071.70 324.744  46
 -11   2   3 2022.27 269.563  59
 -11  -2   3 2262.06 314.751   8
 -11   2   3 2131.71 346.169   5
  11  -2  -3 2467.70 288.976   3
 -11  -2   3 2299.49 300.163  19
 -11  -2   3 1991.51 275.785  18
 -11   2   3 1873.88 264.790  46
 -11  -2   3 2137.53 266.029  46
 -10   2   3 2943.54 319.644  46
 -10  -2   3 3041.79 307.169  46
 -10  -2   3 3392.11 359.284   8
 -10   2   3 4042.95 444.698   5
  10  -2  -3 3296.14 314.287   3
  -9   2   3 35241.3 1320.61  46
  -9  -2   3 35128.3 1290.46  46
   9  -2  -3 37363.3 1306.13   3
  -9  -2   3 35885.3 1399.03   8
  -9   2   3 35451.1 1502.53   5
  -8   2   3 2958.58 275.028  46
  -8  -2   3 3357.34 280.740  46
  -8  -2   3 3151.65 317.730   8
  -8   2   3 3096.21 356.419   5
  -8  -2   3 3145.54 301.198  24
  -7   2   3 2302.80 224.133  46
  -7  -2   3 2500.22 228.780  46
  -7  -2   3 2252.20 247.368  24
  -7  -2   3 2494.09 263.723   8
  -7   2   3 2114.85 275.452   5
  -7   2   3 2643.05 238.385  53
  -6   2   3 48007.4 1489.83  46
  -6  -2   3 46914.5 1502.15  46
  -6  -2   3 47795.4 1603.91  24
  -6  -2   3 48905.1 1591.50   8
  -6   2   3 48505.1 1606.01   6
  -6   2   3 48642.0 1688.97   5
  -6   2   3 47608.1 1508.98  53
  -5   2   3 30909.4 1031.85  45
  -5   2   3 29818.3 992.439  46
  -5  -2   3 30793.4 1025.20  46
  -5  -2   3 30409.3 1125.21  24
  -5  -2   3 30330.2 1048.98  22
  -5  -2   3 30437.6 1070.94   8
  -5   2   3 30261.7 1101.66   6
  -5   2   3 30913.9 1165.03   5
  -5   2   3 30060.1 1020.50  53
  -4   2   3 18441.5 709.548  53
  -4   2   3 19908.5 741.270  45
  -4   2   3 20151.3 693.323  46
  -4  -2   3 19142.0 715.532  46
  -4  -2   3 19505.5 751.799  22
  -4  -2   3 19047.2 800.858  24
  -4  -2   3 20316.1 741.413   8
  -4   2   3 19879.4 783.352   6
  -4   2   3 19416.4 816.488   5
  -4   2   3 19709.2 761.221  11
  -3   2   3 47942.4 1394.65  46
  -3  -2   3 45846.9 1426.24  46
  -3   2   3 45887.4 1464.87  45
  -3  -2   3 48178.6 1500.86  22
  -3  -2   3 49383.3 1550.46  24
  -3   2   3 46246.7 1433.13   2
  -3  -2   3 46933.1 1418.24   8
  -3   2   3 49131.8 1512.91   6
  -3   2   3 49770.2 1490.50  11
  -2   2   3 37623.1 1248.58  45
  -2  -2   3 37770.4 1195.59  47
  -2   2   3 39262.3 1159.91  46
  -2  -2   3 37831.6 1201.00  46
  -2  -2   3 39879.9 1298.63  24
  -2  -2   3 39894.5 1283.13  22
  -2   2   3 41460.0 1261.34  11
  -1  -2   3 65998.4 1824.59  57
  -1   2   3 63946.4 1911.70  45
  -1  -2   3 66052.6 1851.64  47
  -1  -2   3 63305.7 1860.03  46
  -1  -2   3 66960.5 1930.48  24
  -1  -2   3 60663.2 1933.88  22
  -1   2   3 64376.3 1905.55   7
   1  -2  -3 64570.5 1841.63   9
  -1  -2   3 64585.3 1819.29  11
  -1   2   3 65819.3 1897.81  11
   0  -2   3 5957.44 297.810  57
   0   2   3 6605.51 367.417  45
   0  -2   3 6090.11 315.991  47
   0  -2   3 6362.30 343.181  24
   0  -2   3 6795.92 385.256  22
   0  -2  -3 6521.96 337.363   9
   0   2   3 6416.95 351.859   7
   0  -2  -3 7114.02 345.024   4
   0   2   3 6947.94 348.439  11
   1  -2   3 26970.9 881.952  57
   1   2   3 26318.3 946.935  45
   1  -2   3 27144.6 905.939  47
   1  -2   3 26919.2 906.141  24
   1  -2   3 27644.3 986.862  22
  -1  -2  -3 26799.3 939.698   9
  -1   2  -3 26961.3 946.605   4
   1   2   3 28471.9 960.931   7
  -1  -2  -3 28485.2 942.854   4
   1  -2   3 28787.5 915.164  10
   1   2   3 26725.3 922.076  11
   2  -2   3 47755.2 1408.98  57
   2   2   3 48787.4 1473.81  45
   2  -2   3 46536.2 1492.10  22
  -2  -2  -3 45885.1 1489.29   9
  -2   2  -3 45658.3 1489.87   4
  -2  -2  -3 47566.6 1476.44   4
   2  -2   3 45866.0 1425.17  10
   3  -2   3 2686.47 207.818  61
   3  -2   3 2964.58 216.690  57
   3   2   3 2825.20 225.504  45
   3  -2   3 2668.03 218.841  10
  -3  -2  -3 2584.71 236.855   4
  -3  -2  -3 2577.14 251.442   9
  -3   2  -3 2579.24 244.899   4
   3  -2   3 2893.14 238.593  22
  -4  -2  -3 100740. 2872.87   4
  -4   2  -3 97159.5 2896.04   4
   4   2   3 95459.2 2797.69  10
   4  -2   3 100709. 2817.90  10
   4  -2   3 95989.6 2741.01  61
  -5   2  -3 19596.8 899.821   4
  -5  -2  -3 21923.0 914.716   4
   5  -2   3 22457.6 886.785  10
   5   2   3 21360.6 846.950  10
  -6  -2  -3 22420.3 969.271   4
  -6   2  -3 23016.9 994.374   4
   6   2   3 20203.6 874.610  10
   6  -2   3 22661.8 952.308  10
  -7  -2  -3 226.960 99.9437   4
  -7   2  -3 658.595 177.069   4
   7   2   3 475.931 142.261  54
  -8  -2  -3 27942.3 1191.09   4
  -8   2  -3 27054.1 1223.02   4
   8   2   3 27273.0 1237.10  54
   9   2   3 2459.73 333.655  54
  -9  -2  -3 2685.94 329.696   4
  -9   2  -3 2205.17 313.935   4
  -9   2  -3 3315.08 324.661  59
   9   2   3 2765.51 324.850  38
   9   2   3 2350.09 298.127  40
   9   2   3 1948.37 266.053  34
  10  -2   3 30266.7 1374.68  10
 -10  -2  -3 31475.8 1351.05   4
 -10   2  -3 31598.7 1414.77   4
 -10   2  -3 32117.3 1238.72  59
  10   2   3 30247.4 1304.84  40
  10   2   3 30815.3 1323.17  38
  10   2   3 27738.6 1261.79  34
 -11  -2  -3 1172.15 233.230   4
 -11   2  -3 995.761 236.382   4
  11  -2   3 902.879 222.365  10
 -11  -2  -3 745.187 166.374  62
 -11   2  -3 994.008 193.814  59
  11   2   3 649.182 181.861  40
  11   2   3 796.085 186.386  38
  11  -2   3 1049.24 216.523  34
  11   2   3 764.909 188.742  34
  12  -2   3 7989.66 661.226  10
 -12   2  -3 10335.3 625.457  59
 -12  -2  -3 8386.42 578.918  62
  12   2   3 8050.77 630.776  40
  12   2   3 8596.71 639.901  38
  12  -2   3 7787.52 591.279  34
  12   2   3 8768.84 638.291  34
 -12  -2  -3 8938.66 667.376   4
 -12   2  -3 6635.22 626.693   4
  13   2   3 2144.90 319.433  40
  13   2   3 1828.16 294.040  38
  13   2   3 1526.69 268.778  34
  13  -2   3 2501.43 327.909  34
 -13   2  -3 2226.94 289.178  59
  14   2   3 2686.15 361.983  40
  14   2   3 3020.13 368.388  41
  14   2   3 3203.58 387.715  38
  14   2   3 2096.31 308.566  34
  14  -2   3 3114.95 363.215  34
 -14   2  -3 3349.76 351.475  59
  15   2   3 236.713 117.542  41
  15   2   3 298.006 123.303  40
  15   2   3 142.363 93.2030  38
  15  -2   3 401.229 141.052  34
  15   2   3 188.171 109.273  34
 -15   2  -3 159.070 98.7786  59
  16   2   3 1104.31 216.676  41
  16   2   3 1744.62 268.241  40
  16  -2   3 1165.71 208.364  34
  16   2   3 1736.03 254.140  34
 -16   2  -3 1309.62 214.353  59
 -17   2  -3 3022.79 291.758  59
  17   2   3 2923.05 309.192  41
  17   2   3 2597.00 301.389  40
  17  -2   3 2139.21 283.725  38
 -18   2  -3 441.000 101.133  59
  18   2   3 335.077 103.809  40
  18   2   3 314.568 97.5003  41
  18  -2   3 281.090 99.1190  38
  19   2   3 60.3695 46.7546  41
  19  -2   3 217.507 76.3325  38
  19   2   3 96.9989 53.8539  49
 -20  -3   3-50.8981 59.0423  20
 -20   3   3 44.7075 48.0144  59
 -20   3   3 52.4750 51.4460  19
  20  -3  -3-21.5474 49.9907  34
 -19  -3   3 3388.50 324.255  20
 -19   3   3 3837.91 329.320  59
 -19   3   3 3820.05 356.015  19
  19  -3  -3 3974.45 337.888  34
 -18   3   3 493.871 157.958  19
 -18  -3   3 654.852 164.924  20
 -18   3   3 468.840 138.395  59
 -18  -3   3 398.809 131.656  56
 -17  -3   3 1019.36 208.946  20
 -17   3   3 1135.18 202.931  59
 -16  -3   3-49.8988 75.7872  20
 -16  -3   3 106.042 113.885  19
 -16   3   3 43.4306 65.9635  59
 -15   3   3 3400.66 408.549  18
 -15  -3   3 3817.82 424.682  20
 -15   3   3 3009.14 353.216  59
 -14  -3   3 1027.17 223.575  19
 -14  -3   3 567.265 170.804  20
 -13  -3   3 8391.61 679.256   8
  13  -3  -3 8230.99 613.559   3
 -13  -3   3 8655.65 645.283  19
 -13  -3   3 9173.66 657.680  29
 -13   3   3 8265.23 591.593  59
 -12  -3   3 10604.3 744.354   8
 -12   3   3 11209.5 850.379   5
  12  -3  -3 11091.2 691.619   3
 -12   3   3 10667.7 675.363  59
 -12  -3   3 11039.0 725.397  19
 -12  -3   3 11712.9 741.989  29
 -11  -3   3 705.883 183.152   8
  11  -3  -3 690.849 168.080   3
 -11   3   3 792.326 217.357   5
 -11  -3   3 715.723 178.396  29
 -11  -3   3 702.631 179.916  19
 -11  -3   3 845.211 177.352  31
 -11   3   3 512.266 139.347  58
 -11   3   3 824.256 177.928  59
  10  -3  -3 11026.1 637.061   3
 -10  -3   3 12962.4 761.575   8
 -10   3   3 11029.1 796.346   5
 -10   3   3 11287.8 654.620  58
 -10   3   3 11547.4 664.007  59
 -10  -3   3 11168.1 675.273  18
 -10  -3   3 10309.2 664.852  19
 -10  -3   3 10349.0 678.054  29
 -10  -3   3 11717.9 667.883  31
  -9  -3   3 2130.23 272.246  24
  -9   3   3 2246.17 269.174  53
  -9  -3   3 2045.93 281.841   8
   9  -3  -3 1690.54 226.637   3
  -9   3   3 2245.77 341.348   5
  -8  -3   3 101010. 2965.01  24
  -8   3   3 92348.5 2877.12  53
  -8  -3   3 92852.1 2954.60   8
  -8   3   3 97602.0 3134.59   5
  -7  -3   3 13003.1 679.168  24
  -7  -3   3 11521.2 628.764   8
  -7   3   3 11107.7 642.857   6
  -7   3   3 10933.2 697.514   5
  -7   3   3 11127.8 589.130  53
  -6  -3   3 90107.2 2583.19  46
  -6  -3   3 92628.2 2763.38  24
  -6  -3   3 89467.4 2684.88   8
  -6   3   3 89788.9 2727.91   6
  -6   3   3 92624.9 2864.74   5
  -6   3   3 85336.8 2628.30  53
  -5   3   3 3926.37 293.792  45
  -5  -3   3 4792.47 299.438  46
  -5  -3   3 3888.50 341.870  24
  -5  -3   3 4798.69 334.078  22
  -5  -3   3 4413.03 324.915   8
  -5   3   3 4265.70 334.225   2
  -5   3   3 4198.38 340.160   6
  -5   3   3 4174.88 306.976  53
  -4   3   3 58126.4 1837.87  45
  -4  -3   3 61882.8 1786.57  46
  -4  -3   3 58271.7 1936.93  24
  -4  -3   3 57130.0 1855.00  22
  -4  -3   3 62326.2 1835.84   8
  -4   3   3 61762.5 1866.45   2
  -4   3   3 60298.0 1892.35   6
  -4   3   3 58823.3 1832.91  53
  -3   3   3 23328.3 890.854  45
  -3  -3   3 23399.7 826.578  46
  -3  -3   3 23592.3 953.310  24
  -3  -3   3 22413.5 900.843  22
  -3   3   3 25237.7 927.353   6
  -3   3   3 23885.9 859.340   2
  -3   3   3 22007.2 861.735  11
  -2  -3   3 62985.3 1794.28  47
  -2   3   3 58795.5 1876.05  45
  -2  -3   3 59847.7 1788.87  46
  -2  -3   3 61259.1 1923.05  24
  -2  -3   3 58761.8 1902.59  22
   2  -3  -3 61564.8 1807.15   9
  -2   3   3 63355.2 1858.06  11
  -1  -3   3 24255.1 838.518  57
  -1  -3   3 24764.3 837.595  47
  -1   3   3 22319.2 912.776  45
  -1  -3   3 23207.0 945.263  22
  -1  -3   3 25929.5 944.420  24
   1  -3  -3 24464.2 866.102   9
  -1   3   3 25188.7 887.649  11
   0  -3   3 75465.2 2149.75  57
   0   3   3 75353.5 2264.20  45
   0  -3   3 72921.3 2126.85  47
   0  -3   3 72568.2 2272.00  22
   0  -3   3 77312.8 2225.92  24
   0  -3  -3 74667.4 2192.24   9
   0   3   3 72917.7 2204.93   7
   0   3   3 78740.6 2191.35  11
   1  -3   3 18391.9 706.429  57
   1   3   3 18541.3 776.766  45
   1  -3   3 17966.2 685.650  47
   1  -3   3 18638.0 800.174  22
  -1  -3  -3 20021.3 774.678   9
   1   3   3 18907.4 756.068   7
   1   3   3 20029.9 734.529  11
   2  -3   3 29182.6 1000.67  47
   2   3   3 31023.7 1096.68  45
   2  -3   3 31206.7 1120.74  22
  -2  -3  -3 29681.9 1095.70   9
   2   3   3 29788.3 1078.43   7
  -2  -3  -3 31550.7 1092.18   4
   2  -3   3 29769.0 1026.15  57
   2  -3   3 30367.8 1036.17  61
   3  -3   3 21332.6 811.618  61
   3  -3   3 21526.6 811.858  57
   3   3   3 21284.7 837.187  45
   3  -3   3 20501.4 788.087  10
  -3  -3  -3 20766.8 880.850   9
  -3  -3  -3 22891.1 885.348   4
   3  -3   3 20243.9 846.036  22
  -4  -3  -3 4536.10 373.495   9
  -4   3  -3 3619.38 330.581   4
  -4  -3  -3 5149.65 368.624   4
   4  -3   3 4473.49 317.449  10
   4  -3   3 3982.31 297.171  61
   4  -3   3 4488.77 311.606  57
  -5  -3  -3 11537.8 667.473   9
  -5   3  -3 11560.5 659.160   4
  -5  -3  -3 12461.2 653.417   4
   5  -3   3 12347.6 614.811  10
   5  -3   3 11058.0 565.856  61
   5  -3   3 11284.5 570.806  57
  -6  -3  -3 2177.13 296.879   9
  -6  -3  -3 1819.96 248.047   4
  -6   3  -3 1773.02 264.772   4
   6  -3   3 1698.02 215.130  61
  -7  -3  -3 38047.2 1552.28   9
  -7   3  -3 37063.7 1514.44   4
  -7  -3  -3 39148.0 1488.89   4
  -8  -3  -3 271.101 142.746   9
  -8  -3  -3 266.218 123.164   4
  -8   3  -3 251.800 125.031   4
   8   3   3 453.341 159.355  54
   8   3   3 75.5673 57.6665  41
   8  -3   3 342.635 135.529  37
   8   3   3 348.388 117.721  40
   8   3   3 440.537 136.129  38
  -8   3  -3 263.466 104.277  59
  -9  -3  -3 7156.65 631.315   9
  -9   3  -3 8640.04 656.733   4
  -9  -3  -3 9175.32 626.607   4
   9   3   3 7803.71 623.272  54
   9   3   3 7140.62 544.179  40
   9   3   3 8049.79 566.622  41
   9   3   3 6920.91 540.493  38
   9  -3   3 8563.00 595.771  37
  -9   3  -3 7169.68 498.798  59
  10   3   3 748.844 189.084  41
  10   3   3 578.351 170.175  40
  10   3   3 1193.28 226.238  38
 -10  -3  -3 1141.02 255.472   9
 -10  -3  -3 804.644 193.212   4
 -10   3  -3 1176.73 258.702   4
  10  -3   3 493.100 167.572  10
 -10   3  -3 778.847 163.780  59
 -10  -3  -3 715.073 151.624  62
 -11  -3  -3 23547.2 1321.08   9
 -11   3  -3 28804.4 1384.47   4
 -11  -3  -3 27429.6 1283.10   4
 -11  -3  -3 28524.6 1181.13  62
 -11   3  -3 27982.6 1167.77  59
  11  -3   3 25557.8 1298.84  10
  11   3   3 27820.1 1286.10  40
  11   3   3 29056.3 1297.18  41
  11   3   3 28101.0 1279.82  38
  12   3   3 52.6452 92.4205  41
  12   3   3 434.375 164.983  40
  12   3   3 310.303 136.112  38
 -12  -3  -3 167.800 82.3589  62
 -12   3  -3 285.250 118.585  59
  13   3   3 2063.03 313.682  41
  13   3   3 2402.60 344.033  40
  13   3   3 2762.82 355.676  38
 -13   3  -3 2533.93 308.669  59
  14   3   3 6779.24 562.461  41
  14   3   3 5900.49 537.636  40
 -14   3  -3 7468.21 529.019  59
  15   3   3 1033.07 212.159  41
  15   3   3 1361.09 254.010  40
 -15   3  -3 1285.70 215.519  59
  16   3   3 2479.01 312.032  40
  16   3   3 2557.66 310.244  41
 -16   3  -3 3091.03 312.450  59
  17   3   3 996.430 181.153  40
  17   3   3 1270.12 201.368  41
 -17   3  -3 918.937 162.349  59
  18   3   3 1886.74 217.717  41
  18  -3   3 2136.33 237.363  38
 -18   3  -3 2378.15 223.640  59
 -20   4   3 703.937 109.797  59
 -20  -4   3 837.753 129.971  20
 -19  -4   3-27.0977 58.2062  17
 -19   4   3 159.363 79.0519  19
 -19  -4   3 26.0640 39.5907  56
 -19   4   3 26.9382 57.8637  59
 -19  -4   3 29.6917 63.7776  20
 -18  -4   3 1400.02 216.127  17
 -18   4   3 1740.33 228.717  59
 -18  -4   3 1487.74 224.558  20
 -17  -4   3 1203.86 211.049  17
 -17   4   3 849.109 178.161  59
 -16   4   3 761.355 178.692  59
 -16  -4   3 604.504 163.990  17
 -16  -4   3 577.521 179.856  20
 -16  -4   3 790.564 187.646  29
 -15  -4   3 2303.39 328.550  20
 -15  -4   3 2813.93 351.505  29
 -15   4   3 1828.67 282.253  59
 -14  -4   3 1208.78 236.972  20
 -14  -4   3 997.678 222.931  29
 -14   4   3 1444.48 235.471  58
 -14   4   3 1233.13 232.086  59
 -13  -4   3 8832.05 652.724  20
 -13   4   3 9009.23 613.910  58
 -13   4   3 7684.96 581.080  59
 -13  -4   3 9625.66 684.120  29
 -12   4   3 536.298 152.059  58
 -12   4   3 806.258 188.592  59
 -12  -4   3 171.913 112.739   8
  12  -4  -3 426.081 144.103   3
 -12   4   3 824.322 246.043   5
 -12  -4   3 353.589 140.372  20
 -12  -4   3 372.727 155.131  29
  12  -4  -3 169.545 117.897  39
 -12  -4   3 373.052 148.066  19
 -11  -4   3 101.387 88.9693  19
 -11   4   3 44.1063 67.0758  58
 -11   4   3 215.148 99.8869  59
 -11   4   3 99.6907 87.4831  53
 -11  -4   3 163.753 117.291   8
  11  -4  -3 220.402 116.009   3
 -11   4   3 71.8876 126.119   5
 -11  -4   3 238.071 118.141  20
 -11  -4   3 363.176 136.525  29
  11  -4  -3 158.026 91.7186  39
 -11  -4   3 130.638 101.084  31
 -10  -4   3 1733.14 295.551   8
  10  -4  -3 1528.65 239.651   3
 -10   4   3 1350.34 286.455   5
 -10   4   3 1455.97 256.693  53
 -10   4   3 1882.35 273.158  58
 -10   4   3 1574.50 243.079  59
 -10  -4   3 1363.04 237.571  20
 -10  -4   3 1234.53 244.056  29
 -10  -4   3 1890.27 280.552  19
 -10  -4   3 1298.76 220.625  31
   9  -4  -3 2801.17 302.104   3
  -9  -4   3 2523.76 335.053   8
  -9   4   3 2888.71 403.050   5
  -9   4   3 2654.96 322.209  53
  -9   4   3 2435.18 299.389  58
  -9   4   3 2804.52 304.506  59
  -9  -4   3 2522.58 301.772  20
  -9  -4   3 3283.41 365.897  24
  -9  -4   3 2637.06 317.885  19
  -9  -4   3 3624.31 381.534  29
  -9  -4   3 2515.77 305.047  31
  -8  -4   3 10626.3 664.507  24
  -8   4   3 9860.42 618.703  53
  -8  -4   3 10567.3 655.407   8
  -8   4   3 9568.39 723.429   5
  -7  -4   3 1551.55 248.122  24
  -7   4   3 1688.74 235.960  53
  -7  -4   3 2027.78 267.328   8
  -7   4   3 2125.30 312.381   5
  -6  -4   3 1104.67 203.820  24
  -6   4   3 700.257 162.686   6
  -6   4   3 793.071 173.103   2
  -6   4   3 591.104 139.382  53
  -5   4   3 9551.18 528.728  45
  -5  -4   3 8695.00 528.874  22
  -5   4   3 9790.92 567.401   2
  -5   4   3 10431.2 587.257   6
  -5   4   3 9742.65 545.227  53
  -4  -4   3 31.4932 61.7507  22
  -4   4   3 29.0281 44.0883   2
  -4   4   3 31.3300 61.4308   6
   4   4  -3-23.6996 50.9048   1
  -4   4   3-29.2051 57.2643  45
  -3  -4   3 21933.0 942.115  22
   3   4  -3 22676.5 846.972   1
  -3   4   3 21938.0 912.618   6
  -3   4   3 21861.6 871.677   2
  -3   4   3 21623.5 921.027  45
  -2  -4   3 2814.69 294.686  22
  -2  -4   3 3664.62 334.247  24
  -2   4   3 3838.99 313.109   6
   2   4  -3 3182.75 250.646   1
   2  -4  -3 3672.88 287.704   9
  -2   4   3 3298.57 308.927  45
  -1   4   3 5764.52 418.964  45
   1  -4  -3 5597.23 365.917   9
  -1  -4   3 6229.51 420.578  24
  -1  -4   3 5081.64 332.047  57
   0   4   3 228.884 95.1559  45
   0  -4  -3 208.653 79.2999   9
   0   4   3 204.464 77.7110   7
   0  -4   3 244.416 101.605  22
   0  -4   3 43.4027 46.7399  57
   1   4   3 6388.65 442.953  45
   1   4   3 6402.53 404.973   7
  -1  -4  -3 6671.26 422.784   9
   1  -4   3 6609.20 460.099  22
   1  -4   3 5997.33 371.648  57
   2   4   3 2391.46 254.440  45
  -2  -4  -3 2462.53 260.782   9
   2   4   3 1750.09 209.698   7
   2  -4   3 2079.37 252.675  22
   2  -4   3 1791.70 198.496  57
   2  -4   3 1702.63 198.889  61
   3   4   3 569.100 126.347  45
   3  -4   3 520.563 137.176  22
  -3  -4  -3 509.839 140.142   9
   3   4   3 239.310 87.5547   7
   3  -4   3 310.324 94.0155  57
   3  -4   3 451.981 107.290  61
  -4  -4  -3 29137.1 1209.69   9
   4   4   3 30374.9 1172.24   7
   4  -4   3 29991.1 1126.83  61
   4  -4   3 30216.9 1114.35  57
  -5  -4  -3 9847.89 651.861   9
  -5   4  -3 11155.8 683.159   4
  -5  -4  -3 12129.2 677.444   4
   5  -4   3 11304.9 615.110  61
   5  -4   3 12302.6 619.999  57
  -6  -4  -3 18860.5 987.942   9
  -6   4  -3 21363.8 1035.78   4
  -6  -4  -3 20040.9 973.722   4
   6  -4   3 21378.9 934.992  61
   6  -4   3 19545.0 881.737  57
   7   4   3 2609.43 296.326  41
   7  -4   3 2106.03 297.581  37
   7   4   3 2152.18 275.916  38
   7   4   3 2483.25 285.492  40
  -7  -4  -3 1979.88 308.180   9
  -7  -4  -3 2504.32 314.296   4
  -7   4  -3 1855.20 298.155   4
   7  -4   3 2073.13 266.704  61
   7  -4   3 2253.50 272.469  57
   8   4   3 37676.8 1450.77  41
   8   4   3 34154.9 1406.80  40
   8   4   3 36077.9 1436.52  38
   8  -4   3 37091.9 1502.40  37
  -8  -4  -3 35421.3 1568.08   9
  -8   4  -3 35997.9 1568.92   4
  -8  -4  -3 36768.2 1516.56   4
   8  -4   3 34585.4 1403.89  57
  -8   4  -3 37271.5 1356.23  59
   9   4   3 3173.60 362.726  41
   9   4   3 3324.66 372.971  40
   9  -4   3 4103.33 423.041  37
  -9  -4  -3 3573.16 447.832   9
  -9   4  -3 3422.09 436.881   4
  -9  -4  -3 3357.23 394.507   4
   9  -4   3 4094.81 402.238  57
  -9   4  -3 3470.73 338.030  59
 -10  -4  -3 19909.2 1145.43   9
 -10   4  -3 21780.3 1178.48   4
 -10  -4  -3 20803.4 1087.34   4
  10   4   3 21682.2 1072.38  41
  10   4   3 21289.5 1067.60  40
  10  -4   3 19530.0 1034.75  37
  10  -4   3 20105.4 1088.62  10
  10  -4   3 19275.1 1013.03  57
 -10   4  -3 20685.3 950.193  59
 -11   4  -3 39.7534 69.7174  59
  11  -4   3 51.2058 63.4995  57
 -11  -4  -3 134.296 101.983   9
 -11  -4  -3-54.6453 67.7648   4
 -11   4  -3-65.2976 99.1730   4
  11  -4   3-58.0250 88.1276  10
  11   4   3 52.9409 92.8447  41
  11   4   3 53.4595 93.7543  40
  12   4   3 1041.52 236.951  40
  12   4   3 1084.27 239.149  41
 -12   4  -3 1022.57 201.427  59
  13   4   3-53.8879 94.5121  40
  13   4   3-53.2766 93.4402  41
 -13   4  -3-40.9647 80.3291  59
  14   4   3 1852.63 290.706  41
  14   4   3 1366.43 250.332  40
 -14   4  -3 1563.99 251.874  58
 -14   4  -3 1665.85 244.292  59
  15   4   3 448.814 147.941  41
  15   4   3 814.880 190.911  40
 -15   4  -3 415.427 129.046  58
 -15   4  -3 769.339 164.420  59
  16   4   3 650.283 154.236  41
 -16   4  -3 474.053 121.466  58
 -16   4  -3 450.200 120.310  59
  17   4   3 185.119 81.2771  41
 -17   4  -3 158.428 76.9121  59
 -18  -4  -3 554.889 111.907  29
  18   4   3 411.734 95.0966  41
  18  -4   3 746.565 126.870  38
  18   4   3 646.509 123.213  33
 -18   4  -3 518.025 99.7993  59
 -19   5   3 51.4524 55.2587  19
 -19  -5   3-22.0824 51.2327  17
 -19  -5   3-21.8660 46.9676  56
 -19   5   3-21.7030 38.0639  59
 -18  -5   3-30.3081 79.7334  17
 -18  -5   3 127.368 88.2988  20
 -18   5   3 28.8033 50.5207  59
 -17  -5   3 194.222 122.856  20
 -17   5   3 173.246 80.4539  59
 -17  -5   3 74.9534 80.5641  17
 -17  -5   3 117.303 90.7747  29
 -16  -5   3 44.8464 87.9363  20
 -16   5   3 77.6442 83.3897  58
 -16   5   3-39.2406 59.6039  59
 -16  -5   3 90.6081 105.108  29
 -16  -5   3 43.5672 85.4281  17
 -15  -5   3 193.327 112.146  17
 -15  -5   3 49.5883 97.2495  20
 -15   5   3 42.7937 65.0238  58
 -15   5   3 85.1300 91.4456  59
  15  -5  -3 42.3186 74.2416  39
 -15  -5   3 150.166 98.1653  29
 -14  -5   3 843.638 207.839  20
 -14  -5   3 747.875 199.847  29
 -14   5   3 1047.29 216.046  58
 -14   5   3 714.065 176.274  59
  14  -5  -3 854.279 186.119  39
 -14  -5   3 875.820 212.935  17
 -13  -5   3 1275.53 259.466  29
 -13  -5   3 1460.62 278.594  20
 -13   5   3 945.247 205.738  58
 -13   5   3 1550.18 258.150  59
  13  -5  -3 1371.36 249.323  39
 -13  -5   3 1588.84 272.828  17
 -12  -5   3 52.6856 122.230  17
 -12   5   3-48.1028 84.3599  58
 -12   5   3 45.3994 68.9519  59
 -12  -5   3 53.7272 81.6000  20
 -12  -5   3 56.1719 98.5110  29
  12  -5  -3-44.8329 87.9057  39
 -12  -5   3 47.3788 71.9581  31
 -11  -5   3 152.864 100.005  17
 -11   5   3 144.324 94.4291  58
 -11   5   3 221.020 116.366  59
 -11   5   3 113.043 85.9557  53
  11  -5  -3 237.410 117.845   3
 -11   5   3 389.332 180.702   5
 -11  -5   3 111.129 119.427  29
 -11  -5   3 155.411 111.355  20
  11  -5  -3 213.852 106.168  39
 -11  -5   3 188.740 101.443  31
 -10  -5   3 3954.19 420.327  17
 -10   5   3 4200.13 418.078  58
 -10   5   3 4449.40 465.192  53
 -10   5   3 2984.49 450.573   5
  10  -5  -3 4392.78 418.811   3
 -10  -5   3 3854.68 420.689  20
  10  -5  -3 4322.11 407.546  35
 -10  -5   3 3700.39 425.056  29
 -10  -5   3 4487.16 433.702  31
   9  -5  -3 367.515 129.702   3
  -9   5   3 494.359 196.225   5
  -9   5   3 452.900 154.312  58
  -9   5   3 356.933 155.386  53
  -9  -5   3 363.102 137.020  24
  -9  -5   3 679.718 169.039  20
  -9  -5   3 404.150 172.017  29
  -9  -5   3 985.818 204.548  31
   9  -5  -3 649.310 155.609  35
  -9  -5   3 495.139 158.370  17
  -8  -5   3 3761.28 384.071  17
   8   5  -3 4811.90 406.869   1
  -8   5   3 5035.12 541.604   5
  -8   5   3 4329.94 412.053  58
  -8   5   3 4252.63 427.986  53
  -8  -5   3 4562.65 459.164  24
  -8  -5   3 4515.82 419.376  20
  -8  -5   3 4466.63 443.756  43
   8  -5  -3 4785.48 413.827  35
  -8  -5   3 5319.64 453.511  31
  -8  -5   3 4429.09 432.470  29
  -8  -5   3 4948.97 431.666  30
   7   5  -3 591.192 137.354   1
  -7   5   3 676.463 222.940   5
  -7   5   3 928.834 201.729   2
  -7   5   3 623.497 157.443  58
  -7   5   3 609.235 158.183  53
  -7  -5   3 618.678 148.700  20
  -7  -5   3 946.392 205.518  24
  -7  -5   3 297.302 130.047  29
  -7  -5   3 815.584 174.420  17
  -7  -5   3 449.957 128.392  16
  -7  -5   3 889.031 165.041  48
  -7  -5   3 767.350 184.041  43
  -7  -5   3 771.332 167.771  31
  -7  -5   3 852.801 182.311  30
   7  -5  -3 616.246 146.582  35
   6   5  -3 9653.67 561.057   1
  -6   5   3 9428.46 632.436   2
  -5  -5   3 3329.41 341.006  22
   5   5  -3 3551.82 314.847   1
  -5   5   3 3756.42 363.800   2
  -5   5   3 3040.02 312.470  45
  -4  -5   3 2952.16 325.354  22
  -4   5   3 2184.70 272.350  45
   4   5  -3 3117.56 291.103   1
  -4   5   3 2636.80 288.921   2
  -3   5   3 351.637 124.083  45
   3   5  -3 516.662 121.278   1
  -3   5   3 536.802 133.308   2
  -2   5   3 22506.3 1033.51  45
   2   5  -3 22263.8 899.536   1
  -1   5   3 590.162 162.295  45
  -1  -5   3 779.831 138.865  57
   1  -5  -3 976.305 175.741   9
   0   5   3 2190.07 285.751  45
   0  -5   3 1790.31 210.747  57
   0  -5  -3 2175.28 256.449   9
   1   5   3 2251.82 291.567  45
  -1  -5  -3 2775.08 294.690   9
   1  -5   3 2366.27 247.318  57
   2   5   3 7903.69 535.904  45
   2  -5   3 7340.17 477.419  61
   2  -5   3 7999.62 492.769  57
   3   5   3 37.2185 65.2720  45
   3  -5   3-39.7986 69.7968  22
  -3  -5  -3 39.3844 59.8168   9
   3  -5   3 31.1792 54.6805  57
   3  -5   3 32.3745 56.7768  61
  -4  -5  -3 640.159 168.383   9
   4  -5   3 757.753 153.988  57
   4  -5   3 801.718 162.797  61
   5  -5   3 665.816 148.202  57
   5  -5   3 681.944 156.610  61
  -5  -5  -3 513.053 153.832   9
   5   5   3 775.407 162.649  41
   5  -5   3 427.915 145.277  37
   5  -5   3 734.681 168.604  36
   6  -5   3 453.937 135.924  61
   6  -5   3 451.745 128.408  57
  -6  -5  -3 406.826 141.519   9
  -6   5  -3 760.278 196.703   4
   6   5   3 435.518 134.993  41
   6  -5   3 595.636 174.511  37
   6  -5   3 422.100 133.988  36
   7  -5   3 535.125 151.582  61
   7  -5   3 407.959 129.142  57
  -7  -5  -3 167.379 120.011   9
  -7   5  -3 410.068 154.239   4
   7   5   3 384.406 129.900  41
   7  -5   3 564.570 168.517  37
  -7  -5  -3 464.604 157.916  42
   7  -5   3 43.7203 66.7144  36
   8  -5   3 1153.21 214.820  57
  -8  -5  -3 1017.35 222.467  42
   8  -5   3 1475.55 270.866  37
   8   5   3 1070.01 212.344  40
   8   5   3 1061.39 215.909  41
  -8  -5  -3 1082.73 248.944   9
  -8   5  -3 937.072 240.380   4
  -9  -5  -3 4271.50 445.244  42
   9   5   3 6315.62 522.966  40
   9   5   3 5761.50 506.991  41
   9  -5   3 5385.66 515.684  37
   9  -5   3 4260.83 434.568  57
  -9  -5  -3 5034.11 536.448   9
  -9   5  -3 4922.86 542.598   4
  10  -5   3 1090.48 244.359  37
  10   5   3 821.084 211.725  40
  10   5   3 948.108 217.280  41
  10  -5   3 558.818 161.482  57
 -10  -5  -3 263.723 153.869   9
 -10   5  -3 943.596 244.251   4
  11  -5   3 108.489 95.2100  37
  11   5   3 159.425 114.208  40
  11   5   3 217.670 126.307  41
 -11   5  -3 159.052 92.3308  59
  12   5   3 2542.68 345.733  40
  12  -5   3 1731.21 296.084  37
  12   5   3 2222.45 333.864  41
 -12   5  -3 2329.80 289.245  59
  13   5   3 103.349 111.005  41
 -13   5  -3 89.5646 78.5573  58
 -13   5  -3 39.3324 77.1419  59
  14   5   3 469.886 155.163  41
 -14   5  -3 939.516 190.346  58
 -14   5  -3 774.282 168.909  59
  15   5   3 121.981 87.3365  41
 -15   5  -3-35.3150 69.2469  58
 -15   5  -3 65.9955 64.7037  59
  16   5   3 1668.70 226.300  41
 -16   5  -3 1659.62 207.581  58
 -16   5  -3 1391.29 191.478  59
  17   5   3 358.948 95.7752  41
  17   5   3 379.971 99.7125  33
 -17   5  -3 253.377 72.2275  58
 -17   5  -3 459.374 98.1884  59
 -18   6   3 43.1944 42.3472  59
 -18  -6   3-23.9461 41.9959  17
 -17   6   3 89.8124 64.3077  58
 -17   6   3 56.2962 55.1976  59
 -17  -6   3-31.4801 55.2144  17
 -16   6   3 36.3877 55.2689  58
 -16   6   3-33.6083 58.9438  59
 -16  -6   3 82.5407 95.7487  29
 -16  -6   3 76.6199 82.2880  17
 -15  -6   3 177.234 102.800  17
 -15  -6   3 181.272 112.401  20
 -15   6   3-41.4119 81.2048  58
 -15   6   3 113.959 74.4885  59
  15  -6  -3 235.422 108.806  39
 -15  -6   3 188.209 123.781  29
 -14  -6   3-43.6409 85.5752  16
 -14  -6   3 49.1333 86.1736  17
 -14  -6   3-50.2872 98.6060  20
 -14   6   3-45.2761 79.4097  58
  14  -6  -3-43.2264 75.8153  39
 -14  -6   3-51.6938 78.5189  29
 -13  -6   3 314.280 152.439  17
 -13  -6   3 236.908 131.506  16
 -13  -6   3 268.224 133.168  20
 -13   6   3 96.2743 94.5530  58
  13  -6  -3 318.581 138.360  39
 -13  -6   3 275.675 152.989  29
 -12  -6   3 49.7749 75.5992  16
 -12  -6   3 107.703 115.668  17
 -12  -6   3 55.1225 96.6721  20
 -12   6   3 250.247 131.662  58
  12  -6  -3-46.1368 90.4639  39
 -12  -6   3 171.660 122.903  29
 -12  -6   3 48.7614 104.735  31
 -11  -6   3 53.6329 66.5093  17
 -11  -6   3-101.414 108.913  16
 -11   6   3 50.9860 63.2268  58
 -11  -6   3-57.8166 101.395  29
 -11  -6   3 54.7723 96.0565  20
  11  -6  -3 45.3830 79.5901  39
  11  -6  -3 46.6525 70.8552  35
 -11  -6   3 250.183 145.519  31
  10  -6  -3-48.0690 73.0069   3
  10   6  -3 50.9146 63.1387   1
 -10   6   3 81.6433 123.999   5
 -10   6   3 50.8696 63.0829  58
 -10   6   3 61.0175 75.6670  53
 -10  -6   3-52.9820 92.9170  20
 -10  -6   3 59.5599 90.4589  24
 -10  -6   3-56.8769 165.412  29
 -10  -6   3 55.1359 83.7399  43
 -10  -6   3-50.2392 76.3028  16
 -10  -6   3 104.200 102.155  17
 -10  -6   3 50.3471 88.2961  31
  10  -6  -3 47.1407 92.4311  35
   9   6  -3 187.819 108.934   1
   9  -6  -3-45.3454 88.9107   3
  -9   6   3 78.9923 119.972   5
  -9   6   3-49.6176 87.0165  58
  -9   6   3-58.5376 102.660  53
  -9  -6   3 56.3153 85.5309  43
  -9  -6   3-49.8567 87.4357  31
   9  -6  -3-46.6086 81.7395  35
  -9  -6   3 99.5425 87.2860  17
  -9  -6   3 48.6537 95.3975  16
  -9  -6   3 117.622 103.139  24
  -9  -6   3 54.5471 82.8454  29
  -9  -6   3-50.3287 108.100  20
   8  -6  -3 423.468 129.174   3
   8   6  -3 435.528 132.822   1
  -8   6   3 452.534 198.759   5
  -8   6   3 756.390 185.763  58
  -8  -6   3 582.108 191.352  24
  -8  -6   3 557.567 140.189  48
  -8  -6   3 394.480 156.712  43
  -8  -6   3 307.335 135.265  29
   8  -6  -3 497.082 153.923  35
  -8  -6   3 339.617 141.593  31
  -8  -6   3 471.847 155.262  17
  -8  -6   3 649.445 168.132  16
  -7  -6   3 2144.66 299.323  17
  -7  -6   3 2240.45 297.013  16
   7   6  -3 2337.57 291.726   1
  -7   6   3 1849.11 341.202   5
  -7   6   3 2310.77 347.664   2
  -7   6   3 2161.68 293.154  58
  -7  -6   3 2670.99 310.654  48
  -7  -6   3 2603.68 370.792  24
  -7  -6   3 2259.88 336.789  43
   7  -6  -3 3107.35 347.952  35
  -7  -6   3 2420.15 327.907  29
  -7  -6   3 2884.30 356.055  31
  -6   6   3 1218.72 213.233  58
  -6  -6   3 963.486 198.492  29
  -6  -6   3 1189.10 224.210  31
   6  -6  -3 1182.73 211.042  35
  -6  -6   3 1362.57 221.849  48
  -6  -6   3 1687.60 283.161  43
  -6  -6   3 1498.47 235.955  16
  -6  -6   3 1697.01 254.395  17
  -6   6   3 1552.94 270.495   2
   6   6  -3 1061.87 200.754   1
  -5   6   3 1413.72 246.982   2
   5   6  -3 1490.41 227.530   1
  -5  -6   3 1492.75 238.249  31
   5  -6  -3 1686.09 240.192  35
  -5  -6   3 1148.77 223.480  22
  -5  -6   3 1778.41 253.069  48
  -5   6   3 1035.57 203.276  45
  -5  -6   3 1290.54 248.713  43
   5  -6  -3 1695.73 238.583  36
  -5  -6   3 1295.13 218.721  17
  -5  -6   3 1269.86 222.869  16
  -4   6   3 128.150 99.2196   2
   4   6  -3 298.106 108.478   1
   4  -6  -3 71.9636 70.7161  35
  -4  -6   3 389.741 136.786  31
  -4  -6   3 79.9801 78.5586  52
   4  -6  -3 163.143 116.904  21
  -4  -6   3 265.235 116.389  26
  -4  -6   3 243.097 112.451  48
  -4  -6   3 324.769 128.741  43
  -4   6   3 227.809 119.952  45
   4  -6  -3 333.237 112.574  36
  -4  -6   3 190.778 94.7552  16
  -3  -6   3 1257.09 208.006  16
  -3  -6   3 1269.28 218.236  52
  -3  -6   3 1217.73 221.844  43
  -3   6   3 1643.66 263.641  45
  -3  -6   3 1642.04 238.162  48
   3   6  -3 1521.57 220.572   1
   3  -6  -3 1525.96 223.476  36
   3  -6  -3 1311.73 264.819  21
  -3  -6   3 1204.71 228.902  26
  -2   6   3 8346.35 625.563  45
  -2  -6   3 7659.00 548.532  43
  -2  -6   3 7422.52 512.293  16
   2  -6  -3 7757.29 515.572  36
   2  -6  -3 6902.22 591.882  21
  -2  -6   3 8246.15 566.533  27
  -2  -6   3 8725.42 620.874  26
   1  -6  -3 3279.59 394.613  21
  -1  -6   3 3693.72 371.764  27
  -1  -6   3 3399.29 402.146  26
  -1  -6   3 3678.24 346.791  16
  -1   6   3 4401.78 452.830  45
   1  -6  -3 3821.06 348.290  36
   1  -6  -3 3764.26 368.039   9
   0  -6  -3 80.1554 86.0921   9
   0  -6   3 100.414 65.6413  57
   0  -6   3 41.1480 62.5084  27
   0  -6   3 49.1630 74.6793  26
   0  -6  -3-54.2603 67.2998  21
   0   6   3 52.3241 79.4796  45
   0  -6  -3 211.627 97.8124  36
   0  -6   3 34.9308 53.0682  16
  -1  -6  -3 1284.07 217.066   9
   1  -6   3 1402.14 203.497  57
   1  -6   3 1190.53 216.371  52
   1  -6   3 959.557 204.089  26
   1  -6   3 1204.79 211.514  27
  -1  -6  -3 1878.28 302.878  21
   1   6   3 1369.33 253.437  45
  -1  -6  -3 1131.02 193.506  36
   1  -6   3 1151.78 225.252  36
   1  -6   3 1079.55 190.730  16
   2  -6   3 35.4670 43.9831  57
   2  -6   3 84.2150 73.8463  52
   2   6   3-48.1897 103.506  45
  -2  -6  -3-43.1228 84.5533   9
   2  -6   3-45.0248 78.9624  36
  -2  -6  -3 35.4830 62.2287  36
   2   6   3 37.0295 56.2408  41
   2  -6   3-42.4675 52.6642  27
  -2  -6  -3-53.0400 65.7747  21
   2  -6   3 46.1457 70.0860  26
   3  -6   3 8596.47 620.383  27
   3  -6   3 9307.77 650.003  22
  -3  -6  -3 8936.37 663.848  21
  -3  -6  -3 9089.20 625.462   9
   3   6   3 10148.2 658.416  45
   3   6   3 9361.91 597.045  41
   3  -6   3 8371.76 611.941  36
   3  -6   3 9186.84 588.314  61
   4  -6   3 278.507 122.275  27
   4   6   3 364.999 123.357  41
   4  -6   3 302.665 140.024  37
   4  -6   3 92.1432 99.1640  36
   4  -6   3 452.624 135.155  61
   4  -6   3 192.068 89.3493  57
  -4  -6  -3 290.203 127.397   9
   5  -6   3 98.6034 105.895  27
   5  -6   3-53.3576 81.0393  37
   5  -6   3 46.8708 82.2000  36
   5   6   3-42.6319 74.7660  41
  -5  -6  -3 47.5831 72.2692  42
   5  -6   3 40.3784 70.8140  57
   5  -6   3-44.0965 66.9738  61
  -5  -6  -3 51.8730 101.710   9
   6  -6   3 523.269 165.969  27
  -6  -6  -3 614.272 196.317   9
  -6   6  -3 372.222 154.434   4
   6  -6   3 299.074 113.174  57
   6  -6   3 615.293 161.286  61
   6   6   3 763.958 181.066  41
  -6  -6  -3 941.725 204.285  42
   6  -6   3 664.264 188.461  37
   6  -6   3 478.471 151.855  36
  -7  -6  -3 1070.49 251.324   9
  -7   6  -3 921.462 252.792   4
   7  -6   3 1544.30 249.960  57
   7  -6   3 603.836 172.682  61
   7   6   3 1185.52 225.295  41
   7  -6   3 1131.38 244.271  37
   7  -6   3 830.416 206.914  36
  -7  -6  -3 1029.39 231.464  42
  -8  -6  -3 62.6497 95.1520   9
  -8   6  -3-68.6341 60.1840   4
   8  -6   3 48.2296 59.8095  57
   8  -6   3-52.4346 45.9794  61
   8  -6   3 57.2832 100.460  37
  -8  -6  -3 52.9140 103.751  42
   8   6   3-50.0128 62.0207  41
   9   6   3 104.582 91.7087  41
   9  -6   3 57.3578 100.594  37
  -9  -6  -3-53.4122 81.1260  42
  10   6   3 1021.32 222.501  41
  10  -6   3 1191.03 254.824  37
 -10  -6  -3 838.575 212.093  42
 -11   6  -3 1381.52 248.672  58
  11   6   3 1020.10 232.289  41
  11  -6   3 933.368 227.499  37
 -12   6  -3 1010.48 217.972  58
  12   6   3 825.266 203.427  41
  12  -6   3 772.727 198.093  37
 -13  -6  -3 1350.25 240.109  43
  13  -6   3 1064.23 216.961  37
  13   6   3 1183.66 229.537  41
 -13   6  -3 1401.29 231.651  58
  14   6   3 619.500 158.047  41
 -14   6  -3 186.947 98.6630  58
  15   6   3 34.1769 59.9423  41
 -15   6  -3 31.1274 54.5947  58
 -15   6  -3 27.5704 41.8804  59
  16   6   3-26.5526 52.0647  41
 -16   6  -3-24.1483 47.3507  58
 -16   6  -3-21.9338 38.4687  59
 -16  -6  -3 28.4751 55.8340  29
 -17   7   3-23.9503 42.0031  58
 -17  -7   3 23.7275 41.6125  28
 -16  -7   3 494.797 124.856  17
 -16   7   3 469.320 117.029  58
 -15  -7   3 150.405 93.3778  17
 -15  -7   3 274.790 104.445  16
 -15   7   3 149.230 103.559  58
 -14  -7   3 1488.97 231.695  16
 -14  -7   3 1831.50 267.520  17
  14  -7  -3 1365.28 227.362  39
 -14  -7   3 1299.87 240.264  29
 -14   7   3 1480.24 240.358  58
 -13  -7   3 4032.71 410.665  16
 -13  -7   3 3832.23 405.962  17
  13  -7  -3 3724.58 385.639  39
 -13  -7   3 4557.47 459.156  29
 -13   7   3 3200.01 371.748  58
 -12  -7   3 1868.52 299.077  17
 -12  -7   3 2068.20 303.223  16
 -12   7   3 1933.45 292.573  58
  12  -7  -3 1762.15 276.092  39
 -12  -7   3 2301.25 336.525  29
 -11  -7   3 160.882 148.783  17
 -11  -7   3 155.340 101.643  16
 -11  -7   3 164.156 117.629  43
 -11   7   3 155.438 111.393  58
  11  -7  -3 276.797 134.253  39
 -11  -7   3 170.723 122.327  29
  11  -7  -3 338.308 146.885  35
 -10   7   3 52.9163 92.8022  58
 -10  -7   3-58.1045 88.2488  43
 -10  -7   3-57.3592 87.1169  29
  10  -7  -3 50.0810 98.1966  35
 -10  -7   3-53.8480 94.4360  17
 -10  -7   3 52.8302 103.587  16
  -9  -7   3 4397.54 468.668  17
  -9  -7   3 3732.15 424.599  16
  -9   7   3 5274.31 499.867  58
  -9  -7   3 4533.33 428.223  48
  -9  -7   3 4535.97 495.861  43
   9  -7  -3 4561.17 458.181  35
  -9  -7   3 4216.94 460.180  29
  -8  -7   3 6881.19 570.205  16
  -8  -7   3 6542.09 553.710  17
  -8   7   3 7320.21 747.745   5
   8   7  -3 5849.54 518.264   1
  -8   7   3 5947.88 534.629  58
  -8  -7   3 6408.08 512.682  48
  -8  -7   3 6689.94 621.768  24
  -8  -7   3 6714.51 616.538  43
   8  -7  -3 6529.81 548.271  35
  -8  -7   3 7169.73 596.270  29
  -7   7   3 438.543 148.214  58
  -7  -7   3 387.465 170.055  24
   7  -7  -3 293.733 135.970  35
  -7  -7   3 581.578 161.928  48
  -7  -7   3 429.011 170.121  43
  -7  -7   3 199.475 107.392  17
  -7  -7   3 198.788 123.500  16
  -7   7   3 443.859 184.570   2
   7   7  -3 425.276 149.596   1
  -7   7   3 80.0657 121.849   5
  -6   7   3 1070.43 247.578   2
   6   7  -3 1197.73 220.888   1
   6  -7  -3 1366.03 243.882  35
  -6  -7   3 2397.69 370.250  24
  -6  -7   3 1813.52 272.351  48
  -6  -7   3 1251.79 269.270  43
   6  -7  -3 2436.02 318.773  36
  -6  -7   3 1630.03 275.131  16
  -5  -7   3 3705.93 395.198  16
  -5  -7   3 4917.29 455.490  48
  -5  -7   3 4100.08 461.460  43
   5  -7  -3 4350.87 425.613  36
   5  -7  -3 4453.00 426.732  35
  -5   7   3 4197.36 461.168   2
   5   7  -3 3672.12 389.391   1
  -4  -7   3 6021.51 496.571  16
  -4  -7   3 5412.93 475.088  48
  -4   7   3 4166.58 457.410  45
  -4  -7   3 5547.97 520.025  43
   4   7  -3 5851.79 484.436   1
   4  -7  -3 5607.69 477.785  35
   4  -7  -3 5320.83 468.403  36
  -4  -7   3 5136.37 499.597  26
  -4  -7   3 5285.07 520.700  22
   4  -7  -3 5693.33 577.053  21
   3   7  -3 87.4458 76.8187   1
   3  -7  -3 162.889 101.104  35
   3  -7  -3 389.377 170.779  21
  -3  -7   3 538.264 182.859  26
  -3  -7   3 229.386 113.878  48
  -3   7   3 56.6908 70.4540  45
  -3  -7   3 203.441 118.086  43
   3  -7  -3 437.302 143.552  36
  -3  -7   3 350.106 133.015  16
  -2  -7   3 3425.51 371.030  48
  -2  -7   3 2543.44 336.214  27
   2  -7  -3 2617.07 397.742  21
  -2  -7   3 3638.77 433.032  26
   2  -7  -3 3455.82 368.681  36
  -2  -7   3 3632.63 374.442  16
  -2   7   3 3282.84 417.004  45
  -2  -7   3 3860.80 405.442  43
  -1  -7   3 286.255 142.072  26
   1  -7  -3 196.312 140.633  21
  -1  -7   3 193.605 112.391  27
   1  -7  -3 128.388 118.765  36
  -1  -7   3 125.475 89.9619  16
  -1   7   3 369.331 161.998  45
   0  -7  -3 2919.92 415.231  21
   0  -7   3 3434.64 416.661  26
   0  -7   3 3167.25 372.501  27
   0   7   3 3391.07 437.558  45
   0  -7  -3 3660.77 375.582  36
   0  -7   3 3695.88 368.349  16
   1  -7   3 4198.18 456.919  26
   1  -7   3 3739.61 411.658  27
  -1  -7  -3 3832.64 473.881  21
  -1  -7  -3 4777.06 459.089   9
   1   7   3 4856.71 507.193  45
   1  -7   3 5130.22 479.354  36
  -1  -7  -3 4156.18 398.996  36
   1  -7   3 3624.01 365.528  57
   2  -7   3 2154.60 326.439  27
   2  -7   3 1885.99 313.794  22
  -2  -7  -3 1941.12 337.435  21
   2  -7   3 1615.36 287.349  26
  -2  -7  -3 2312.30 327.461   9
   2   7   3 2454.10 350.044  45
  -2  -7  -3 1877.31 293.346  42
  -2  -7  -3 2191.42 285.515  36
   2  -7   3 1718.03 285.498  36
   2  -7   3 1488.25 237.049  57
   3  -7   3 3251.21 394.934  27
  -3  -7  -3 3549.72 446.599  21
  -3  -7  -3 3238.07 386.138   9
  -3  -7  -3 3244.39 382.526  42
   3  -7   3 2827.45 358.818  36
   3  -7   3 3216.03 351.450  57
   4  -7   3 966.656 237.512  27
  -4  -7  -3 810.414 208.847   9
   4   7   3 1624.57 259.301  41
   4  -7   3 1261.07 245.793  36
  -4  -7  -3 1285.43 256.948  42
   4  -7   3 1784.25 263.465  57
   5  -7   3 4438.27 468.109  27
  -5  -7  -3 3626.64 430.946   9
  -5  -7  -3 4273.98 450.648  42
   5   7   3 3778.98 408.660  41
   5  -7   3 4008.81 436.026  36
   5  -7   3 3524.12 433.005  37
   5  -7   3 4698.31 460.552  61
   5  -7   3 4234.34 415.547  57
   6  -7   3 3513.21 431.971  27
  -6  -7  -3 2980.32 400.401   9
  -6   7  -3 3335.84 450.928   4
  -6  -7  -3 3508.14 416.027  42
   6   7   3 3449.32 388.711  41
   6  -7   3 3546.50 413.607  36
   6  -7   3 4046.12 465.782  37
   6  -7   3 3055.52 379.356  61
   6  -7   3 3412.58 378.740  57
  -7  -7  -3 13992.0 857.951  42
   7   7   3 13384.2 815.102  41
   7  -7   3 11844.6 793.193  36
   7  -7   3 14075.8 894.993  37
   7  -7   3 13172.9 877.696  27
  -8  -7  -3 496.300 174.943  42
   8  -7   3 418.189 174.343  37
   8   7   3 725.903 193.437  41
   8  -7   3 482.023 175.826  27
   8  -7   3 853.034 206.884  15
  -9   7  -3 231.682 115.572  58
   9  -7   3 1110.56 240.713  37
   9   7   3 838.772 205.941  41
  -9  -7  -3 489.198 158.552  42
 -10  -7  -3 156.068 102.222  42
 -10   7  -3 461.617 162.049  58
  10   7   3 207.481 120.524  41
  10  -7   3 504.819 184.153  37
 -11  -7  -3 2772.62 351.583  42
 -11   7  -3 3036.72 354.249  58
  11  -7   3 3305.93 392.548  37
  11   7   3 3131.05 377.661  41
 -12  -7  -3 94.8873 101.944  43
 -12   7  -3 124.970 89.5196  58
  12   7   3 228.347 120.172  41
  12  -7   3 47.4387 93.0589  37
 -13  -7  -3 1806.45 262.890  43
  13  -7   3 1351.58 225.233  37
  13   7   3 1678.73 256.112  41
 -13   7  -3 1822.64 245.415  58
  14  -7   3 497.871 136.973  37
  14   7   3 562.051 130.136  41
 -14  -7  -3 386.231 116.905  29
 -14   7  -3 378.657 111.245  58
  15   7   3 1150.18 162.372  41
 -15  -7  -3 1136.92 168.726  29
 -15   7  -3 979.823 155.056  58
 -16  -8   3 256.277 77.4005  28
 -16  -8   3 301.155 82.7500  16
 -16   8   3 139.139 61.2407  58
 -15  -8   3 521.970 118.448  28
 -15  -8   3 353.078 101.548  16
 -15   8   3 360.310 105.802  58
 -14   8   3 681.885 151.601  58
 -14  -8   3 504.292 129.295  16
  14  -8  -3 546.603 138.862  39
 -13   8   3 902.179 189.233  58
  13  -8  -3 1471.71 243.630  37
  13  -8  -3 1296.97 210.206  39
 -13  -8   3 1225.52 210.136  16
 -12  -8   3 557.994 158.230  43
 -12   8   3 317.917 126.328  58
  12  -8  -3 613.904 160.802  39
 -12  -8   3 268.474 111.421  16
 -11  -8   3-52.0875 102.130  43
 -11   8   3 97.9694 85.9066  58
  11  -8  -3 43.6112 76.4829  39
 -11  -8   3 48.8277 74.1589  16
 -10  -8   3 1908.24 300.809  16
 -10   8   3 2007.96 307.023  58
 -10  -8   3 2729.82 369.913  43
 -10  -8   3 1977.12 273.234  48
  10  -8  -3 1896.04 284.417  39
  10  -8  -3 1762.68 298.633  35
  -9  -8   3 9257.78 632.061  48
  -9  -8   3 10319.5 766.185  43
  -9   8   3 9899.58 702.032  58
   9  -8  -3 9800.00 681.526  35
  -9  -8   3 9589.23 691.905  16
  -8   8   3 837.663 206.916  58
  -8  -8   3 964.156 206.893  48
  -8  -8   3 1518.23 299.826  43
   8  -8  -3 1288.08 252.863  35
  -8  -8   3 851.636 210.315  16
  -7  -8   3 3664.03 460.242  43
  -7  -8   3 3736.71 397.678  48
   7  -8  -3 3159.38 390.850  36
   7  -8  -3 3904.00 422.981  35
  -7  -8   3 3907.45 429.278  16
   6  -8  -3-50.5344 99.0851  35
  -6  -8   3 97.0084 85.0639  48
  -6  -8   3-63.7433 111.789  43
   6  -8  -3 50.2930 76.3842  36
  -6  -8   3 207.822 111.594  16
   5  -8  -3 2955.29 362.759  35
  -5  -8   3 4163.69 431.346  48
  -5  -8   3 3035.15 423.774  43
  -5  -8   3 4135.44 432.265  16
   5  -8  -3 4090.90 427.822  36
  -5  -8   3 3876.06 432.143  26
   4   8  -3 99.6801 87.5573   1
   4  -8  -3 95.4152 93.6831  35
   4  -8  -3 352.067 151.327  21
  -4  -8   3 312.466 134.326  22
  -4  -8   3 412.505 170.591  24
  -4  -8   3 113.199 111.096  26
  -4  -8   3 200.539 98.4353  48
  -4  -8   3 178.192 127.682  43
  -4   8   3 354.383 155.459  45
   4  -8  -3 201.597 117.038  36
  -4  -8   3 400.800 145.794  16
  -3  -8   3 13436.1 811.574  48
  -3   8   3 13526.1 896.540  45
  -3  -8   3 12449.9 824.902  43
  -3  -8   3 12062.5 829.442  26
  -3  -8   3 12314.4 879.755  22
   3  -8  -3 12624.5 931.965  21
   3  -8  -3 13236.8 805.835  36
  -3  -8   3 12827.9 785.435  16
  -2  -8   3 1848.88 288.679  48
  -2  -8   3 1615.83 281.953  43
  -2   8   3 1514.54 296.837  45
   2  -8  -3 1390.77 310.131  21
  -2  -8   3 1567.55 295.202  22
  -2  -8   3 1794.61 314.000  26
   2  -8  -3 1095.23 229.953  36
  -2  -8   3 1444.14 259.521  16
  -1   8   3 14346.2 974.295  45
  -1  -8   3 14445.5 895.138  27
  -1  -8   3 14803.6 1007.83  22
  -1  -8   3 15030.9 960.318  26
   1  -8  -3 14168.1 999.754  21
   1  -8  -3 15969.9 889.180  36
  -1  -8   3 16867.9 890.435  16
   0  -8  -3 294.660 129.451  36
   0   8   3 273.516 158.852  45
   0  -8   3 713.550 198.616  27
   0  -8   3 210.119 137.577  22
   0  -8   3 317.973 157.940  26
   0  -8  -3 363.523 201.771  21
   1  -8   3 8490.74 671.753  36
  -1  -8  -3 9182.92 642.823  36
   1   8   3 7821.09 701.006  45
   1  -8   3 8370.78 652.057  27
   1  -8   3 8102.85 684.783  26
  -1  -8  -3 8402.13 742.658  21
   1  -8   3 8244.61 728.769  22
   2  -8   3 6734.55 595.741  36
  -2  -8  -3 7003.56 558.182  36
   2   8   3 7213.13 653.237  45
   2  -8   3 7543.59 668.064  22
   2  -8   3 6746.34 587.157  27
   2  -8   3 6233.79 586.307  26
  -2  -8  -3 5879.07 612.037  21
   3  -8   3 3214.40 409.842  27
   3  -8   3 3527.12 427.218  26
  -3  -8  -3 2643.07 365.176  42
   3  -8   3 3172.05 414.823  36
   3  -8   3 2839.39 347.544  57
   4  -8   3 4584.44 488.010  36
  -4  -8  -3 4563.81 481.614  42
   4  -8   3 4653.80 500.905  27
   5  -8   3 2828.83 378.383  36
   5  -8   3 3106.94 411.304  37
  -5  -8  -3 2552.99 358.475  42
   5  -8   3 3265.32 420.533  27
   6  -8   3 7607.55 624.504  36
   6  -8   3 7422.14 643.537  37
  -6  -8  -3 7707.98 633.131  42
   6  -8   3 7694.70 666.816  27
   7  -8   3 246.047 152.653  27
   7   8   3 100.869 99.0335  41
  -7  -8  -3 164.618 117.981  42
   7  -8   3 297.731 147.781  37
   7  -8   3 466.444 163.944  15
  -8  -8  -3 6637.07 574.652  42
   8  -8   3 6691.63 602.738  27
   8   8   3 7280.16 576.556  41
   8  -8   3 6141.63 572.590  37
   8  -8   3 5374.75 504.629  15
   9   8   3 48.4608 85.0670  41
   9  -8   3 220.424 136.721  37
  -9  -8  -3 102.241 89.7277  42
  -9  -8  -3 266.808 140.422  43
   9  -8   3 335.767 147.258  27
 -10  -8  -3 3886.79 409.653  42
 -10  -8  -3 4085.49 431.728  43
  10   8   3 3851.87 407.077  41
  10  -8   3 3216.87 393.990  37
 -11  -8  -3 168.687 97.8380  42
 -11  -8  -3 90.4535 104.926  43
 -11   8  -3-37.3905 56.7887  58
  11   8   3-41.7927 63.4746  41
  11  -8   3 45.9991 98.8012  37
 -12  -8  -3 354.618 116.429  42
 -12  -8  -3 79.0297 84.9838  43
 -12   8  -3 167.947 88.4667  58
  12  -8   3 159.795 92.7817  37
  12   8   3 181.425 90.0970  41
 -13  -8  -3 163.210 75.7486  43
 -13   8  -3 57.6162 66.8564  58
  13  -8   3 32.8793 49.9662  37
 -14  -8  -3 882.119 147.737  43
  14  -8   3 870.924 145.128  37
 -14   8  -3 1159.98 154.159  58
 -14   9   3 51.3200 55.1688  58
  14  -9  -3 102.833 67.6727  37
 -14  -9   3 72.4068 47.3866  16
 -14  -9   3 239.547 76.4215  28
 -13   9   3 1755.00 220.616  58
  13  -9  -3 1104.75 169.881  39
  13  -9  -3 1357.22 205.868  37
 -13  -9   3 1517.62 201.901  16
 -13  -9   3 1105.78 165.476  28
 -12   9   3 72.8235 71.3970  58
  12  -9  -3-39.4088 69.1159  37
  12  -9  -3 99.1305 70.9767  39
 -12  -9   3 36.0933 54.8218  16
 -11   9   3 979.638 194.497  58
 -11  -9   3 1153.86 218.225  43
  11  -9  -3 1071.53 193.439  39
 -11  -9   3 947.094 199.475  16
 -10  -9   3 6651.34 483.298  48
 -10  -9   3 6113.46 531.320  43
 -10   9   3 5849.38 494.839  58
  10  -9  -3 7468.96 522.269  39
 -10  -9   3 6876.83 537.308  16
   9  -9  -3 671.775 169.380  39
  -9  -9   3 722.452 189.469  16
  -9  -9   3 495.517 174.717  43
  -9  -9   3 529.784 152.352  48
   8  -9  -3 2089.96 301.004  35
  -8  -9   3 1798.08 297.400  16
  -8  -9   3 2060.77 341.687  43
  -8  -9   3 1562.98 248.100  48
   7  -9  -3 145.502 95.1070  35
   7  -9  -3 197.334 114.460  36
  -7  -9   3 50.9043 89.2830  16
  -7  -9   3-61.2400 107.407  43
  -7  -9   3 45.7164 89.6481  48
  -6  -9   3 4527.56 437.725  48
  -6  -9   3 3906.56 465.756  43
   6  -9  -3 4457.52 451.382  36
   6  -9  -3 3610.71 400.104  35
  -6  -9   3 3482.76 411.479  16
   5  -9  -3 533.510 159.845  35
  -5  -9   3 488.621 165.604  26
   5  -9  -3 523.611 159.767  36
  -5  -9   3 819.069 196.248  16
  -5  -9   3 674.918 208.920  43
  -5  -9   3 591.472 173.541  48
   5  -9  -3 701.617 199.138  44
  -4  -9   3 1094.58 249.694  26
   4  -9  -3 1005.27 229.696  36
  -4  -9   3 1627.65 276.937  16
  -4  -9   3 1509.34 259.374  48
  -4  -9   3 1551.64 297.880  43
  -3  -9   3 1337.57 269.605  26
  -3  -9   3 1309.99 249.280  48
  -3  -9   3 1607.31 291.965  43
   3  -9  -3 1964.53 314.919  36
  -3  -9   3 2063.55 311.563  16
  -2  -9   3 14031.8 826.152  48
  -2  -9   3 11242.2 838.701  26
  -2  -9   3 14124.2 831.821  16
   2  -9  -3 14218.3 858.690  36
  -1  -9   3 260.985 151.548  26
   1  -9  -3 317.095 139.220  36
   0  -9   3 509.897 179.631  27
   0  -9   3 523.984 182.122  26
   0  -9  -3 574.548 177.899  36
   1  -9   3 3379.12 427.224  27
   1  -9   3 3080.41 423.666  26
   1  -9   3 4196.73 465.697  36
  -1  -9  -3 4089.77 437.443  36
   2  -9   3 4280.50 477.049  27
   2  -9   3 4611.55 502.737  26
   2  -9   3 3981.81 468.766  36
  -2  -9  -3 4187.15 434.416  36
  -3  -9  -3 3034.26 387.050  44
   3  -9   3 3390.87 421.188  27
   3  -9   3 3064.71 394.578  26
   3  -9   3 3446.41 423.950  36
  -4  -9  -3 863.977 218.527  42
   4  -9   3 1319.91 272.225  36
   4  -9   3 1003.93 238.713  27
  -5  -9  -3 2726.88 367.361  42
   5  -9   3 2370.21 363.524  27
   5  -9   3 3727.14 423.037  36
  -5  -9  -3 2913.90 348.072  48
   6  -9   3-58.6312 125.933  27
  -6  -9  -3-52.1196 102.193  42
  -6  -9  -3 54.0771 82.1317  43
  -6  -9  -3 42.8547 65.0872  48
   6  -9   3-53.7844 115.523  37
   6  -9   3 153.730 100.475  15
  -7  -9  -3 3691.23 369.493  48
  -7  -9  -3 4146.76 426.343  42
  -7  -9  -3 3607.63 415.915  43
   7  -9   3 3129.90 377.817  15
   7  -9   3 4316.85 452.863  37
   7  -9   3 4080.00 459.887  27
  -8  -9  -3-47.0845 82.5751  42
  -8  -9  -3 49.2458 61.0703  43
   8  -9   3-44.0419 86.3558  15
   8  -9   3 53.0370 93.0141  27
   8  -9   3-49.9515 75.8667  37
  -9  -9  -3 2689.20 323.930  42
  -9  -9  -3 2443.68 315.789  43
   9  -9   3 2530.76 327.274  27
   9  -9   3 2029.22 297.846  37
 -10  -9  -3 271.090 122.504  42
 -10  -9  -3 121.464 94.0143  43
  10  -9   3 123.153 88.2616  27
  10  -9   3 165.252 108.750  37
 -11  -9  -3 858.699 160.340  42
 -11  -9  -3 982.070 178.220  43
  11  -9   3 964.161 178.672  37
 -12  -9  -3-28.9987 56.8591  43
 -12  -9  -3 52.3436 56.2141  42
  12  -9   3 58.7896 51.5509  37
 -13  -9  -3 593.361 115.172  43
  13  -9   3 713.181 123.135  37
 -12 -10   3 97.3294 73.9158  16
  12 -10  -3-54.6509 67.7766  37
  12 -10  -3-21.9621 54.4758  39
 -11 -10   3 59.2954 63.7038  16
  11 -10  -3 65.6021 76.1178  37
  11 -10  -3 79.0875 56.6505  39
 -10 -10   3 1464.03 191.476  48
 -10 -10   3 1131.57 188.508  16
  10 -10  -3 1382.46 220.025  37
  10 -10  -3 1504.90 203.912  39
  -9 -10   3 983.270 171.545  48
  -9 -10   3 1294.85 207.113  16
   9 -10  -3 661.794 143.957  39
  -8 -10   3 831.597 165.335  48
  -8 -10   3 573.302 152.986  16
   8 -10  -3 388.609 124.701  39
  -7 -10   3 468.512 133.135  48
  -7 -10   3 386.408 141.375  16
   7 -10  -3 476.301 137.422  36
   7 -10  -3 589.019 151.885  39
  -6 -10   3 415.575 137.156  48
   6 -10  -3 692.663 181.694  36
  -6 -10   3 795.887 182.462  16
  -5 -10   3 695.916 171.304  48
   5 -10  -3 626.461 189.413  44
  -5 -10   3 718.667 181.190  16
   5 -10  -3 385.469 153.166  36
  -5 -10   3 872.092 204.366  26
  -4 -10   3 44.7442 96.1061  48
   4 -10  -3-55.6642 69.0289  44
  -4 -10   3-45.1793 68.6185  16
  -4 -10   3 52.1507 79.2063  26
   4 -10  -3 49.5158 86.8386  36
  -3 -10   3 1078.61 214.785  48
   3 -10  -3 1573.17 299.743  44
  -3 -10   3 1888.72 305.992  26
   3 -10  -3 1106.95 231.633  36
  -2 -10   3 131.605 94.2549  48
   2 -10  -3 59.7841 90.8308  44
  -2 -10   3 58.2680 88.5289  26
   2 -10  -3 152.043 108.883  36
   1 -10  -3 60.0533 74.4715  44
   1 -10  -3-43.9813 77.1323  48
  -1 -10   3 59.8957 105.042  26
   1 -10  -3 50.3938 88.3782  36
   0 -10  -3 89.9150 96.5888  48
   0 -10  -3 118.011 126.756  44
   0 -10   3 120.082 128.980  26
   0 -10  -3 49.4654 97.0141  36
  -1 -10  -3 738.502 200.046  44
  -1 -10  -3 674.193 172.713  48
   1 -10   3 761.402 212.501  26
  -1 -10  -3 714.384 187.610  36
   1 -10   3 666.992 186.349  36
  -2 -10  -3 617.869 164.530  48
  -2 -10  -3 590.931 205.606  44
   2 -10   3 366.624 145.618  27
   2 -10   3 333.676 146.679  26
   2 -10   3 313.780 152.461  36
  -3 -10  -3 50.0531 107.543  44
  -3 -10  -3 85.4917 99.2073  48
   3 -10   3 104.865 102.843  27
   3 -10   3 258.040 135.788  26
   3 -10   3 103.840 111.551  36
  -4 -10  -3-46.6805 70.8999  42
  -4 -10  -3-40.9006 71.7312  48
   4 -10   3 50.4196 88.4247  36
   4 -10   3 52.0723 91.3232  27
  -5 -10  -3 1182.00 223.424  42
  -5 -10  -3 966.577 187.448  48
   5 -10   3 934.009 202.241  15
   5 -10   3 1019.85 220.542  27
  -6 -10  -3 143.724 83.5885  48
  -6 -10  -3 432.432 142.014  42
   6 -10   3 347.300 137.392  15
   6 -10   3 244.525 121.450  27
  -7 -10  -3-40.1601 70.4315  42
  -7 -10  -3 41.2861 80.9524  43
  -7 -10  -3 32.5352 63.7943  48
   7 -10   3 39.3448 69.0018  15
   7 -10   3 45.5418 79.8695  27
  -8 -10  -3 255.084 115.365  42
  -8 -10  -3 225.841 104.543  43
   8 -10   3 68.7949 80.0244  15
   8 -10   3 490.235 147.822  27
   8 -10   3 471.600 127.381  37
  -9 -10  -3 738.761 149.517  42
  -9 -10  -3 331.430 105.468  43
   9 -10   3 490.211 144.511  27
   9 -10   3 485.757 127.557  37
 -10 -10  -3 2848.61 263.934  42
 -10 -10  -3 2387.64 250.725  43
  10 -10   3 2061.66 234.341  27
  10 -10   3 2935.77 272.396  37
 -11 -10  -3 67.5204 44.1439  43
 -11 -10  -3 42.5084 41.6887  42
  11 -10   3 22.2654 43.6708  37
  10 -11  -3 247.787 81.6803  37
  -9 -11   3 21.6181 37.9127  48
   9 -11  -3-26.4484 46.3837  37
  -8 -11   3 50.4324 54.1616  48
   8 -11  -3-29.4934 63.3486  37
  -7 -11   3 197.674 82.2319  48
   7 -11  -3 127.762 88.6656  36
  -6 -11   3 830.803 154.093  48
   6 -11  -3 850.992 165.880  36
   5 -11  -3 281.528 117.222  44
  -5 -11   3 261.177 99.4709  48
  -5 -11   3 365.457 120.155  26
   5 -11  -3 343.505 116.195  36
  -4 -11   3 33.7389 72.4801  48
   4 -11  -3 88.2507 86.5292  44
  -4 -11   3 40.3256 61.2611  26
   4 -11  -3 160.403 99.4655  36
  -3 -11   3 337.868 107.087  48
   3 -11  -3 376.039 136.910  44
  -3 -11   3 304.647 120.915  26
   3 -11  -3 206.626 108.972  36
   2 -11  -3 1022.41 222.986  44
  -2 -11   3 872.053 198.464  26
   2 -11  -3 836.824 188.447  36
   1 -11  -3-49.0246 74.4669  44
  -1 -11   3-47.1627 92.4812  26
   1 -11  -3-41.4379 62.9460  36
   0 -11  -3 623.618 174.124  44
   0 -11  -3 929.806 178.065  48
   0 -11   3 329.357 131.384  26
   0 -11  -3 841.547 189.864  36
  -1 -11  -3 91.3807 80.1303  44
  -1 -11  -3 71.8534 70.4445  48
  -1 -11  -3 150.353 87.2051  36
   1 -11   3-45.4888 89.1930  26
  -2 -11  -3 297.038 124.247  44
  -2 -11  -3 947.976 174.753  48
   2 -11   3 650.695 156.109  15
   2 -11   3 639.033 167.684  26
  -3 -11  -3 33.5363 65.7604  48
  -3 -11  -3-38.4629 75.4196  44
   3 -11   3-39.3509 59.7702  15
   3 -11   3-38.6862 67.8497  26
   4 -11   3 37.2145 65.2654  15
  -4 -11  -3-31.3563 38.8859  48
   5 -11   3-34.3554 67.3665  15
  -5 -11  -3-28.7101 35.6112  48
   6 -11   3 554.536 132.916  15
  -6 -11  -3 416.404 117.288  42
  -6 -11  -3 511.091 112.717  48
   7 -11   3 132.367 73.4594  15
  -7 -11  -3 87.0194 50.5449  48
  -7 -11  -3 132.886 77.3417  42
  -8 -11  -3-22.7420 39.8877  42
  -5 -12   3 527.576 98.4466  48
   5 -12  -3 405.405 96.5415  36
  -4 -12   3 58.5785 48.4429  48
   4 -12  -3 25.2578 38.3799  26
  -4 -12   3 73.2096 52.4290  26
   4 -12  -3 52.1138 64.6365  36
   3 -12  -3 644.474 141.120  44
  -3 -12   3 984.554 158.403  26
   3 -12  -3 684.722 141.326  36
   2 -12  -3 162.606 85.5716  44
  -2 -12   3 58.7164 68.1369  26
   2 -12  -3 55.5731 48.7674  36
   1 -12  -3 296.632 104.353  44
  -1 -12   3 151.233 75.2236  26
   1 -12  -3 271.112 95.2557  36
   0 -12  -3 32.0066 68.7504  44
   0 -12  -3 25.2605 54.2614  36
   0 -12   3 29.9282 52.4913  26
  -1 -12  -3 327.810 108.405  44
  -1 -12  -3 682.039 120.208  48
   1 -12   3 482.000 119.831  26
   1 -12   3 445.827 109.249  15
  -2 -12  -3 467.653 103.767  48
  -2 -12  -3 451.112 107.056  44
   2 -12   3 333.473 95.9063  26
   2 -12   3 296.049 92.2753  15
   3 -12   3 117.823 65.3723  15
  -3 -12  -3 62.6165 40.9723  48
   4 -12   3 539.406 109.372  15
  -4 -12  -3 450.061 89.3928  48
  20   0  -4 768.050 144.527  34
 -20   0   4 727.154 151.467  19
 -19   0   4 903.605 180.201  19
 -19   0   4 757.928 161.189  20
 -18   0   4 2645.17 332.874  19
 -17   0   4 1439.05 258.490  19
 -17   0   4 1412.77 257.975  18
 -16   0   4 1008.70 236.892  18
 -16   0   4 908.814 229.515  19
 -15   0   4 57.6030 71.4326  19
 -15   0   4 57.1454 100.218  18
 -15   0   4-47.3565 58.7262  56
 -14   0   4 2119.50 310.029  46
 -14   0   4 2567.12 383.168   8
 -14   0   4 1791.68 310.055  18
 -14   0   4 1369.49 245.822  56
 -13   0   4 5562.50 493.023  46
 -13   0   4 5796.48 551.930   8
 -13   0   4 6714.75 522.472  56
 -12   0   4-43.3391 65.8243  56
 -12   0   4-54.6874 95.9086   8
 -12   0   4 98.6674 96.7318  18
 -12   0   4-44.3153 77.7188  31
 -12   0   4 93.8008 71.2330  46
 -11   0   4 24848.3 1179.99   8
 -11   0   4 24836.5 1138.16  18
 -11   0   4 24240.7 1094.80  31
 -11   0   4 25206.5 1133.16  46
 -10   0   4 7097.32 541.245   8
 -10   0   4 6330.32 479.517  31
 -10   0   4 7630.34 526.277  46
  -9   0   4 9375.27 569.777  46
  -8   0   4 50334.6 1686.07  46
  -7   0   4 277596. 7416.42  46
  -6   0   4 19139.7 840.920   6
  -6   0   4 21288.5 822.251  46
  -5   0   4 741.581 122.298  46
  -5   0   4 746.205 135.656   6
  -5   0   4 662.631 125.809  11
  -4   0   4 37307.2 1234.00  46
  -4   0   4 39407.9 1270.31   6
  -4   0   4 37013.6 1256.38  11
  -3   0   4 2757.06 210.319  47
  -3   0   4 2883.53 225.780  46
  -3   0   4 2984.83 235.116   6
  -3   0   4 3316.97 250.645  11
  -2   0   4 26670.4 887.962  47
  -2   0   4 26661.8 919.515  46
  -2   0   4 25493.6 924.795  11
  -1   0   4 34701.3 1095.98  47
  -1   0   4 34149.3 1113.74  46
  -1   0   4 33272.9 1130.56  11
   0   0   4 80830.4 2313.77  47
   0   0   4 81470.3 2331.09   7
   0   0   4 82041.5 2358.84  11
   1   0   4-25.2206 62.5516  54
   1   0   4 19.6892 38.6058   7
   2   0   4 44145.6 1505.31  54
  -2   0  -4 43240.0 1435.43   4
   2   0   4 45620.9 1419.14   7
  -3   0  -4 1040.06 161.013   4
   3   0   4 1129.98 187.200  54
   3   0   4 790.300 143.423  10
  -4   0  -4 116130. 3389.47   4
   4   0   4 116571. 3461.47  54
   4   0   4 115613. 3345.15  10
  -5   0  -4 7912.53 518.112   4
   5   0   4 8059.36 556.144  54
   5   0   4 7720.50 484.403  10
  -6   0  -4 9166.19 578.482   4
   6   0   4 7346.28 561.122  54
   6   0   4 8682.98 544.843  10
  -7   0  -4 23605.7 1074.07   4
   7   0   4 24280.6 1070.42  10
   7   0   4 21684.3 1106.12  54
  -8   0  -4 6096.66 507.794   4
   8   0   4 5921.87 475.047  34
   8   0   4 5749.24 491.348  10
   8   0   4 6451.93 561.226  54
   9   0   4 18881.1 1022.45  10
  -9   0  -4 19455.6 1026.97   4
   9   0   4 20439.2 1007.34  34
 -10   0  -4 4169.45 445.655   4
 -10   0  -4 5003.11 424.305  59
  10   0   4 3966.50 424.409  34
  10   0   4 3815.15 448.290  10
 -11   0  -4 8800.77 568.790  59
  11   0   4 8795.45 637.670  40
  11   0   4 7234.15 599.690  34
 -11   0  -4 8752.65 676.988   4
  12   0   4 6025.17 527.992  40
  12   0   4 6113.31 542.676  34
 -12   0  -4 5800.51 458.408  59
  13   0   4 7951.38 626.313  34
  13   0   4 8165.25 610.201  40
  13   0   4 8493.21 656.377  38
  14   0   4-49.9655 97.9702  34
  14   0   4 424.521 149.130  40
  14   0   4 211.269 113.446  38
  15   0   4 9042.44 606.782  40
  15   0   4 9302.58 652.002  38
  16   0   4 1554.86 227.618  40
  16   0   4 1224.77 227.974  38
  17   0   4 1449.52 219.271  38
  17   0   4 1487.43 201.530  49
  18   0   4 51.3104 55.1196  38
 -20   1   4 1243.45 192.975  19
 -20  -1   4 1446.89 189.499  20
  20  -1  -4 1722.02 207.461  34
  20   1  -4 1854.97 210.498  34
 -19  -1   4 306.562 103.605  20
 -19   1   4 271.569 107.710  19
 -19  -1   4 115.968 83.2012  19
 -18  -1   4 40.9043 62.1554  20
 -18   1   4 188.578 109.392  19
 -18   1   4 179.139 124.199  18
 -18  -1   4 46.1818 70.1673  19
 -17  -1   4 362.700 157.796  19
 -17   1   4 322.510 133.793  19
 -17   1   4 511.048 155.646  18
 -17  -1   4 556.192 150.490  56
 -17   1   4 510.846 138.293  59
 -16  -1   4 4630.65 472.957  18
 -16   1   4 3755.50 434.597  18
 -16  -1   4 3576.17 422.130  19
 -16   1   4 3104.06 347.704  59
 -16  -1   4 3513.59 382.971  56
 -15  -1   4 56.5499 70.1316  18
 -15  -1   4 111.575 84.7333  19
 -15   1   4 56.9753 122.379  18
 -15   1   4-44.4082 77.8850  59
 -15  -1   4 48.5006 73.6668  56
 -14  -1   4 3927.17 441.035  19
 -14   1   4 4522.14 479.760  18
 -14  -1   4 4294.53 460.394  18
 -14   1   4 3994.72 432.398  46
 -14  -1   4 4436.76 445.838  46
 -14   1   4 4423.71 425.107  59
 -13   1   4 150.723 88.1097  46
 -13  -1   4 97.1938 85.2266  46
 -13   1   4 90.1526 104.576  56
 -13   1   4 44.8266 78.6145  59
 -13   1   4-54.3978 67.4581  18
 -13  -1   4-51.9631 91.1301  18
 -13  -1   4 51.8817 90.9873  19
 -13  -1   4-57.7069 87.6445   8
 -13   1   4-61.5753 107.987   8
 -12  -1   4 4401.84 472.549   8
 -12   1   4 5176.78 513.141   8
 -12   1   4 6232.60 514.650  46
 -12  -1   4 5742.45 490.330  46
 -12   1   4 5822.08 481.016  59
 -12   1   4 6336.77 499.494  56
 -12  -1   4 6334.81 522.201  18
 -12  -1   4 5227.43 485.407  19
 -12  -1   4 4938.49 449.266  31
 -11  -1   4 148.560 106.475   8
 -11   1   4 81.9855 72.0554  59
 -11   1   4 132.607 95.0663  46
 -11  -1   4 258.519 106.973  46
 -11  -1   4 131.150 85.8556  18
 -11   1   4 342.827 130.261  31
 -11  -1   4 247.614 102.470  31
 -10  -1   4 5158.33 463.869   8
 -10  -1   4 7022.12 539.506  25
 -10   1   4 6410.27 480.824  46
 -10  -1   4 6733.09 491.807  46
 -10   1   4 5112.45 425.750  59
 -10   1   4 6468.67 469.910  56
 -10  -1   4 5715.78 451.341  31
 -10   1   4 5067.19 440.601  31
 -10  -1   4 5530.10 452.876  18
  -9  -1   4 2903.29 321.418   8
  -9   1   4 2326.79 272.165  46
  -9  -1   4 2686.06 291.168  46
  -8  -1   4 27867.5 1134.35   8
  -8   1   4 29306.7 1223.09   5
  -8  -1   4 27115.7 1095.35  24
  -8   1   4 26411.0 1061.46  46
  -8  -1   4 26601.4 1072.10  46
  -7  -1   4 1526.36 215.669   8
  -7   1   4 1701.31 237.908   6
  -7   1   4 1300.22 221.672   5
  -7  -1   4 1871.75 232.296  24
  -7   1   4 1831.41 210.148  46
  -7  -1   4 2231.51 230.795  46
  -6  -1   4 1775.78 219.801   8
  -6   1   4 1618.45 218.326   6
  -6   1   4 1925.84 249.361   5
  -6  -1   4 2630.97 265.081  24
  -6   1   4 2228.43 213.657  46
  -6  -1   4 1912.97 208.107  46
  -5  -1   4 4755.83 357.692  24
  -5  -1   4 4373.45 301.554  11
  -5   1   4 4289.02 325.006  11
  -5   1   4 4615.86 339.438   6
  -5   1   4 4189.36 343.156   5
  -5   1   4 4463.17 299.477  46
  -5  -1   4 4486.73 313.522  46
  -4  -1   4 47681.2 1542.72  24
  -4   1   4 48170.9 1504.70  11
  -4  -1   4 44723.5 1426.71  11
  -4   1   4 44262.9 1479.28   6
  -4   1   4 44799.3 1421.12  46
  -4  -1   4 43493.1 1434.03  46
  -3  -1   4 2586.29 249.250  24
  -3   1   4 2784.80 242.098  11
  -3  -1   4 3059.97 231.661  11
  -3   1   4 2959.18 251.901   6
  -3   1   4 2721.99 196.749  47
  -3  -1   4 2677.25 215.163  47
  -3   1   4 3000.58 223.095  46
  -3  -1   4 2555.89 218.869  46
  -2  -1   4 6354.73 348.359  11
  -2   1   4 6009.09 357.430  11
  -2  -1   4 6348.01 387.533  24
  -2   1   4 6014.83 308.170  47
  -2  -1   4 5883.97 326.609  47
  -2   1   4 5637.04 322.469  46
  -2  -1   4 5963.38 345.404  46
  -1   1   4 58787.2 1710.34  47
  -1  -1   4 59226.7 1744.92  47
  -1   1   4 57624.0 1736.49  46
  -1  -1   4 57660.6 1761.16  46
  -1   1   4 59058.3 1786.22  11
  -1  -1   4 59661.7 1767.45  11
  -1   1   4 60266.0 1795.24   7
   0   1   4 2196.32 185.829  47
   0  -1   4 2959.31 224.664  47
   0   1   4 2579.09 225.210   7
   0  -1   4 2555.27 218.694  11
   0   1   4 2652.39 227.206  11
   1  -1   4 18598.6 725.180  47
  -1  -1  -4 17582.7 705.995   4
   1   1   4 18849.3 745.576   7
   1   1   4 18619.0 745.038  11
   1  -1   4 18125.0 765.069  54
  -2  -1  -4 3203.89 267.869   4
  -2   1  -4 4065.61 305.527   4
   2   1   4 3614.83 282.033   7
   2  -1   4 3898.98 290.619  10
   2  -1   4 3774.24 315.323  54
  -3  -1  -4 93390.9 2709.41   4
  -3   1  -4 89589.7 2717.29   4
   3  -1   4 90153.4 2676.87  10
   3  -1   4 92376.2 2786.98  54
  -4  -1  -4 9247.04 535.090   4
  -4   1  -4 8965.79 532.719   4
   4  -1   4 8463.12 488.725  10
   4   1   4 8719.51 499.023  10
   4  -1   4 8763.49 560.674  54
  -5  -1  -4 35292.8 1313.09   4
  -5   1  -4 34508.3 1320.99   4
   5   1   4 33067.6 1248.26  10
   5  -1   4 34784.8 1270.62  10
   5   1   4 33035.0 1356.11  54
   5  -1   4 32593.1 1350.98  54
  -6  -1  -4 2102.34 266.851   4
  -6   1  -4 2368.74 290.254   4
   6  -1   4 1888.88 248.020  10
   6   1   4 1854.49 244.691  10
   6   1   4 1700.21 268.816  54
  -7  -1  -4 27928.7 1198.97   4
  -7   1  -4 27813.2 1213.72   4
   7   1   4 26923.1 1161.76  10
   7  -1   4 27667.2 1197.24  10
   7   1   4 26678.2 1257.30  54
  -8  -1  -4 46.5705 57.7516   4
  -8   1  -4-48.0354 103.175   4
   8   1   4 89.8123 78.7541  10
   8  -1   4-49.1171 60.9096  10
   8  -1   4 40.0241 49.6336  34
   8   1   4 81.6136 61.9771  34
   8   1   4-39.7622 60.3906  40
   8   1   4-43.4351 85.1653  38
   8   1   4 55.7589 84.6860  54
   9   1   4 16868.9 1012.80  54
   9   1   4 17943.3 937.929  34
   9  -1   4 16086.7 891.180  34
  -9  -1  -4 17879.2 958.589   4
  -9   1  -4 20788.3 1033.27   4
   9   1   4 17438.6 910.102  40
   9   1   4 19271.9 977.717  38
   9   1   4 16566.8 936.815  10
   9  -1   4 17598.4 985.429  10
  10  -1   4 3772.66 455.381  10
  10   1   4 4113.36 454.934  10
 -10   1  -4 4937.16 430.874  59
 -10  -1  -4 5110.94 496.439   4
 -10   1  -4 5097.51 515.677   4
  10   1   4 5997.32 581.339  54
  10   1   4 5556.68 495.531  40
  10   1   4 5612.23 513.965  38
  10  -1   4 4564.93 457.734  34
  10   1   4 4678.79 459.957  34
 -11   1  -4 4140.81 387.010  59
  11   1   4 4119.88 429.339  40
  11   1   4 3554.48 414.890  38
  11   1   4 2813.85 366.682  34
  11  -1   4 2629.21 362.270  34
 -11  -1  -4 2557.15 364.982   4
 -11   1  -4 3444.55 424.438   4
  11  -1   4 2964.92 413.365  10
  12   1   4 5280.86 511.656  40
  12   1   4 5912.02 555.299  38
  12  -1   4 5070.51 497.953  34
  12   1   4 5619.74 522.151  34
 -12   1  -4 5518.73 453.057  59
  13   1   4 5253.60 496.854  40
  13   1   4 4342.92 469.074  38
  13   1   4 5518.72 507.975  34
  13  -1   4 5276.36 495.548  34
 -13   1  -4 4610.42 417.136  59
  14   1   4 348.285 145.266  40
  14   1   4 521.270 165.302  38
  14  -1   4 775.507 190.502  34
  14   1   4 653.151 182.099  34
 -14   1  -4 428.261 132.839  59
 -15   1  -4 71.9364 70.5648  59
  15   1   4 135.426 96.9892  40
  15   1   4 94.5650 82.9556  38
  15  -1   4 96.5725 84.7152  38
 -16   1  -4 2541.58 270.483  59
  16   1   4 2379.66 298.797  40
  16   1   4 3504.22 358.971  38
  16  -1   4 3287.88 367.176  38
  17   1   4 98.6854 70.6558  38
  17  -1   4-34.4635 67.5748  38
  18   1   4 1055.23 156.636  38
  18  -1   4 1101.17 166.983  38
  18   1   4 921.532 141.076  49
 -20   2   4 27.8276 54.5628  19
 -20  -2   4 24.3645 42.7292  20
  20  -2  -4-24.9814 53.6574  34
 -19   2   4 406.231 108.552  59
 -19  -2   4 423.946 125.169  20
 -19   2   4 594.694 153.296  19
 -18  -2   4 407.142 117.271  56
 -18   2   4 176.676 93.2681  59
 -18  -2   4 512.332 138.443  20
 -18   2   4 366.342 150.439  19
 -18   2   4 296.905 134.318  18
 -18  -2   4 221.192 116.626  19
 -17   2   4-49.0395 86.0067  18
 -17  -2   4-49.6993 106.752  19
 -17  -2   4-44.5549 78.1423  20
 -17  -2   4 43.3122 65.7872  56
 -17   2   4-40.2397 70.5750  59
 -16  -2   4 371.400 147.354  19
 -16   2   4 322.312 149.185  18
 -16  -2   4 95.6989 103.106  20
 -16   2   4 701.649 176.409  59
 -16  -2   4 568.554 171.496  56
 -15  -2   4-54.2564 106.383  19
 -15   2   4 56.2051 85.3640  18
 -15   2   4 92.5351 107.340  59
 -14  -2   4 162.394 106.195  18
 -14  -2   4 161.086 105.341  19
 -14   2   4 56.6242 99.3658  18
 -14   2   4 190.024 110.268  59
 -13  -2   4 513.724 173.700   8
 -13   2   4 450.151 152.288  46
 -13   2   4 285.704 125.697  59
 -13  -2   4 514.248 191.598  18
 -13  -2   4 569.886 170.300  19
 -13  -2   4 326.607 136.095  31
 -12  -2   4 54.1823 82.2926   8
 -12   2   4 48.1473 84.4392  46
 -12  -2   4-45.7173 40.0909  46
 -12   2   4 46.4470 91.0718  59
 -12  -2   4-47.8927 83.9927  18
 -12  -2   4-49.0362 60.8107  19
 -12  -2   4 44.7183 67.9191  31
 -11  -2   4 353.340 140.226   8
 -11   2   4 452.370 139.921  56
 -11   2   4 264.294 116.187  59
 -11   2   4 269.458 111.707  46
 -11  -2   4 256.421 112.744  46
 -11  -2   4 320.275 120.659  19
 -11  -2   4 660.689 168.566  18
 -11  -2   4 338.319 123.282  31
 -10  -2   4 1440.95 254.609   8
  10  -2  -4 1833.72 244.996   3
 -10   2   4 1828.26 308.708   5
 -10   2   4 1623.49 238.418  56
 -10   2   4 1862.12 256.822  59
 -10  -2   4 1343.18 201.203  50
 -10   2   4 1700.79 246.897  46
 -10  -2   4 1563.39 233.567  46
 -10  -2   4 1511.24 237.533  31
 -10  -2   4 1930.18 264.726  18
  -9  -2   4 127.452 83.3364   8
  -9   2   4 53.5137 81.3129   5
  -9  -2   4 155.118 90.0012  24
  -9   2   4 143.164 83.0708  46
  -9  -2   4 106.075 69.3720  46
  -8  -2   4 35555.9 1361.17   8
  -8   2   4 34488.8 1454.00   5
  -8  -2   4 34974.1 1351.70  24
  -8   2   4 33964.8 1267.11  46
  -8  -2   4 34896.4 1289.76  46
  -7  -2   4 29857.8 1161.08   8
  -7   2   4 28911.9 1198.77   6
  -7   2   4 28867.5 1251.86   5
  -7  -2   4 31346.9 1207.59  24
  -7   2   4 29465.8 1091.66  46
  -7  -2   4 28814.2 1105.96  46
  -6   2   4 203.524 103.249   6
  -6   2   4 192.716 101.608   5
  -6  -2   4 380.603 121.541  24
  -6   2   4 211.029 68.5130  46
  -6  -2   4 444.399 107.720  46
  -5   2   4 711.948 151.860   6
  -5   2   4 614.866 141.283   5
  -5  -2   4 497.491 134.104  24
  -5   2   4 615.073 112.580  46
  -5  -2   4 555.353 113.025  46
  -4  -2   4 1164.92 185.101  24
  -4   2   4 1005.11 162.047  11
  -4   2   4 1154.97 173.823   6
  -4   2   4 883.020 144.194  45
  -4   2   4 1132.52 142.715  46
  -4  -2   4 1136.06 155.389  46
  -3  -2   4 2742.46 264.568  24
  -3   2   4 2031.19 219.635  11
  -3   2   4 2411.54 243.195   6
  -3   2   4 1990.86 216.133  45
  -3  -2   4 2321.14 206.403  47
  -3  -2   4 2062.15 203.807  46
  -2   2   4 1552.28 189.412  11
  -2  -2   4 1766.01 206.251  24
  -2   2   4 1578.46 192.867  45
  -2  -2   4 1499.59 164.454  47
  -2  -2   4 1776.33 184.375  46
  -1  -2   4 9167.84 480.846  24
  -1  -2   4 8794.87 504.819  22
  -1  -2   4 9316.45 430.384  11
  -1   2   4 8750.06 454.769  11
  -1   2   4 8593.29 469.407   7
  -1   2   4 7771.62 465.951  45
  -1  -2   4 7984.00 416.523  47
   0  -2   4 1911.58 199.867  24
   0   2   4 2234.84 232.253  45
   0  -2   4 2276.36 203.070  47
   0   2   4 2075.84 207.184  11
   0  -2   4 2227.25 201.699  11
   0   2   4 2160.70 216.844   7
   1   2   4 4302.36 328.959  45
   1  -2   4 4557.16 306.658  47
   1   2   4 4579.36 318.981  11
   1   2   4 4941.00 342.685   7
  -1  -2  -4 4703.61 316.067   4
   2   2   4 6537.87 414.865  45
   2  -2   4 7096.36 400.202  47
  -2  -2  -4 7794.43 443.131   9
   2   2   4 6629.10 419.806   7
  -2  -2  -4 5755.06 384.502   4
   2   2   4 7207.33 420.288  11
   2  -2   4 6771.02 401.512  10
  -3  -2  -4 93.5301 82.0148   9
  -3  -2  -4 28.9405 62.1622   4
   3   2   4 87.0341 67.3070   7
  -3   2  -4 62.2122 66.8135   4
   3  -2   4-25.4135 54.5867  10
  -4  -2  -4 21548.1 927.611   4
  -4  -2  -4 21024.2 944.192   9
  -4   2  -4 21916.9 946.621   4
   4  -2   4 20427.1 868.411  10
  -5  -2  -4 5081.14 414.461   4
  -5  -2  -4 5400.66 452.945   9
  -5   2  -4 6239.59 460.823   4
   5  -2   4 5615.19 419.070  10
  -6  -2  -4 1224.67 216.669   4
  -6   2  -4 1273.95 218.996   4
   6  -2   4 927.567 184.727  10
   6   2   4 1203.35 232.938  54
   7   2   4 1266.28 245.687  54
   7   2   4 640.272 147.757  34
  -7  -2  -4 983.432 200.939   4
   7  -2   4 990.984 202.466  10
  -7   2  -4 653.105 169.929   4
   7   2   4 850.979 169.849  40
   7   2   4 760.938 176.808  38
   7   2   4 825.232 180.244  10
  -8  -2  -4 3192.28 374.622   4
  -8   2  -4 3212.04 383.849   4
   8  -2   4 2875.36 367.650  10
   8   2   4 3158.55 400.146  54
   8   2   4 2998.81 321.204  41
   8  -2   4 2742.60 337.983  37
   8   2   4 2802.56 319.836  40
   8   2   4 2764.18 335.283  38
   8   2   4 2791.68 321.878  34
  -9  -2  -4 1500.94 263.333   4
  -9   2  -4 1268.10 258.496   4
   9  -2   4 1927.85 316.635  10
   9   2   4 1361.49 273.851  54
   9   2   4 1635.72 255.902  41
   9   2   4 1451.18 252.425  40
   9   2   4 1714.56 284.108  38
   9   2   4 1180.89 228.322  34
 -10   2  -4 120.755 86.4738  59
 -10  -2  -4 108.929 95.5325   4
 -10   2  -4 58.9351 89.5268   4
  10  -2   4 60.5437 91.9694  10
  10   2   4 65.6135 99.6681  54
  10   2   4 235.907 117.031  41
  10   2   4-51.2166 89.8377  40
  10   2   4 52.6759 103.299  38
  10   2   4 298.062 130.693  34
 -11   2  -4 657.874 169.999  59
  11   2   4 1103.25 229.149  41
  11   2   4 488.500 158.805  40
  11   2   4 879.956 221.678  38
  11  -2   4 641.871 179.353  34
  11   2   4 892.649 211.711  34
 -11  -2  -4 419.592 184.781   9
 -11  -2  -4 1130.93 248.528   4
 -11   2  -4 1175.46 255.041   4
  11  -2   4 313.338 174.637  10
  12   2   4 667.378 180.783  41
  12   2   4 775.779 200.989  40
  12   2   4 555.018 189.178  38
  12  -2   4 799.658 196.652  34
  12   2   4 587.721 182.166  34
 -12   2  -4 539.738 150.970  59
  13   2   4 1763.65 286.180  41
  13   2   4 2009.56 318.826  40
  13   2   4 1563.87 279.065  38
  13  -2   4 1559.66 270.348  34
 -13   2  -4 1727.14 261.085  59
 -14   2  -4 157.958 97.9644  59
  14   2   4 47.2837 92.7362  41
  14   2   4 51.0014 89.4693  40
  14   2   4 100.524 107.978  38
 -15   2  -4 1823.82 247.286  59
  15   2   4 1438.71 241.375  41
  15   2   4 1557.30 254.409  40
  15   2   4 2057.76 294.008  38
 -16   2  -4 63.8044 79.1370  59
  16   2   4 143.602 99.5598  41
  16   2   4 39.1352 68.6495  40
  16   2   4 37.7552 57.3617  38
  16  -2   4 80.8033 106.292  38
 -17   2  -4 1291.84 176.313  59
  17   2   4 882.093 154.395  41
  17  -2   4 1338.17 206.341  38
 -18   2  -4 202.751 62.8014  59
  18  -2   4 214.089 75.3774  38
  18   2   4 189.770 64.2487  49
 -20  -3   4 128.370 65.0090  20
 -20   3   4 60.0364 43.0141  59
 -20   3   4 24.7986 57.5549  19
  20  -3  -4 59.7609 57.9557  34
 -19  -3   4 29.9197 52.4742  20
 -19  -3   4 28.0826 42.6548  56
 -19   3   4 27.8227 48.7968  59
 -19   3   4-34.3468 73.7750  19
  19  -3  -4 144.405 75.9767  34
 -18   3   4-38.9844 59.2090  18
 -18   3   4 43.1958 84.6959  19
 -18  -3   4 37.0248 64.9322  20
 -18   3   4-34.2749 60.1096  59
 -18  -3   4 36.0315 70.6487  56
 -17   3   4 92.3958 99.2319  18
 -17  -3   4 42.6812 83.6917  20
 -17   3   4-39.5516 69.3692  59
 -17  -3   4 127.334 105.274  56
 -16   3   4 51.6699 101.313  18
 -16  -3   4-51.1358 77.6662  19
 -16  -3   4-46.7250 70.9673  20
 -16   3   4 43.7030 54.1981  59
 -15   3   4 165.373 108.178  18
 -15  -3   4 159.752 114.465  19
 -15  -3   4 147.147 121.733  20
 -15   3   4 233.721 108.539  59
 -14  -3   4 248.568 137.910  20
 -14  -3   4 107.407 124.657  19
 -14   3   4 145.836 104.490  59
 -13  -3   4-57.8240 101.409   8
 -13  -3   4 52.7503 92.5111  19
 -13  -3   4 142.217 101.823  31
 -13   3   4 147.847 105.854  59
 -12  -3   4 724.289 202.057   8
  12  -3  -4 505.189 151.517   3
 -12   3   4 445.558 195.993   5
 -12   3   4 777.753 191.282  59
 -12  -3   4 760.979 189.402  19
 -12  -3   4 692.540 190.552  31
 -12  -3   4 585.046 187.224  29
 -11  -3   4 735.958 196.127   8
  11  -3  -4 848.184 182.780   3
 -11   3   4 769.818 230.088   5
 -11   3   4 696.533 168.535  59
 -11  -3   4 415.299 151.698  29
 -11  -3   4 413.937 146.162  18
 -11  -3   4 382.737 139.921  19
 -11  -3   4 843.251 187.225  31
 -10   3   4 2712.18 319.437  59
 -10   3   4 2424.45 309.756  58
 -10  -3   4 2640.64 289.444  50
  10  -3  -4 2666.51 303.534   3
 -10  -3   4 2536.08 334.092   8
 -10   3   4 1839.00 346.122   5
 -10  -3   4 1766.98 285.504  29
 -10  -3   4 2797.52 327.597  31
  -9   3   4 612.020 156.309  58
  -9   3   4 425.954 127.489  59
  -9   3   4 454.834 133.364  56
  -9  -3   4 287.479 101.541  50
  -9  -3   4 444.443 140.913   8
  -9   3   4 483.869 184.028   5
  -9  -3   4 362.071 127.631  31
  -9  -3   4 347.088 117.622  30
  -9  -3   4 451.093 148.379  29
  -9  -3   4 654.026 179.641  24
  -8  -3   4 1987.99 273.397  24
  -8  -3   4 1431.44 229.988   8
  -8   3   4 1825.58 305.955   5
  -7  -3   4 59.3184 52.0159  46
  -7  -3   4-41.0169 95.1592  24
  -7  -3   4 34.9939 68.6150   8
  -7   3   4 50.1900 76.2286   5
  -6  -3   4 136.920 67.9516  46
  -6  -3   4 79.6097 78.0773  24
  -6   3   4 38.4531 67.4717   6
  -6   3   4 90.6614 88.9084   5
  -5   3   4 1749.02 213.398  45
  -5  -3   4 1944.67 214.997  46
  -5   3   4 1879.43 248.734   6
  -5   3   4 1506.41 238.176   5
  -5  -3   4 1572.05 210.464  22
  -5  -3   4 1805.46 246.825  24
  -4   3   4 3500.05 303.678  45
  -4  -3   4 3390.57 277.041  46
  -4   3   4 4409.70 343.657  11
  -4   3   4 3988.42 344.973   6
  -4   3   4 3811.99 356.591   5
  -4  -3   4 3697.78 346.258  24
  -4  -3   4 3289.70 308.839  22
  -3  -3   4 1387.92 170.294  46
  -3   3   4 1212.12 179.601  45
  -3   3   4 1499.16 200.816  11
  -3   3   4 1545.30 210.160   6
  -3  -3   4 1864.07 228.413  22
  -3  -3   4 1406.94 211.668  24
  -2  -3   4 1878.08 233.883  22
  -2  -3   4 2374.68 260.064  24
  -2   3   4 1777.02 209.916  11
  -2   3   4 1721.97 220.062  45
  -2  -3   4 1638.68 180.496  47
  -1  -3   4 20222.6 782.841  47
  -1   3   4 20280.7 877.185  45
  -1  -3   4 20126.9 763.874  57
  -1   3   4 19964.4 829.242  11
  -1  -3   4 20540.7 862.371  24
  -1  -3   4 20805.0 909.234  22
   0  -3   4 5424.63 419.411  22
   0  -3   4 6045.24 350.461  57
   0   3   4 6280.91 427.644  45
   0  -3   4 6831.44 383.275  47
   0   3   4 6015.92 403.880   7
   0   3   4 6110.70 391.877  11
   1  -3   4 1479.69 215.853  22
   1  -3   4 1575.34 172.830  57
   1   3   4 1995.98 236.118  45
   1  -3   4 1335.25 164.233  47
  -1  -3  -4 1326.51 189.073   9
   1   3   4 1525.56 201.049   7
   1   3   4 1311.06 178.501  11
   2  -3   4 6293.31 444.980  22
   2  -3   4 6110.02 367.535  57
   2  -3   4 6259.24 381.944  47
   2   3   4 6226.56 421.931  45
  -2  -3  -4 5897.80 410.314   9
   2   3   4 6022.64 419.574   7
  -2  -3  -4 5817.77 403.261   4
   2   3   4 5956.60 388.095  11
   3   3   4 2067.28 238.804  45
   3  -3   4 2463.34 238.445  47
  -3  -3  -4 2309.85 269.531   9
  -3   3  -4 2494.90 277.580   4
   3   3   4 1880.20 238.194   7
  -3  -3  -4 2246.76 259.526   4
   3  -3   4 2205.41 219.683  57
   3  -3   4 2389.72 262.574  22
   4  -3   4 697.726 129.544  57
  -4  -3  -4 819.381 172.091   9
  -4  -3  -4 641.869 154.325   4
   4   3   4 812.408 162.026   7
  -4   3  -4 729.115 162.460   4
   4  -3   4 792.042 144.438  10
   5  -3   4 84.5816 60.5730  57
  -5  -3  -4 44.2126 86.7005   9
  -5  -3  -4 79.4142 104.463   4
  -5   3  -4 42.2963 64.2538   4
   5  -3   4 33.9794 59.6071  10
  -6  -3  -4 798.475 196.425   9
  -6  -3  -4 699.292 172.218   4
  -6   3  -4 603.524 163.705   4
   6  -3   4 635.863 156.754  10
   6  -3   4 718.137 145.852  57
   6  -3   4 853.028 189.554  37
   6   3   4 506.700 135.697  40
   6   3   4 691.203 155.222  38
  -7  -3  -4 1384.76 264.304   9
  -7  -3  -4 2092.28 303.071   4
  -7   3  -4 1825.29 290.625   4
   7  -3   4 1062.70 217.727  10
   7  -3   4 1654.97 268.196  37
   7   3   4 1442.96 219.109  41
   7   3   4 1722.97 248.865  40
   7   3   4 1350.98 231.347  38
  -8  -3  -4-60.6178 130.200   9
  -8   3  -4 55.0044 96.4638   4
   8  -3   4-52.4447 91.9748  10
   8  -3   4 49.1439 74.6394  37
   8   3   4 126.509 82.6840  41
   8   3   4 44.5608 78.1485  40
   8   3   4 46.2979 70.3169  38
   8   3   4-59.6706 90.6271  54
  -9  -3  -4-65.1452 114.248   9
  -9  -3  -4-107.845 149.522   4
  -9   3  -4 59.0803 89.7310   4
   9  -3   4-57.5846 87.4593  10
  -9   3  -4-39.2256 84.2529  59
   9  -3   4-50.4519 88.4804  37
   9   3   4 46.5207 70.6559  41
   9   3   4 147.660 96.5085  40
   9   3   4 100.358 88.0021  38
   9   3   4 63.5761 78.8404  54
  10   3   4 8877.21 722.068  54
 -10   3  -4 8667.69 571.899  59
  10   3   4 7303.89 587.102  41
  10   3   4 7837.94 617.725  40
  10   3   4 6759.89 582.249  38
  10  -3   4 6532.04 615.943  10
 -10  -3  -4 7338.02 679.334   9
 -10   3  -4 8375.52 690.623   4
 -10  -3  -4 8884.13 671.775   4
  11   3   4 4032.90 449.467  40
  11   3   4 4604.89 462.249  41
  11   3   4 3012.92 395.861  38
 -11   3  -4 3735.50 374.022  59
  12   3   4 2300.56 336.465  41
  12   3   4 1641.24 294.783  40
  12   3   4 2227.83 338.237  38
 -12   3  -4 2926.53 332.091  59
  13   3   4 103.513 111.167  41
  13   3   4 273.645 135.738  40
  13   3   4-103.409 111.056  38
 -13   3  -4 161.767 100.303  59
  14   3   4 1335.70 238.925  41
  14   3   4 1010.17 223.903  40
  14   3   4 1364.08 256.398  38
 -14   3  -4 1578.75 233.832  59
  15   3   4 41.8636 63.5820  41
  15   3   4 40.7512 50.5352  38
 -15   3  -4-35.1697 75.5407  59
  16   3   4 104.404 68.2652  41
  16  -3   4 36.8894 72.3578  38
 -16   3  -4 91.0079 70.4068  59
  17   3   4-26.9968 47.3625  41
  17  -3   4 29.0465 50.9560  38
 -17   3  -4-97.2219 67.4088  59
  18   3   4-18.2161 35.7170  49
 -18   3  -4-17.1302 26.0171  59
  18  -3   4 40.3838 46.8448  38
  18   3   4 21.5726 37.8329  33
 -19   4   4 120.395 79.2012  19
 -19  -4   4-25.7043 45.1189  20
 -19  -4   4 176.672 70.0111  56
 -19   4   4 221.733 80.8552  59
 -18  -4   4 66.5748 77.2321  20
 -18  -4   4 33.2611 50.5255  56
 -18   4   4 31.4138 61.6019  59
 -17   4   4 840.643 188.995  18
 -17  -4   4 1032.29 200.994  20
 -17   4   4 631.163 150.525  59
 -16   4   4-48.6495 85.3195  18
 -16  -4   4-44.8056 68.0513  20
 -16   4   4 41.8282 73.3570  59
 -15  -4   4 872.021 200.067  20
 -15   4   4 637.186 160.653  59
 -15   4   4 587.941 176.290  18
 -15  -4   4 840.093 194.627  29
 -14   4   4 1539.38 258.766  59
 -14  -4   4 1226.49 245.272  29
 -14  -4   4 1372.90 244.367  31
 -14  -4   4 1209.87 240.394  20
 -13   4   4 1110.55 217.956  58
 -13   4   4 1384.06 250.787  59
 -13  -4   4 1256.05 245.182  31
 -13  -4   4 1172.86 260.867  29
 -13  -4   4 1065.16 228.753  20
 -12   4   4 694.743 195.352  58
 -12   4   4 691.298 179.342  59
 -12  -4   4 468.073 178.547   8
  12  -4  -4 780.520 196.769   3
 -12   4   4 1018.69 275.380   5
 -12  -4   4 577.577 184.761  31
 -12  -4   4 738.664 212.077  29
 -12  -4   4 692.443 179.637  20
 -11   4   4 6878.06 552.712  58
 -11   4   4 5546.51 492.484  59
 -11  -4   4 5880.94 545.688   8
 -11   4   4 5483.23 612.452   5
  11  -4  -4 5866.62 495.682   3
 -11  -4   4 6600.07 533.162  31
 -11  -4   4 5720.95 550.807  29
 -10   4   4 779.939 187.253  58
 -10   4   4 806.978 189.458  59
 -10  -4   4 504.607 160.629  24
 -10  -4   4 892.035 211.680   8
  10  -4  -4 764.296 179.538   3
 -10   4   4 578.160 229.253   5
 -10  -4   4 703.067 168.991  30
 -10  -4   4 858.803 206.007  29
 -10  -4   4 916.150 205.665  31
  -9   4   4 4166.97 420.762  58
  -9   4   4 3798.49 382.795  59
  -9  -4   4 4153.13 426.155  24
  -9  -4   4 3771.69 351.141  50
  -9  -4   4 4961.61 458.688   8
  -9   4   4 4129.90 500.227   5
  -9  -4   4 3743.45 388.267  31
  -9  -4   4 4097.03 434.828  29
  -9  -4   4 4324.42 410.025  30
  -8   4   4-42.8638 65.1009  58
  -8   4   4-36.5270 55.4768  59
  -8  -4   4 32.0973 39.8034  50
  -8  -4   4-43.4931 53.9352   8
  -8   4   4-62.9443 110.388   5
  -8  -4   4-41.9461 63.7071  31
  -8  -4   4 91.2862 89.4944  29
  -8  -4   4 40.8103 71.5708  30
  -8  -4   4 48.6736 95.4365  24
  -7   4   4 4264.80 429.786   6
  -7   4   4 3827.61 446.224   5
  -7  -4   4 4384.48 395.843  31
  -7  -4   4 3656.63 366.000  30
  -7  -4   4 3727.38 378.861  29
  -7  -4   4 4546.67 437.878  24
  -6  -4   4 15930.1 869.493  24
  -6   4   4 14707.1 821.458   6
  -6   4   4 15223.8 893.874   5
  -5   4   4 234.994 93.1863  45
  -5  -4   4 180.799 83.9993  22
  -5  -4   4 92.0278 80.8099  24
  -5   4   4 201.384 106.039   6
  -4   4   4 309.629 104.647  45
  -4  -4   4 335.720 118.063  22
  -4  -4   4 440.087 154.458  24
  -4   4   4 75.6161 74.3365   6
  -3   4   4 141.874 76.2206  45
  -3   4   4-35.9205 70.4721   6
  -3  -4   4 115.862 95.8164  22
  -3  -4   4 288.175 108.324  24
  -2   4   4 2564.56 293.169  45
  -2   4   4 3405.28 305.181  11
  -2  -4   4 3081.04 329.936  22
  -2  -4   4 2591.09 296.399  24
  -2   4   4 3083.87 308.214   6
  -1  -4   4 22325.0 954.755  24
  -1  -4   4 20213.2 985.140  22
  -1  -4   4 21523.2 857.381  57
  -1   4   4 22291.8 984.659  45
  -1  -4   4 21781.6 851.545  47
   0  -4   4 12065.9 556.565  47
   0   4   4 10454.7 625.757  45
   0  -4   4 11532.9 556.851  57
   0  -4   4 10327.1 648.708  22
   0   4   4 10200.7 585.330   7
   0  -4  -4 11231.4 586.587   9
   1   4   4 552.930 138.028  45
   1  -4   4 471.965 111.372  57
   1  -4   4 804.817 173.574  22
  -1  -4  -4 578.542 136.069   9
   1   4   4 998.788 175.861   7
   2   4   4 16160.2 812.319  45
   2  -4   4 16935.6 750.745  57
   2  -4   4 16330.9 832.786  22
  -2  -4  -4 17552.3 823.697   9
   2   4   4 17608.8 825.893   7
   3   4   4 316.229 102.238  45
   3  -4   4 38.0267 57.8459  22
   3  -4   4 233.067 84.7896  57
  -3  -4  -4 77.7954 76.3377   9
   3   4   4 149.376 73.2941   7
   4  -4   4 6401.13 427.852  57
  -4  -4  -4 5375.96 460.299   9
  -4   4  -4 5182.14 456.004   4
   4   4   4 6141.03 476.140   7
   5  -4   4 99.3106 76.8199  57
   5   4   4 109.484 71.5787  41
   5  -4   4 47.9191 84.0562  37
   5  -4   4 201.070 99.7529  15
  -5  -4  -4 47.7083 110.697   9
  -5  -4  -4 44.2892 77.6918   4
   5   4   4 42.7888 75.0613   7
  -5   4  -4 47.7264 72.5076   4
   6  -4   4 18314.2 872.348  57
   6   4   4 19731.0 922.548  41
   6  -4   4 20127.2 1020.17  37
   6  -4   4 18287.8 914.679  15
  -6  -4  -4 18618.2 1015.64   9
  -6   4  -4 18739.1 1007.17   4
   6   4   4 18055.1 953.890   7
  -6  -4  -4 18213.7 968.802   4
   7  -4   4 391.544 124.260  57
  -7  -4  -4 289.389 134.708   9
  -7  -4  -4 362.996 144.198   4
  -7   4  -4 506.857 164.140   4
   7   4   4 469.352 150.047  41
   7  -4   4 418.903 152.666  37
   7   4   4 449.897 142.648  38
   7  -4   4 649.356 170.105  15
  -8  -4  -4 2625.60 384.639   9
  -8  -4  -4 2857.28 375.074   4
  -8   4  -4 2110.51 348.046   4
  -8   4  -4 2635.65 300.162  59
   8  -4   4 2100.83 280.395  57
   8   4   4 2323.80 310.997  41
   8  -4   4 2410.85 337.724  37
   8   4   4 2620.77 337.193  40
   8   4   4 2176.16 314.666  38
   8   4   4 2623.00 376.382  54
  -9  -4  -4 4835.88 542.532   9
  -9   4  -4 5839.75 577.625   4
  -9  -4  -4 5087.99 518.602   4
   9   4   4 6134.87 521.877  41
   9   4   4 5786.68 517.749  40
   9   4   4 5034.20 490.756  38
   9  -4   4 4772.68 486.863  37
  -9   4  -4 5273.77 437.648  59
   9   4   4 4853.02 543.543  54
  10   4   4 3258.13 406.933  41
  10   4   4 4232.95 447.799  40
  10   4   4 2882.69 375.926  38
  10  -4   4 3900.12 441.494  37
 -10   4  -4 3421.80 358.507  59
  11  -4   4 851.268 204.469  37
  11   4   4 990.557 222.156  41
  11   4   4 680.432 200.021  40
  11   4   4 1128.22 245.714  38
 -11   4  -4 732.757 176.167  59
  12   4   4 4574.14 470.853  41
  12   4   4 4716.17 484.697  40
 -12   4  -4 3955.78 383.728  59
  13   4   4 1902.23 294.985  41
 -13   4  -4 1444.02 230.629  59
  14   4   4 1062.71 219.484  41
 -14   4  -4 872.402 176.205  59
  15   4   4 1853.59 257.808  41
 -15   4  -4 1912.27 244.679  58
 -15   4  -4 1492.39 213.516  59
  16   4   4 254.404 100.636  41
  16  -4   4 189.836 92.1192  38
 -16   4  -4 266.740 84.4463  58
 -16   4  -4 81.7402 63.3635  59
 -17   4  -4 908.838 135.409  59
  17   4   4 877.710 139.687  41
  17  -4   4 973.080 145.821  38
  17   4   4 802.673 128.836  49
  17   4   4 777.599 139.957  33
 -19   5   4-47.8451 41.9557  19
 -19  -5   4-20.5067 40.2103  56
 -19   5   4 19.2725 29.2733  59
 -18  -5   4 143.194 71.2209  56
 -18   5   4 344.032 103.910  59
 -17  -5   4 1571.84 222.430  20
 -17   5   4 1632.84 219.934  59
 -16  -5   4 737.819 164.121  17
 -16  -5   4 575.346 153.760  20
 -16   5   4 644.969 153.327  59
 -15  -5   4-44.2620 86.7901  17
 -15  -5   4-46.1534 99.1354  20
 -15   5   4 85.5499 83.8745  58
 -15   5   4-42.3032 74.1932  59
 -14  -5   4 5023.56 477.038  20
 -14   5   4 4228.91 429.759  58
 -14   5   4 5619.87 483.130  59
 -14  -5   4 6336.95 518.092  17
 -14  -5   4 5207.51 476.805  31
 -14  -5   4 6720.09 573.500  29
 -13  -5   4 722.556 192.507  20
 -13   5   4 301.668 132.987  58
 -13   5   4 574.398 168.463  59
 -13  -5   4 775.207 195.183  31
 -13  -5   4 511.827 173.302  29
 -13  -5   4 711.826 199.869  17
 -12  -5   4 1082.97 234.191  17
 -12   5   4 1471.95 267.958  58
 -12   5   4 1703.58 276.344  59
 -12  -5   4 1965.94 307.065  20
  12  -5  -4 1640.88 258.274  39
 -12  -5   4 2061.25 333.196  29
 -12  -5   4 1936.37 298.112  31
  11  -5  -4-49.1449 86.1932   3
  11   5  -4 50.6361 62.8008   1
 -11   5   4-81.2641 123.427   5
 -11  -5   4 50.3450 88.2977  20
 -11   5   4-53.6312 94.0605  58
 -11   5   4-47.9444 84.0880  59
 -11  -5   4-101.409 77.0156  17
 -11  -5   4 59.1429 103.726  29
 -11  -5   4-49.8783 75.7608  31
  10  -5  -4 9049.48 640.917   3
  10   5  -4 8126.56 604.456   1
 -10   5   4 9535.90 824.828   5
 -10  -5   4 8775.59 689.698  24
 -10   5   4 9953.08 698.721  58
 -10  -5   4 9439.08 665.171  17
 -10  -5   4 10575.9 686.879  30
 -10  -5   4 8525.72 678.561  29
 -10  -5   4 10188.9 689.994  31
   9   5  -4 1736.14 249.269   1
  -9   5   4 2257.02 392.802   5
  -9   5   4 2000.38 301.622  58
  -9  -5   4 1796.17 302.660  24
   9  -5  -4 1577.14 257.360  35
  -9  -5   4 2527.45 320.990  30
  -9  -5   4 1496.88 257.894  31
  -9  -5   4 1146.51 248.110  29
  -9  -5   4 2067.00 288.243  17
  -8  -5   4 8653.32 599.821  17
  -8  -5   4 9293.64 621.485  16
  -8   5   4 10873.4 827.006   5
  -8   5   4 9096.59 646.662  58
  -8  -5   4 8495.49 566.044  48
  -8  -5   4 9833.31 716.693  24
  -8  -5   4 8114.48 649.589  43
   8  -5  -4 9052.88 597.131  35
  -8  -5   4 9585.01 675.471  29
  -8  -5   4 10429.3 670.060  30
  -8  -5   4 10222.3 665.783  31
  -7   5   4 3599.56 407.667   6
  -7   5   4 2724.56 405.203   5
  -7   5   4 2927.81 339.204  58
  -7  -5   4 2755.46 305.890  48
  -7  -5   4 3027.64 386.818  24
  -7  -5   4 2386.24 342.099  43
  -7  -5   4 2577.94 309.312  16
  -7  -5   4 2540.44 301.451  17
  -7  -5   4 2511.31 321.107  31
  -7  -5   4 2428.33 324.362  29
   7  -5  -4 2355.97 293.322  35
  -7  -5   4 3117.80 353.704  30
  -6   5   4 12932.3 785.661   6
  -6   5   4 14211.8 898.810   5
  -6   5   4 11922.4 706.489  58
  -6  -5   4 13567.7 725.767  48
  -6  -5   4 11706.0 798.882  24
  -6  -5   4 12036.7 775.796  43
  -6  -5   4 12473.4 695.019  17
  -6  -5   4 10993.3 668.322  16
  -6  -5   4 13689.1 750.595  31
  -6  -5   4 13444.8 760.896  30
  -5   5   4 2369.51 282.954  58
  -5  -5   4 2332.96 302.438  22
  -5  -5   4 3065.90 383.164  24
  -5   5   4 2648.80 331.310   6
  -5  -5   4 2686.67 344.060  43
  -5  -5   4 2209.79 281.143  48
  -5   5   4 2482.55 298.305  45
  -5  -5   4 2503.16 287.845  16
  -5  -5   4 2368.93 277.897  17
  -5  -5   4 2939.80 314.948  31
  -5  -5   4 2191.67 292.308  30
  -4  -5   4 27611.0 1221.09  22
  -4  -5   4 27017.0 1285.28  24
  -4   5   4 27386.1 1199.72   6
  -4   5   4 28163.6 1195.97  45
  -4  -5   4 27421.9 1205.28  43
  -3  -5   4 11873.1 739.279  22
  -3  -5   4 11683.9 749.456  24
  -3   5   4 12634.9 713.133   6
  -3   5   4 10396.4 678.835  45
  -2  -5   4 1132.67 226.337  22
  -2  -5   4 1075.36 224.227  24
  -2   5   4 1272.01 214.085   6
  -2   5   4 1220.42 226.164  45
  -1  -5   4 43084.2 1761.40  22
   1  -5  -4 46964.9 1632.09   9
  -1   5   4 47934.3 1770.57  45
   0   5   4 3887.94 405.969  45
   0  -5  -4 3812.41 353.749   9
   0  -5   4 3581.18 401.178  22
   0  -5   4 3615.39 325.369  57
   1   5   4 11061.4 690.319  45
   1   5   4 10296.0 629.155   7
  -1  -5  -4 11528.0 657.702   9
   1  -5   4 11535.8 727.258  22
   1  -5   4 10967.7 602.307  57
   2  -5   4 403.865 132.665  27
   2  -5   4 233.525 123.034  22
  -2  -5  -4 245.530 107.845   9
   2   5   4 119.037 98.6245   7
   2   5   4 215.114 100.023  45
   2   5   4 396.520 122.593  41
   2  -5   4 177.572 103.195  36
   2  -5   4 399.008 113.110  57
   3   5   4 37557.9 1477.92   7
  -3  -5  -4 36891.9 1495.99   9
   3  -5   4 40341.9 1431.62  57
   3  -5   4 38114.3 1494.67  27
   3   5   4 38107.2 1449.13  41
   3  -5   4 36236.0 1504.20  36
   3  -5   4 40389.7 1556.58  37
   3   5   4 37920.0 1459.03  33
   4  -5   4 8521.28 597.477  15
   4  -5   4 8823.58 563.194  57
   4   5   4 9099.56 591.806  41
   4  -5   4 8937.77 654.221  37
   4   5   4 10076.4 625.330  33
  -4  -5  -4 9125.80 640.041   9
   4   5   4 8627.25 602.741   7
   5  -5   4 14636.6 816.539  15
   5  -5   4 14311.1 759.691  57
   5  -5   4 13112.9 839.243  37
   5   5   4 13224.4 763.475  41
   5   5   4 16252.3 846.140  33
  -5  -5  -4 13880.1 845.509   9
  -5   5  -4 13953.2 868.591   4
   5   5   4 14854.2 836.769   7
   6  -5   4 204.244 101.483  57
   6   5   4 178.252 110.681  41
   6  -5   4 112.395 110.346  37
  -6  -5  -4 169.732 111.090   9
   6   5   4 100.952 117.252   7
   7  -5   4 9088.21 618.481  57
   7   5   4 10067.1 668.196  41
   7  -5   4 8361.41 677.561  37
   7  -5   4 10216.5 675.054  15
  -7  -5  -4 10454.2 760.209   9
  -7   5  -4 9828.52 753.236   4
   7   5   4 9296.61 688.238   7
  -8  -5  -4 780.759 204.874  42
   8   5   4 910.818 204.092  41
   8  -5   4 864.289 232.201  37
  -8  -5  -4 714.347 206.070   9
   8   5   4 695.059 190.852   7
  -8   5  -4 525.309 191.777   4
   8  -5   4 560.589 159.626  57
   9   5   4 2938.75 373.163  41
   9  -5   4 2975.68 395.496  37
  -9  -5  -4 2804.48 363.114  42
 -10   5  -4 11190.7 665.106  59
  10   5   4 10006.8 737.774  41
  10  -5   4 11173.4 765.338  37
 -11   5  -4 7421.12 523.927  59
  11   5   4 6924.28 592.254  41
  11  -5   4 6158.42 559.122  37
 -12   5  -4 348.762 122.807  59
  12  -5   4 252.294 133.005  37
  12   5   4 425.630 154.960  41
 -13   5  -4 73.0713 71.6537  59
  13   5   4 48.6640 73.9262  41
 -14   5  -4 2363.89 290.381  58
 -14   5  -4 2219.79 261.799  59
  14   5   4 2754.22 331.307  33
  14   5   4 2241.26 300.292  41
 -15   5  -4 214.515 93.4694  58
 -15   5  -4 483.668 114.638  59
  15   5   4 326.463 110.508  33
  15   5   4 382.796 118.485  41
 -16   5  -4 1779.59 198.412  58
 -16   5  -4 1848.86 198.806  59
  16   5   4 2067.61 224.725  41
  16  -5   4 2098.59 218.475  38
  16   5   4 1713.20 211.041  33
 -18  -6   4 39.8963 42.8606  28
 -18   6   4 75.7591 52.5299  59
 -18  -6   4 22.2223 47.7438  56
 -17  -6   4 933.642 157.880  28
 -17  -6   4 886.371 154.509  17
 -17   6   4 1200.40 170.850  58
 -17   6   4 846.636 144.287  59
 -16  -6   4 641.921 151.963  17
 -16   6   4 585.329 139.341  58
 -16   6   4 756.020 152.194  59
  15  -6  -4 1255.48 206.795  39
 -15  -6   4 1241.73 216.466  17
 -15   6   4 1697.06 250.447  58
 -15   6   4 1425.64 217.822  59
  14  -6  -4 446.041 142.551  39
 -14  -6   4 317.816 119.823  17
 -14   6   4 409.762 144.267  58
 -13  -6   4 1975.68 301.274  17
  13  -6  -4 2224.98 295.779  39
 -13  -6   4 2069.45 298.913  31
 -13   6   4 1844.49 284.513  58
 -12  -6   4 97.5960 85.6154  16
 -12  -6   4 103.479 111.158  17
  12  -6  -4 45.0765 68.5069  39
 -12  -6   4 58.5745 88.9970  29
 -12  -6   4 149.406 115.567  31
 -12   6   4 319.386 132.045  58
 -11  -6   4 7075.95 581.009  16
 -11  -6   4 7076.64 589.403  17
  11  -6  -4 6823.47 552.952  35
 -11  -6   4 7344.65 638.845  29
 -11  -6   4 8417.28 627.314  31
 -11   6   4 7924.04 629.231  58
 -10   6   4 1346.46 262.805  58
  10  -6  -4 1212.65 235.746  35
 -10  -6   4 1468.27 270.536  31
 -10  -6   4 1319.29 275.609  29
 -10  -6   4 1654.94 278.199  17
 -10  -6   4 1697.23 280.339  16
  -9  -6   4 4107.18 434.159  17
  -9  -6   4 4048.81 436.173  16
   9  -6  -4 4942.62 455.270   3
  -9   6   4 3782.88 525.571   5
  -9   6   4 4798.83 480.551  58
  -9  -6   4 3497.13 373.281  48
  -9  -6   4 3779.36 456.924  24
  -9  -6   4 5318.00 531.799  43
   9  -6  -4 4014.05 420.092  35
  -9  -6   4 4703.60 502.148  29
  -9  -6   4 3708.70 425.396  31
  -8   6   4 2611.35 432.672   5
  -8   6   4 2110.93 320.544  58
  -8  -6   4 2523.45 320.473  48
  -8  -6   4 2456.42 372.101  24
  -8  -6   4 2788.89 388.860  43
   8  -6  -4 2878.58 357.108  35
  -8  -6   4 3164.84 387.944  31
  -8  -6   4 2691.22 343.359  17
  -8  -6   4 2347.69 324.669  16
  -7  -6   4 8826.85 625.311  17
  -7  -6   4 8335.23 616.509  16
  -7   6   4 9552.41 802.866   5
  -7   6   4 9204.27 651.093  58
  -7  -6   4 8761.11 607.068  48
  -7  -6   4 10116.7 777.147  24
  -7  -6   4 8662.90 699.548  43
   7  -6  -4 9516.81 637.743  35
  -7  -6   4 9898.72 673.545  31
  -6  -6   4 13390.8 783.555  16
  -6  -6   4 14632.4 806.672  17
  -6   6   4 14248.3 811.185  58
  -6  -6   4 14736.5 811.338  48
  -6  -6   4 13866.0 918.730  24
  -6  -6   4 13142.7 857.256  43
   6  -6  -4 13535.6 775.010  35
  -6  -6   4 13358.1 793.610  31
  -5  -6   4 28797.4 1239.44  16
  -5   6   4 28392.8 1227.73  58
  -5  -6   4 26588.0 1210.05  52
  -5  -6   4 31316.7 1291.38  48
  -5  -6   4 30194.7 1330.71  22
  -5  -6   4 25897.4 1231.07  26
  -5  -6   4 28607.1 1410.38  24
  -5  -6   4 26882.5 1176.42  28
  -5   6   4 26495.1 1237.99  45
  -5  -6   4 28573.3 1332.24  43
   5  -6  -4 31692.3 1249.24  36
  -5  -6   4 31653.4 1283.33  31
  -4  -6   4 8022.12 557.813  31
  -4  -6   4 6800.40 540.840  52
  -4  -6   4 8261.03 587.756  48
  -4  -6   4 7419.68 610.455  22
  -4  -6   4 7366.93 584.402  26
  -4  -6   4 7857.92 658.482  24
  -4   6   4 7675.21 595.037  45
  -4  -6   4 7997.79 615.000  43
   4  -6  -4 7403.31 535.713  36
  -4  -6   4 7797.88 552.964  16
  -3  -6   4 1374.97 247.642  52
  -3  -6   4 1305.03 261.539  22
  -3  -6   4 1427.20 281.511  24
  -3  -6   4 1197.07 248.933  26
  -3  -6   4 1704.72 257.304  48
  -3   6   4 1789.25 290.881  45
  -3  -6   4 1923.04 288.644  43
   3  -6  -4 1782.81 255.986  36
  -3  -6   4 1750.74 253.025  16
  -2  -6   4 9965.42 673.489  52
  -2  -6   4 10347.2 648.235  48
  -2  -6   4 8612.34 698.017  22
  -2  -6   4 9957.84 715.008  26
  -2   6   4 11741.2 776.010  45
   2  -6  -4 10951.4 645.812  36
  -2  -6   4 11964.1 679.213  16
  -1  -6   4 1146.88 211.067  16
  -1  -6   4 1659.51 274.930  52
  -1  -6   4 1551.81 249.243  27
  -1  -6   4 1559.01 294.884  22
  -1  -6   4 1155.28 243.789  26
  -1   6   4 1732.94 300.265  45
   1  -6  -4 1497.72 237.067  36
   1  -6  -4 1277.24 229.835   9
   0  -6  -4 12302.0 726.006   9
   0  -6   4 11361.2 660.518  57
   0  -6   4 11856.1 737.275  52
   0  -6   4 11088.9 705.932  27
   0  -6   4 9746.27 719.494  26
   0  -6   4 12345.4 829.556  22
   0   6   4 12512.3 809.222  45
   0  -6  -4 12459.5 699.990  36
   0  -6   4 12038.9 695.957  16
   1  -6   4 114.949 75.1348  57
   1  -6   4 47.3966 92.9375  52
   1  -6   4 46.1979 90.5873  27
   1  -6   4 57.4427 100.744  22
   1  -6   4-52.6861 80.0246  26
   1   6   4 107.032 93.8578  45
  -1  -6  -4 40.0849 60.8881  36
   1  -6   4 100.164 98.2027  36
  -1  -6  -4-44.9279 68.2427   9
   2  -6   4 17577.3 876.431  57
   2  -6   4 19206.0 963.440  52
   2   6   4 15793.3 924.576  45
   2  -6   4 16474.5 958.566  36
  -2  -6  -4 18030.5 885.943  36
  -2  -6  -4 16954.2 925.457   9
   2  -6   4 18657.0 975.026  26
   2  -6   4 17708.5 943.907  27
   2  -6   4 17133.0 973.456  22
  -3  -6  -4 2450.82 328.505   9
   3  -6   4 1682.71 322.213  27
  -3  -6  -4 1840.84 326.259  21
  -3  -6  -4 1700.32 250.219  36
   3  -6   4 1752.53 303.327  36
   3   6   4 1918.69 279.552  41
   3  -6   4 1657.31 249.851  57
  -4  -6  -4 12174.2 795.457   9
   4  -6   4 12389.8 805.208  27
   4  -6   4 13077.7 814.405  36
   4   6   4 12933.9 761.681  41
   4  -6   4 11675.8 793.774  37
   4  -6   4 13079.7 740.809  57
   5  -6   4 5678.41 481.085  57
   5  -6   4 6682.33 570.608  27
   5  -6   4 6313.11 532.637  15
   5   6   4 5437.82 491.673  41
   5  -6   4 6040.11 569.945  37
  -5  -6  -4 6691.63 585.135   9
  -6   6  -4 21197.9 1215.51   4
  -6  -6  -4 22898.9 1218.57   9
   6  -6   4 24270.3 1111.88  57
  -6  -6  -4 24353.9 1183.50  42
   6   6   4 23325.8 1130.00  41
   6  -6   4 25322.8 1253.44  37
   6  -6   4 21767.7 1110.96  15
  -7  -6  -4-63.4475 111.272   9
  -7   6  -4 135.739 119.027   4
   7  -6   4 95.2189 72.3106  57
   7   6   4 51.4454 90.2236  41
   7  -6   4 60.7688 119.153  37
  -7  -6  -4 54.4196 82.6535  42
   7  -6   4-51.0248 89.4860  15
   8   6   4 3095.58 382.578  41
   8  -6   4 2404.22 366.814  37
  -8  -6  -4 3122.26 392.373  42
   8  -6   4 1880.46 298.996  15
   9  -6   4 5495.10 555.441  37
   9   6   4 6070.69 545.971  41
   9   6   4 5222.87 513.615  33
  -9  -6  -4 7048.27 583.434  42
  10   6   4 1155.71 247.695  33
 -10  -6  -4 1276.84 246.931  42
  10  -6   4 951.445 226.676  37
  10   6   4 1149.54 246.390  41
  11   6   4 4355.15 456.094  33
  11   6   4 4022.07 437.653  41
  11  -6   4 3928.47 438.258  37
 -12   6  -4 649.963 162.563  58
  12   6   4 929.318 211.159  33
  12   6   4 930.044 206.917  41
  12  -6   4 949.588 213.325  37
 -13   6  -4 5072.67 420.998  58
  13   6   4 4436.55 419.622  33
  13   6   4 4392.46 418.237  41
  13  -6   4 3863.18 389.013  37
 -14   6  -4-32.8239 57.5664  58
  14   6   4 35.0233 53.1947  33
  14   6   4 71.6885 76.9907  41
  15   6   4 1402.73 188.471  41
 -15   6  -4 1170.71 166.033  58
  16   6   4-40.0787 39.2993  41
 -16   6  -4-18.5007 32.4542  58
 -17   7   4 229.581 70.9657  58
 -17  -7   4 85.1727 45.8678  56
 -17  -7   4 166.607 63.3560  28
 -16   7   4 114.756 66.6467  58
 -16  -7   4 165.267 76.4557  28
  15  -7  -4 1006.10 171.710  39
 -15   7   4 1236.14 198.143  58
 -15  -7   4 1412.44 210.655  28
  14  -7  -4 2124.27 266.419  39
 -14  -7   4 1901.35 264.131  17
 -14   7   4 1605.95 246.725  58
  13  -7  -4 121.058 93.6694  39
 -13  -7   4 44.8622 78.7383  17
 -13  -7   4 253.479 104.825  16
 -13   7   4 139.177 115.103  58
 -12  -7   4 585.932 166.957  17
 -12  -7   4 803.000 190.798  16
 -12   7   4 763.157 190.269  58
  12  -7  -4 996.641 205.538  39
  12  -7  -4 792.199 182.051  35
 -11  -7   4 974.643 211.672  17
 -11  -7   4 661.533 179.304  16
 -11  -7   4 695.228 194.106  43
 -11   7   4 651.902 185.286  58
  11  -7  -4 764.422 185.730  39
  11  -7  -4 477.803 157.696  35
 -10   7   4-56.3912 69.9299  58
 -10  -7   4 52.3402 102.626  17
 -10  -7   4-53.0146 92.9740  16
  10  -7  -4-50.3209 88.2500  35
 -10  -7   4 116.661 125.288  43
 -10  -7   4 128.048 91.6776  48
  -9   7   4 965.786 228.858  58
  -9  -7   4 418.356 166.125  17
  -9  -7   4 643.475 200.146  16
   9  -7  -4 773.223 197.691  35
  -9  -7   4 620.107 189.057  43
  -9  -7   4 621.451 170.435  48
  -8   7   4-55.6059 97.5201  58
  -8  -7   4-64.1015 97.3581  43
  -8  -7   4 45.8679 69.6660  48
  -8  -7   4-53.1535 93.2193  16
   8  -7  -4 51.5610 101.100  35
  -7   7   4 2284.94 324.058  58
  -7  -7   4 2534.33 331.987  28
  -7  -7   4 2059.51 352.134  43
  -7  -7   4 2178.65 304.399  48
   7  -7  -4 2325.94 327.355  35
  -7  -7   4 1714.54 289.687  16
  -6   7   4 9183.52 821.532   5
  -6   7   4 9905.88 679.149  58
  -6  -7   4 8372.59 623.280  48
  -6  -7   4 9566.30 741.399  43
  -6  -7   4 9388.76 776.946  24
   6  -7  -4 8567.51 635.133  35
  -6  -7   4 9508.14 668.273  16
  -5  -7   4 695.040 203.696  22
  -5  -7   4 415.579 172.426  24
  -5  -7   4 685.901 191.334  26
  -5  -7   4 745.003 190.417  48
  -5   7   4 323.468 134.532  45
  -5  -7   4 664.086 205.565  43
   5  -7  -4 420.680 148.525  36
  -5  -7   4 787.039 198.219  16
  -4  -7   4 7371.35 581.810  48
  -4   7   4 7082.26 627.141  45
  -4  -7   4 8143.67 651.197  43
  -4  -7   4 7280.31 636.794  22
  -4  -7   4 7933.01 643.349  26
  -4  -7   4 7734.12 689.441  24
   4  -7  -4 8358.05 730.767  21
   4  -7  -4 8516.81 595.053  35
   4  -7  -4 6671.23 547.598  36
  -4  -7   4 7917.68 599.472  16
   3  -7  -4 2635.53 320.381  35
   3  -7  -4 2212.85 380.330  21
  -3  -7   4 3232.36 428.440  22
  -3  -7   4 2828.19 391.269  26
   3  -7  -4 2506.33 320.920  36
  -3  -7   4 2301.71 316.723  16
  -3  -7   4 2143.23 310.883  48
  -3   7   4 1818.08 315.628  45
  -3  -7   4 2286.58 332.747  43
  -2  -7   4 403.359 177.578  22
   2  -7  -4 934.620 260.425  21
  -2  -7   4 919.513 222.213  26
   2  -7  -4 693.637 177.479  36
  -2  -7   4 415.247 146.757  16
  -2  -7   4 694.725 173.053  48
  -2   7   4 824.000 208.584  45
  -1  -7   4 2728.61 358.183  27
  -1  -7   4 1503.59 322.410  22
   1  -7  -4 2580.14 411.421  21
  -1  -7   4 2181.45 354.750  26
   1  -7  -4 2356.89 324.340  36
  -1  -7   4 2181.06 301.162  16
  -1   7   4 3235.25 432.294  45
   0   7   4-64.1076 112.429  45
   0  -7  -4-46.3050 57.4231  36
   0  -7   4 52.5211 79.7690  27
   0  -7  -4 70.7032 87.6785  21
   0  -7   4 67.6543 83.8976  22
   0  -7   4 185.036 132.479  26
   1   7   4 1049.54 243.218  45
  -1  -7  -4 1256.74 239.722   9
   1  -7   4 838.271 209.204  36
  -1  -7  -4 1112.51 220.124  36
   1  -7   4 1060.18 224.132  27
   1  -7   4 652.288 207.536  22
  -1  -7  -4 968.403 258.386  21
   1  -7   4 655.566 196.914  26
   2  -7   4 378.527 157.566  27
  -2  -7  -4 336.539 167.218  21
   2  -7   4 559.202 188.986  22
   2  -7   4 113.314 157.406  26
  -2  -7  -4 375.370 149.014   9
   2   7   4 351.427 145.592  45
  -2  -7  -4 524.073 172.221  42
   2  -7   4 341.187 141.369  36
  -2  -7  -4 507.296 151.623  36
   2  -7   4 448.437 147.452  57
   3  -7   4 5630.88 521.209  27
   3  -7   4 4609.04 526.917  36
  -3  -7  -4 2859.90 348.236  36
  -3  -7  -4 3161.10 395.793  42
   3  -7   4 4220.14 427.703  57
  -3  -7  -4 3375.41 416.618   9
   4  -7   4 115.573 101.389  27
  -4  -7  -4 230.022 133.447   9
   4  -7   4 56.4707 85.8219  36
  -4  -7  -4 217.918 117.056  42
   4  -7   4 92.5185 90.7546  57
   5  -7   4 9055.29 684.048  15
   5  -7   4 10995.5 775.619  27
   5   7   4 9826.63 693.582  41
   5  -7   4 9436.65 737.877  37
   6  -7   4 426.594 155.755  15
   6   7   4 887.401 205.213  41
   6  -7   4 493.942 171.818  37
  -6  -7  -4 778.322 212.985  42
   6  -7   4 487.621 169.635  27
   7   7   4 6414.82 549.686  41
   7  -7   4 5087.85 538.437  37
   7  -7   4 5675.81 521.348  15
  -7  -7  -4 5994.77 554.857  42
   8   7   4-53.3287 80.9983  41
   8  -7   4 59.5396 127.886  37
  -8  -7  -4-54.5613 117.194  42
   8  -7   4 101.681 109.202  15
  -9  -7  -4 3244.88 389.398  42
  -9   7  -4 2576.56 323.654  58
   9   7   4 2107.71 316.657  41
   9  -7   4 2604.74 370.585  37
 -10   7  -4 352.254 133.812  58
  10  -7   4 368.267 145.939  37
 -10  -7  -4 145.492 104.247  42
  10   7   4 50.6828 77.0845  41
 -11  -7  -4 987.790 197.886  42
 -11   7  -4 1535.26 240.399  58
  11  -7   4 953.204 206.844  37
  11   7   4 1361.17 238.259  41
 -12  -7  -4 3025.16 339.908  43
 -12   7  -4 2590.31 297.918  58
  12  -7   4 2583.78 314.711  37
  12   7   4 2240.19 295.972  41
 -13  -7  -4 69.9652 75.1389  43
  13  -7   4 69.2478 74.3684  37
  13   7   4-34.6901 68.0186  41
 -13   7  -4 96.9442 63.3611  58
  14   7   4 135.935 75.6012  41
 -14   7  -4 391.516 102.513  58
 -15   7  -4 248.596 69.4202  58
 -16   8   4 259.886 72.5729  58
 -15   8   4-27.1910 47.6873  58
 -15  -8   4 49.7699 43.6434  28
 -14   8   4 33.5432 58.8273  58
  14  -8  -4 145.157 76.3714  39
 -14  -8   4 29.4801 57.8041  16
 -14  -8   4-30.6236 75.9525  28
 -13   8   4 472.083 134.121  58
  13  -8  -4 478.565 127.714  39
 -13  -8   4 608.781 151.055  16
 -13  -8   4 359.254 122.573  28
 -12   8   4 44.5974 78.2123  58
  12  -8  -4-38.3772 82.4298  39
 -12  -8   4-41.6233 63.2169  16
 -12  -8   4 40.5685 71.1467  28
 -11  -8   4 46.4968 70.6246  16
 -11  -8   4-44.2134 67.1569  28
 -11   8   4 49.0838 74.5533  58
  11  -8  -4 124.473 89.1230  39
  11  -8  -4 43.9408 77.0663  35
 -10  -8   4 279.133 129.289  28
 -10   8   4 419.357 152.692  58
 -10  -8   4 284.845 107.391  48
 -10  -8   4 438.364 173.455  43
 -10  -8   4 350.938 146.056  16
  10  -8  -4 380.682 150.692  35
  -9  -8   4 995.762 210.329  28
  -9  -8   4 1347.56 230.919  48
  -9  -8   4 1193.32 258.290  43
  -9   8   4 1463.90 274.970  58
  -9  -8   4 1310.31 257.871  16
   9  -8  -4 1453.03 272.708  35
  -8  -8   4 229.113 106.378  48
  -8  -8   4 252.569 146.540  43
  -8   8   4 217.214 116.702  58
   8  -8  -4 51.4904 90.3835  35
  -8  -8   4 106.843 114.809  16
   7  -8  -4 51.8695 78.8095  35
  -7  -8   4 53.5885 94.0063  16
  -7  -8   4 143.878 94.0620  48
  -7  -8   4 129.726 113.775  43
   6  -8  -4 2522.06 344.090  35
  -6  -8   4 2694.67 345.264  48
  -6  -8   4 2008.85 351.841  43
   6  -8  -4 2941.79 363.871  36
  -6  -8   4 2978.07 390.121  16
  -5  -8   4 3331.14 384.438  48
  -5  -8   4 3672.38 456.966  43
  -5  -8   4 3886.88 429.560  16
   5  -8  -4 4091.69 434.694  35
   5  -8  -4 3302.95 391.645  36
  -5  -8   4 3781.90 434.976  26
  -4  -8   4 295.438 155.764  26
   4  -8  -4 541.583 172.985  35
  -4  -8   4 517.415 163.897  48
   4  -8  -4 256.401 119.397  36
  -4  -8   4 570.136 176.311  16
  -3  -8   4-62.4374 94.8359  26
   3  -8  -4-47.7490 83.7473  35
  -3  -8   4-50.9354 77.3684  48
   3  -8  -4 51.4758 100.937  36
  -3  -8   4-51.0859 100.173  16
  -2  -8   4 829.820 197.150  48
  -2  -8   4 1106.91 225.839  16
  -2  -8   4 781.350 206.817  26
   2  -8  -4 567.609 176.365  36
  -1  -8   4-66.3474 100.771  26
   1  -8  -4 51.6298 90.5489  36
   0  -8   4 1317.45 258.521  27
   0  -8   4 1250.69 273.016  26
   0  -8  -4 1648.90 280.748  36
   1  -8   4 57.5976 123.715  27
   1  -8   4 63.6313 78.9106  26
  -1  -8  -4 51.0430 100.084  36
   1  -8   4-58.5064 88.8610  36
   2  -8   4 116.550 88.7494  27
   2  -8   4 362.373 159.012  26
  -2  -8  -4 449.920 145.534  36
   2  -8   4 417.210 173.460  36
  -3  -8  -4 3724.10 433.178  42
   3  -8   4 3617.71 452.246  27
  -3  -8  -4 3514.83 391.494  36
   3  -8   4 2673.68 388.538  36
   4  -8   4-56.0005 109.813  15
   4  -8   4-60.3949 105.928  27
  -5  -8  -4 4149.67 455.432  42
   5  -8   4 2846.01 378.462  15
   5  -8   4 3055.49 416.993  27
   5  -8   4 3866.97 449.447  37
   6  -8   4 1061.75 234.543  15
   6  -8   4 1033.04 251.593  27
   6  -8   4 1167.33 257.527  37
  -6  -8  -4 1357.90 262.466  42
   7  -8   4 1115.08 236.715  15
   7  -8   4 1291.84 263.927  27
   7  -8   4 800.061 208.360  37
  -7  -8  -4 1212.07 254.530  42
   8  -8   4 283.795 144.129  15
   8  -8   4 600.642 185.793  27
   8  -8   4 435.334 151.326  37
  -8  -8  -4 603.226 176.688  42
   9  -8   4 503.731 171.488  37
  -9  -8  -4 632.763 191.248  43
  -9  -8  -4 374.327 136.602  42
  10  -8   4-45.4310 69.0005  37
 -10  -8  -4 88.7630 102.965  43
 -10  -8  -4 42.0629 82.4750  42
  11  -8   4 158.749 92.0773  37
 -11   8  -4 64.2467 69.0022  58
 -11  -8  -4-36.0605 70.7101  42
 -11  -8  -4 39.1863 68.7275  43
 -12   8  -4 27.7017 54.3166  58
  12  -8   4-33.1956 71.3008  37
 -12  -8  -4 33.1157 64.9320  43
  12  -8   4 30.0596 52.7174  14
 -13   8  -4 22.3745 33.9873  58
 -13  -8  -4 25.9372 45.4910  43
 -14  -9   4 19.2687 33.8005  28
 -14  -9   4 19.9698 46.3355  16
 -14   9   4 89.3936 55.4327  58
 -13  -9   4-24.5156 52.6574  28
  13  -9  -4 29.0717 62.4434  37
  13  -9  -4 50.8137 58.9441  39
 -13  -9   4-26.3719 56.6446  16
 -13   9   4-28.3017 55.4930  58
 -12  -9   4-29.1924 57.2438  28
 -12   9   4 134.970 78.2857  58
  12  -9  -4 90.6138 70.0782  39
 -12  -9   4 32.3247 63.3849  16
 -11  -9   4 337.578 100.847  48
 -11   9   4 231.503 107.139  58
  11  -9  -4 137.049 85.1635  39
 -11  -9   4 226.503 109.933  16
 -10  -9   4-34.9111 74.9894  48
 -10   9   4-42.5097 91.3095  58
  10  -9  -4 37.4706 73.4746  39
 -10  -9   4-42.3069 74.1996  16
   9  -9  -4 650.149 174.594  35
  -9  -9   4 503.855 156.036  16
  -9  -9   4 384.106 126.612  48
   8  -9  -4-45.7551 89.7318  35
  -8  -9   4 289.047 133.595  16
  -8  -9   4 165.994 89.1520  48
   7  -9  -4 757.378 186.271  35
   7  -9  -4 877.193 203.007  36
  -7  -9   4 695.032 185.339  16
  -7  -9   4 398.041 129.549  48
   6  -9  -4 289.000 140.099  35
  -6  -9   4 139.933 91.4860  48
   6  -9  -4 48.6971 85.4327  36
  -6  -9   4 50.3974 62.5385  16
   5  -9  -4 2562.54 340.211  35
  -5  -9   4 2323.40 324.323  48
  -5  -9   4 2247.07 334.884  26
   5  -9  -4 2517.69 351.033  36
   4  -9  -4 1868.10 286.406  35
  -4  -9   4 1889.13 309.634  26
  -4  -9   4 2117.88 309.683  48
   4  -9  -4 2321.92 336.429  36
  -4  -9   4 2077.00 308.841  16
  -3  -9   4 2613.01 379.500  26
   3  -9  -4 2774.41 365.264  36
  -3  -9   4 2927.63 364.742  48
   2  -9  -4 527.750 173.527  36
  -2  -9   4 516.723 148.953  48
  -2  -9   4 317.483 157.894  26
  -1  -9   4 1037.87 249.707  26
   1  -9  -4 1322.23 251.509  36
   0  -9   4-64.4880 97.9435  26
   0  -9  -4 52.4299 91.9485  36
   1  -9   4 62.3515 94.7029  26
  -1  -9  -4-51.2767 100.545  36
   2  -9   4 2354.79 348.272  27
   2  -9   4 2298.10 349.419  26
   3  -9   4 979.413 232.585  27
   3  -9   4 710.277 204.490  26
   3  -9   4 831.111 212.956  15
  -3  -9  -4 1100.69 235.417  42
   4  -9   4-57.5283 100.890  27
   4  -9   4 53.5498 104.997  15
  -4  -9  -4 51.9153 78.8483  42
   5  -9   4 56.7287 99.4878  27
  -5  -9  -4-50.5014 99.0205  42
   5  -9   4 204.759 118.759  15
  -6  -9  -4 772.075 194.672  42
  -6  -9  -4 790.891 189.723  43
  -6  -9  -4 625.273 154.222  48
   6  -9   4 547.083 192.666  27
   6  -9   4 723.230 180.204  15
  -7  -9  -4 272.201 137.930  42
  -7  -9  -4 281.215 130.097  43
   7  -9   4 204.303 100.319  27
   7  -9   4 283.333 124.362  37
   7  -9   4 178.024 103.420  15
  -8  -9  -4-41.8229 89.8352  42
  -8  -9  -4-43.2021 75.7703  43
   8  -9   4 45.7447 80.2291  27
   8  -9   4-43.9600 77.0995  37
   8  -9   4-39.8362 60.5090  15
   9  -9   4 118.885 85.1794  37
   9  -9   4 136.515 94.6922  15
  -9  -9  -4 112.658 87.1820  42
  -9  -9  -4 155.193 96.2812  43
  10  -9   4 964.929 175.021  37
 -10  -9  -4 1135.83 185.765  42
 -10  -9  -4 675.753 146.851  43
  11  -9   4-28.6436 56.1632  37
 -11  -9  -4-26.3444 56.5852  42
 -12  -9  -4 374.830 91.1748  43
  12 -10  -4 138.943 64.4682  37
  12 -10  -4 289.593 77.7902  39
 -12 -10   4 307.335 84.4640  16
  11 -10  -4 1059.21 170.700  37
  11 -10  -4 1258.05 163.635  39
 -11 -10   4 1008.62 156.331  16
 -11 -10   4 1119.18 148.459  48
  10 -10  -4 219.982 83.7001  39
 -10 -10   4 183.769 85.1001  16
 -10 -10   4 232.573 75.3463  48
   9 -10  -4 91.7294 65.7181  39
  -9 -10   4 34.6388 67.9598  16
  -9 -10   4 178.348 78.2303  48
   8 -10  -4 65.9090 64.6572  39
  -8 -10   4 188.959 87.7071  16
  -8 -10   4 66.1492 64.8925  48
   7 -10  -4 2088.17 271.510  36
  -7 -10   4 1884.95 260.725  16
  -7 -10   4 1911.62 249.896  48
   6 -10  -4 427.702 132.199  35
   6 -10  -4 125.588 90.1379  36
  -6 -10   4 375.237 126.803  16
  -6 -10   4 231.482 89.7284  48
   5 -10  -4 132.843 102.888  36
  -5 -10   4 318.390 132.401  26
  -5 -10   4 283.415 106.659  48
   5 -10  -4 198.369 123.127  44
   4 -10  -4 1888.62 280.520  36
  -4 -10   4 1528.77 266.831  26
  -4 -10   4 1823.12 265.807  48
   4 -10  -4 1919.26 302.674  44
   3 -10  -4 47.2601 71.8708  36
  -3 -10   4 368.643 146.076  26
  -3 -10   4 493.629 148.768  48
   3 -10  -4 55.9931 109.849  44
   2 -10  -4 2397.94 324.463  36
  -2 -10   4 1821.61 302.874  26
   2 -10  -4 2007.37 322.291  44
   1 -10  -4 383.101 157.428  36
  -1 -10   4 395.124 148.818  26
   1 -10  -4 400.348 158.898  44
   0 -10   4 1457.55 280.056  26
   0 -10  -4 1551.88 262.912  36
   0 -10   4 1107.28 217.808  15
   0 -10  -4 1278.27 268.990  44
   1 -10   4-54.0170 66.9943  26
  -1 -10  -4 45.1050 68.5133  36
   1 -10   4-98.2874 86.1922  15
  -1 -10  -4-52.7278 80.0895  44
   2 -10   4 101.198 108.695  26
  -2 -10  -4 42.0440 63.8798  36
   2 -10   4 146.363 104.805  15
  -2 -10  -4 40.9052 71.7585  48
  -2 -10  -4 98.0627 105.328  44
   3 -10   4 142.058 101.717  15
  -3 -10  -4 44.8105 68.0711  44
  -3 -10  -4 38.9586 68.3370  48
  -4 -10  -4 3811.47 357.509  48
   4 -10   4 2927.88 349.146  15
  -4 -10  -4 4046.58 396.141  42
   5 -10   4 168.214 104.336  15
  -5 -10  -4 80.6420 86.6490  42
  -5 -10  -4 101.924 73.0259  48
   6 -10   4 1690.18 246.913  15
  -6 -10  -4 1878.03 250.430  42
  -6 -10  -4 1726.06 222.372  48
   7 -10   4 408.819 126.899  15
  -7 -10  -4 170.856 90.1127  42
   8 -10   4 2599.95 262.972  15
  -8 -10  -4 2750.63 279.479  42
  -8 -10  -4 2510.87 268.135  43
  -9 -10  -4 180.086 78.2026  42
  -9 -10  -4 129.071 67.9722  43
   9 -10   4 75.3280 58.3288  37
  -9 -11   4-18.3860 32.2477  48
  -8 -11   4 1134.05 151.118  48
   8 -11  -4 1030.23 141.966  39
  -7 -11   4 1331.92 176.793  48
   7 -11  -4 1047.64 167.443  36
   7 -11  -4 1118.30 155.173  39
  -6 -11   4 888.639 147.521  48
   6 -11  -4 1036.77 170.802  36
  -5 -11   4 228.145 90.4623  48
   5 -11  -4 572.880 140.601  44
  -5 -11   4 227.637 94.8603  26
   5 -11  -4 299.744 105.553  36
  -4 -11   4 496.185 118.174  48
   4 -11  -4 514.921 148.066  44
  -4 -11   4 832.027 171.434  26
   4 -11  -4 566.371 149.563  36
   3 -11  -4 930.808 196.991  44
  -3 -11   4 625.814 150.386  26
   3 -11  -4 514.802 145.119  36
   2 -11  -4 873.992 195.978  44
   2 -11  -4 523.807 140.019  36
  -2 -11   4 535.866 149.802  26
   1 -11  -4 2880.00 335.745  44
  -1 -11   4 2610.12 315.868  26
   1 -11  -4 2636.62 305.697  36
   1 -11  -4 2476.79 267.668  48
   0 -11  -4 548.028 152.886  44
   0 -11  -4 385.416 113.293  48
   0 -11  -4 535.900 137.083  36
   0 -11   4 498.801 141.676  26
  -1 -11  -4 3940.42 332.408  48
  -1 -11  -4 3633.09 361.569  44
   1 -11   4 2861.39 312.125  15
  -1 -11  -4 3420.51 324.948  36
   1 -11   4 3125.88 336.398  26
  -2 -11  -4 71.8923 70.6481  44
  -2 -11  -4 366.607 107.266  48
   2 -11   4 421.211 123.212  15
   2 -11   4 145.500 90.3465  26
  -3 -11  -4 544.299 123.905  48
   3 -11   4 608.507 139.786  15
  -4 -11  -4 210.037 76.4700  48
   4 -11   4 126.339 73.3961  15
  -5 -11  -4 585.118 115.626  48
   5 -11   4 915.427 155.640  15
  -6 -11  -4 256.132 84.3488  42
  -6 -11  -4 219.720 70.2579  48
   6 -11   4 149.396 81.8630  15
   2 -12  -4-26.4483 56.8154  44
  -2 -12   4 48.0313 51.5911  26
   2 -12  -4 90.3274 59.4113  36
   1 -12  -4 557.307 123.517  44
  -1 -12   4 294.465 89.2448  26
   0 -12  -4 1668.10 199.480  44
   0 -12   4 1858.65 200.979  26
  20   0  -5 75.1209 69.4423  34
 -20   0   5 26.3266 46.1818  19
 -19   0   5 35.0682 61.5070  19
 -18   0   5 42.9325 99.6086  19
 -17   0   5 41.1950 88.5019  56
 -17   0   5 147.942 167.486  19
 -17   0   5 98.8812 122.635  18
 -16   0   5-45.9437 98.6907  56
 -16   0   5-53.9713 125.219  18
 -16   0   5-53.5343 81.3178  19
 -15   0   5-48.6753 73.9388  56
 -15   0   5-56.1621 98.5024  18
 -15   0   5-55.3894 68.6998  19
 -14   0   5-49.5550 106.447  56
 -14   0   5-56.1532 98.4872  18
 -14   0   5-55.0415 96.5376  19
 -14   0   5-50.9749 118.268  31
 -13   0   5-60.2451 105.663   8
 -13   0   5-55.3978 84.1480  46
 -13   0   5-49.0590 86.0472  56
 -13   0   5-54.3501 106.575  18
 -13   0   5-50.7737 89.0540  31
 -12   0   5 56.6510 70.2533   8
 -12   0   5-53.4510 66.2853  46
 -12   0   5 95.3443 83.6058  56
 -12   0   5 51.3472 77.9867  18
 -12   0   5 49.1337 60.9315  31
 -11   0   5-52.4156 91.9251   8
 -11   0   5-49.8599 87.4431  46
 -11   0   5-45.6806 98.1184  56
 -11   0   5 42.6358 52.8749  59
 -11   0   5 47.6774 83.6158  18
 -11   0   5-46.6548 81.8224  31
 -10   0   5 129.757 84.8081  56
 -10   0   5 39.5522 69.3657  59
 -10   0   5 45.1951 68.6431  46
 -10   0   5 95.6099 83.8387   8
 -10   0   5-43.8182 85.9174  31
  -9   0   5-40.5126 50.2431  46
  -9   0   5 40.4055 50.1102  56
  -9   0   5-35.9897 63.1198  59
  -9   0   5 48.0632 94.2417  25
  -9   0   5-40.9402 71.8015  31
  -9   0   5-40.2722 86.5025  30
  -8   0   5-35.9578 54.6196  46
  -7   0   5-32.4315 56.8824  46
  -6   0   5 29.7233 52.1331  46
  -6   0   5 33.2825 50.5552   6
  -5   0   5 27.8573 34.5467  46
  -5   0   5-30.2423 53.0381  11
  -5   0   5-29.9395 64.3073   6
  -4   0   5 78.7414 56.3761  46
  -4   0   5 28.6436 56.1630  11
  -4   0   5-27.4032 58.8592   6
  -3   0   5-25.2196 38.3081  46
  -3   0   5-21.9673 43.0766  47
  -3   0   5-27.3674 63.4948  11
  -3   0   5-25.9771 50.9382   6
  -2   0   5-24.6010 37.3653  46
  -2   0   5 43.3909 50.3344  47
  -2   0   5-26.7708 57.5018  11
  -2   0   5-25.4548 49.9117   6
  -1   0   5-27.0595 53.0602  11
  -1   0   5-22.2124 33.7413  47
   0   0   5-23.4292 45.9430  47
   0   0   5-28.0816 65.1518  11
   0   0   5-24.8807 48.7888   7
   1   0   5 25.0314 38.0181  47
   1   0   5 26.0348 45.6589   7
   1   0   5-29.6332 58.1035  11
   2   0   5-27.3063 47.8958   7
   2   0   5-36.4990 71.5702  54
   3   0   5-28.8477 43.8228   7
   3   0   5-40.5916 79.5949  54
  -4   0  -5 37.1238 65.1145   4
   4   0   5 44.9634 68.2983  54
  -5   0  -5 41.3763 62.8518   4
   5   0   5 49.6106 75.3563  54
  -6   0  -5 45.4992 69.1054   4
   6   0   5-43.7221 66.4063  10
   6   0   5-38.3891 67.3265  38
   6   0   5 54.4612 82.7163  54
  -7   0  -5 49.2444 61.0678   4
   7   0   5-49.2225 86.3241  10
   7   0   5 86.9603 93.3909  38
   7   0   5-59.3479 73.5969  54
  -8   0  -5-53.0093 80.5242   4
   8   0   5-55.0299 96.5204  10
   8   0   5 48.4823 85.0393  38
   8   0   5-128.176 97.3483  54
   9   0   5 52.8155 113.447  38
   9   0   5-60.2175 74.6831  10
  -9   0  -5-56.3379 85.5726   4
  10   0   5-55.8258 109.464  38
  10   0   5 63.8423 96.9668  10
 -10   0  -5-59.2473 89.9883   4
  11   0   5 57.0640 70.7661  38
 -11   0  -5-41.7704 81.9027  59
  12   0   5-56.2861 85.4876  38
 -12   0  -5 79.6549 78.0926  59
  13   0   5 53.4183 81.1420  38
  14   0   5 48.5913 85.2195  38
  14   0   5-42.7667 91.8607  49
  15   0   5-42.1782 90.5995  38
  15   0   5-36.5729 64.1473  49
  16   0   5 34.5925 60.6715  38
  16   0   5 29.3883 44.6414  49
  17   0   5-26.1481 56.1635  38
  17   0   5 21.4327 42.0245  49
  20   1  -5 161.157 69.9753  34
  20  -1  -5 122.752 71.4407  34
 -20   1   5 51.4195 50.4700  19
 -19   1   5 34.6847 60.8341  19
 -19  -1   5 34.2806 52.0721  19
 -18  -1   5 320.664 117.261  56
 -18   1   5 587.638 160.698  18
 -18   1   5 215.104 125.454  19
 -18  -1   5 459.107 146.682  19
 -17  -1   5 294.516 111.073  56
 -17   1   5 558.417 142.598  59
 -17  -1   5 333.455 132.421  19
 -17   1   5 243.566 121.177  18
 -17   1   5 649.469 191.181  19
 -16  -1   5 46.6076 57.8041  56
 -16   1   5 42.0352 73.7243  59
 -16   1   5 44.4038 87.0690  56
 -16  -1   5 53.0651 93.0667  18
 -16   1   5-53.6633 81.5079  18
 -16  -1   5 51.5675 90.4405  19
 -16   1   5 54.8070 117.722  19
 -15  -1   5 49.0907 96.2568  56
 -15   1   5 47.5642 72.2431  56
 -15   1   5 45.7770 56.7716  59
 -15   1   5 56.4558 99.0114  18
 -15  -1   5 54.9212 83.4164  18
 -15  -1   5-53.3764 93.6110  19
 -14  -1   5 199.181 123.556  56
 -14   1   5 244.417 113.469  56
 -14   1   5 96.4165 84.6254  59
 -14  -1   5 319.540 140.146  19
 -14  -1   5 54.6121 107.144  18
 -14   1   5 57.1480 100.291  18
 -14  -1   5 353.426 146.883  31
 -14   1   5 102.135 89.6354  31
 -13  -1   5 3803.48 452.506   8
 -13   1   5 4203.25 489.423   8
 -13   1   5 4286.57 464.321  46
 -13  -1   5 4335.83 459.704  46
 -13   1   5 4967.41 461.997  59
 -13  -1   5 4572.22 455.756  56
 -13   1   5 4292.88 435.963  56
 -13   1   5 4596.53 482.112  18
 -13  -1   5 4183.41 441.712  19
 -13  -1   5 4523.27 465.586  18
 -13  -1   5 5024.44 477.529  31
 -13   1   5 4747.36 466.167  31
 -12  -1   5 387.155 153.778   8
 -12   1   5 590.354 186.987   8
 -12   1   5 524.828 151.267  56
 -12   1   5 533.080 159.401  59
 -12  -1   5 619.763 182.569  56
 -12   1   5 270.863 126.185  46
 -12  -1   5 419.853 159.815  46
 -12  -1   5 593.933 173.967  18
 -12  -1   5 437.340 148.036  31
 -12   1   5 353.218 133.219  31
 -11  -1   5 1396.18 255.188   8
 -11   1   5 1304.51 263.693   8
 -11   1   5 1285.82 237.728  56
 -11  -1   5 1826.25 271.126  56
 -11   1   5 1428.61 241.946  59
 -11  -1   5 1572.57 230.489  50
 -11   1   5 1773.59 286.943  46
 -11  -1   5 1725.33 275.902  46
 -11  -1   5 1421.57 257.022  18
 -11  -1   5 1433.34 246.091  31
 -11   1   5 1255.17 238.612  31
 -10  -1   5 890.436 165.430  50
 -10  -1   5 448.439 158.518  25
 -10   1   5 684.699 161.076  46
 -10  -1   5 406.190 138.225  46
 -10   1   5 764.289 179.432  59
 -10   1   5 1176.11 213.399  56
 -10  -1   5 783.765 175.857  31
 -10   1   5 864.671 200.308  31
  -9  -1   5 123.201 71.4724  50
  -9   1   5 40.3165 61.2512  46
  -9  -1   5 81.8945 71.8272  46
  -9   1   5 40.6862 71.3695  56
  -9   1   5-38.2920 58.1775  59
  -9  -1   5 232.895 129.168  25
  -9  -1   5 122.918 88.0183  31
  -9  -1   5 80.9934 71.0373  30
  -8   1   5 2678.18 295.943  46
  -8  -1   5 3087.51 315.838  46
  -7   1   5 2622.43 270.400  46
  -7  -1   5 1973.62 243.004  46
  -7   1   5 2115.22 278.985   6
  -6   1   5 1662.69 213.801  46
  -6  -1   5 2096.92 239.516  46
  -6   1   5 2449.64 281.715   6
  -5   1   5 15186.2 701.183  46
  -5  -1   5 15752.3 727.957  46
  -5   1   5 15154.3 751.566  11
  -5  -1   5 16804.5 731.603  11
  -5   1   5 16568.0 775.355   6
  -4   1   5 793.199 135.893  46
  -4  -1   5 905.712 158.902  46
  -4   1   5 673.974 145.848  11
  -4  -1   5 664.965 133.237  11
  -4   1   5 681.920 142.445   6
  -3  -1   5 1844.02 196.072  47
  -3   1   5 1761.20 197.943  46
  -3  -1   5 2065.38 216.015  46
  -3   1   5 1683.81 212.919  11
  -3  -1   5 1753.97 203.238  11
  -3   1   5 1372.11 195.383   6
  -2   1   5 28.0801 49.2690  11
  -2  -1   5 128.148 71.0851  11
  -2   1   5 94.9348 55.0830  46
  -2  -1   5 103.811 64.3851  46
  -2   1   5 40.1490 39.3906  47
  -2  -1   5 46.5941 40.8855  47
  -1  -1   5 1760.78 199.252  11
  -1   1   5 1317.38 184.626  11
  -1   1   5 1662.23 176.095  47
  -1  -1   5 1374.99 174.409  47
   0   1   5 4092.42 290.964  47
   0  -1   5 3670.80 291.370  47
   0  -1   5 3557.94 303.395  11
   0   1   5 4558.42 344.909  11
   0   1   5 4355.09 335.159   7
   1   1   5 54431.1 1713.88  47
   1  -1   5 56660.3 1758.44  47
   1   1   5 52563.8 1777.46  11
   1  -1   5 55025.1 1779.43  11
   1   1   5 53980.7 1777.49   7
   2  -1   5 28.0237 54.9704  47
   2   1   5 153.524 89.3118   7
   2   1   5 64.1606 48.7492  11
  -3  -1  -5 5458.08 414.804   4
   3   1   5 5607.63 411.883   7
   3  -1   5 5120.40 435.327  54
   3   1   5 5004.88 436.407  54
  -4  -1  -5 2635.87 306.851   4
  -4   1  -5 2818.77 312.020   4
   4   1   5 2484.46 282.543   7
   4   1   5 2855.34 340.077  54
   4  -1   5 3037.90 348.905  54
  -5  -1  -5 2896.76 334.759   4
  -5   1  -5 3844.07 382.482   4
   5  -1   5 3874.52 372.449  10
   5   1   5 3501.75 395.273  54
  -6  -1  -5 14176.0 824.421   4
  -6   1  -5 14374.5 820.962   4
   6  -1   5 13805.3 780.371  14
   6  -1   5 15961.2 850.282  10
   6   1   5 15648.9 773.462  40
   6   1   5 15516.4 796.507  38
   6  -1   5 13831.5 795.173  55
   6   1   5 16829.1 955.978  54
   6  -1   5 14527.7 741.035  49
  -7  -1  -5 1954.90 306.190   4
  -7   1  -5 2103.23 305.902   4
   7  -1   5 1938.80 301.696  10
   7   1   5 2242.59 288.941  40
   7   1   5 2761.85 333.587  38
   7   1   5 2004.47 324.160  54
  -8  -1  -5 5952.55 532.103   4
  -8   1  -5 5746.48 526.556   4
   8  -1   5 4290.52 478.706  10
   8   1   5 5320.35 472.447  40
   8   1   5 5187.31 483.321  38
   8   1   5 5563.32 572.196  54
  -9  -1  -5-56.7960 131.766   4
  -9   1  -5-57.0624 100.073   4
   9  -1   5 62.4411 77.4325  10
   9   1   5 50.5559 62.6940  40
   9   1   5 53.6919 105.276  38
   9   1   5-69.4151 86.0809  54
 -10   1  -5 5349.11 467.280  59
  10   1   5 4417.51 465.109  40
  10   1   5 4821.86 500.555  38
  10  -1   5 4869.13 540.181  10
 -10  -1  -5 4852.38 513.029   4
 -10   1  -5 5407.43 541.349   4
  11   1   5 55.0209 68.2321  40
  11   1   5-57.8558 113.441  38
  11  -1   5 111.589 97.8506  38
 -11   1  -5 86.7100 76.0349  59
  12   1   5 1019.59 236.916  40
  12   1   5 1021.76 235.119  38
  12  -1   5 1591.98 282.059  38
 -12   1  -5 1001.66 202.372  59
  12  -1   5 1077.04 224.792  49
  13   1   5 650.259 182.220  40
  13   1   5 748.112 205.464  38
  13  -1   5 781.597 200.411  38
 -13   1  -5 1217.05 207.760  59
  13  -1   5 1143.57 217.155  49
  14   1   5 2551.51 338.242  38
  14  -1   5 2517.80 328.690  38
 -14   1  -5 2613.03 289.347  59
  14  -1   5 2281.94 292.633  49
  15   1   5 41.3323 81.0666  38
  15  -1   5 82.6715 81.0734  38
 -15   1  -5 218.100 81.9866  59
  15   1   5 36.8420 55.9907  49
  15  -1   5 68.6823 73.7880  49
  16   1   5 804.257 165.377  38
  16  -1   5 983.707 177.617  38
 -16   1  -5 1111.51 160.022  59
  16   1   5 925.234 161.013  49
  17  -1   5 434.715 110.437  38
  17   1   5 464.834 97.7123  49
 -20   2   5-23.8778 46.8190  19
 -20  -2   5 21.6435 32.8731  51
  20  -2  -5 21.7721 46.7648  34
 -19   2   5 706.030 130.089  59
 -19  -2   5 717.555 137.993  56
 -19   2   5 628.622 154.493  19
 -18  -2   5-35.3193 75.8635  56
 -18   2   5 32.0973 56.2925  59
 -18   2   5 39.9824 60.7267  18
 -18   2   5-41.7302 81.8238  19
 -17  -2   5 208.264 115.608  56
 -17   2   5 190.676 94.7140  59
 -17   2   5 187.817 100.977  18
 -17   2   5 147.712 122.219  19
 -17  -2   5 272.180 125.888  19
 -16  -2   5 92.3127 99.1401  56
 -16   2   5 130.082 93.1352  59
 -16   2   5-52.3737 91.8516  18
 -16  -2   5-49.3848 75.0069  19
 -15  -2   5 3167.87 371.792  56
 -15   2   5 2571.61 328.315  59
 -15  -2   5 2605.45 340.421  31
 -15   2   5 2403.36 353.563  18
 -15  -2   5 3352.25 392.684  19
 -14  -2   5 2976.01 371.453  56
 -14   2   5 3303.43 378.193  56
 -14   2   5 2990.94 368.751  59
 -14  -2   5 3151.75 382.157  31
 -14  -2   5 2646.61 358.273  18
 -14   2   5 2643.18 367.472  18
 -14  -2   5 3069.65 383.529  19
 -13   2   5 823.176 191.232  56
 -13   2   5 991.123 220.534  59
 -13  -2   5 770.482 192.429  18
 -13  -2   5 868.460 216.023  19
 -13  -2   5 850.068 206.904  31
 -13   2   5 1259.63 257.239  31
 -12  -2   5 5795.93 542.438   8
 -12   2   5 6715.67 554.437  59
 -12   2   5 6263.64 517.674  56
 -12   2   5 6109.76 548.733  46
 -12  -2   5 5392.45 503.336  46
 -12  -2   5 5365.35 493.257  18
 -12   2   5 4227.81 454.491  31
 -12  -2   5 5902.91 515.111  31
 -11  -2   5 25669.5 1098.13  50
 -11  -2   5 23840.7 1182.66  25
 -11   2   5 27141.2 1224.49  46
 -11  -2   5 22980.1 1139.53  46
 -11   2   5 24230.2 1164.89  59
 -11   2   5 26067.8 1169.00  56
 -11  -2   5 25060.5 1157.13  31
 -11   2   5 22862.3 1153.13  31
 -10  -2   5 1735.90 238.519  50
 -10  -2   5 1809.69 284.035  25
 -10   2   5 1737.55 265.910  46
 -10  -2   5 1577.73 250.033  46
 -10   2   5 1678.98 260.921  59
 -10   2   5 1238.85 223.043  56
 -10  -2   5 1523.78 254.759  31
 -10  -2   5 1484.36 242.357  30
  -9   2   5 8441.50 576.195  59
  -9   2   5 7846.76 567.868  56
  -9  -2   5 9295.59 546.392  50
  -9  -2   5 9839.80 645.707  24
  -9  -2   5 8643.83 616.211  25
  -9   2   5 9437.28 605.840  46
  -9  -2   5 9193.34 598.330  46
  -9   2   5 8946.29 685.019   5
  -9  -2   5 9829.23 621.628  31
  -8  -2   5 3045.46 285.576  50
  -8   2   5 2957.04 310.417  46
  -8  -2   5 2803.66 308.214  46
  -8   2   5 2364.17 282.576  59
  -8   2   5 3610.81 351.551  56
  -8  -2   5 3148.13 346.401  25
  -8  -2   5 3077.97 353.465  24
  -8   2   5 2832.20 320.552  30
  -8  -2   5 3028.53 331.144  31
  -8  -2   5 3184.09 337.639  30
  -7   2   5 219.427 108.987   6
  -7  -2   5 304.129 120.604  24
  -7   2   5 190.799 88.3551  46
  -7  -2   5 209.031 96.7656  46
  -6   2   5 11804.6 682.271   6
  -6  -2   5 10794.3 663.384  24
  -6   2   5 10571.2 566.771  46
  -6  -2   5 9943.09 580.432  46
  -5  -2   5 1176.86 215.854  24
  -5   2   5 1130.87 198.541  11
  -5   2   5 1347.75 207.453   6
  -5  -2   5 1372.04 193.551  46
  -4  -2   5 48964.3 1727.00  24
  -4   2   5 48456.6 1664.07  11
  -4   2   5 49839.4 1699.36   6
  -4  -2   5 45769.5 1596.04  46
  -3  -2   5 4673.38 388.116  24
  -3   2   5 4401.91 351.603  11
  -3   2   5 4067.27 352.756   6
  -3  -2   5 3636.41 300.056  47
  -3  -2   5 3784.96 315.142  46
  -2   2   5 27194.6 1052.06  11
  -2  -2   5 26697.6 1079.43  24
  -2  -2   5 25630.9 984.894  47
  -1   2   5 14862.3 710.886  11
  -1  -2   5 15366.8 682.918  47
   0  -2   5 10874.3 557.817  47
   0  -2   5 11163.0 566.008  11
   0   2   5 9951.32 565.714  11
   0   2   5 12029.1 625.932   7
   1  -2   5 2388.20 244.291  47
   1   2   5 2944.61 282.818  11
   1  -2   5 2936.81 276.699  11
   1   2   5 2523.73 272.139   7
   2  -2   5 20362.6 862.125  47
   2   2   5 20633.1 903.574  11
   2   2   5 20019.6 904.856   7
   3  -2   5 24330.1 996.127  47
   3   2   5 25716.6 1058.31   7
  -3  -2  -5 24170.4 1036.58   4
   3   2   5 24109.1 1029.40  11
   4   2   5 10327.8 616.493   7
  -4  -2  -5 9497.99 604.960   4
   4   2   5 9417.23 589.244  11
   4  -2   5 10200.3 601.654  10
  -5  -2  -5 20435.8 1002.53   4
  -5   2  -5 19646.4 982.091   4
   5   2   5 21037.1 980.871   7
   5  -2   5 21249.5 976.296  10
   5  -2   5 21601.8 987.242  15
   5   2   5 19922.1 938.775  38
   5  -2   5 18399.1 962.684  37
   5   2   5 21468.2 1087.69  54
  -6  -2  -5 95.9197 72.8492   4
  -6   2  -5 240.226 126.393   4
   6  -2   5 45.9915 57.0440  10
   6  -2   5 45.0651 79.0404  14
   6  -2   5 83.8304 90.0360  15
   6  -2   5-47.9114 72.7755  37
   6   2   5 41.9290 82.2195  38
   6  -2   5 243.745 105.776  49
   6   2   5 115.899 101.634  54
   6  -2   5 46.3280 70.3710  55
  -7  -2  -5 16641.4 936.919   4
  -7  -2  -5 16828.8 994.920   9
  -7   2  -5 17446.9 953.563   4
   7  -2   5 17391.5 915.278  14
   7  -2   5 16105.6 927.784  10
   7   2   5 16368.6 865.078  40
   7   2   5 17132.6 906.566  38
   7  -2   5 17478.3 945.212  37
   7  -2   5 16166.7 904.618  55
   7  -2   5 15543.8 816.131  49
   7   2   5 17529.9 1031.18  54
  -8  -2  -5 29765.0 1364.28   4
  -8  -2  -5 27383.1 1391.28   9
  -8   2  -5 28643.1 1357.41   4
   8  -2   5 25578.3 1324.52  10
   8  -2   5 28790.8 1332.10  37
   8   2   5 30302.6 1304.30  40
   8   2   5 29638.7 1326.65  38
   8   2   5 31344.4 1493.66  54
   8  -2   5 29870.3 1244.18  49
  -9  -2  -5 4263.87 468.815   4
  -9  -2  -5 5903.67 599.225   9
  -9   2  -5 5247.58 526.920   4
   9   2   5 4315.82 457.130  40
   9   2   5 4973.21 487.921  38
   9  -2   5 3508.82 468.566  10
   9   2   5 4090.06 507.664  54
   9  -2   5 4595.45 429.459  49
  10   2   5 614.088 183.547  40
  10   2   5 400.679 166.890  38
 -10   2  -5 484.384 154.907  59
  10  -2   5 326.330 129.812  49
  10   2   5 799.192 230.009  54
  11   2   5 5575.29 537.665  40
  11   2   5 5782.72 545.899  38
 -11   2  -5 5627.27 474.234  59
  12   2   5-55.3889 97.1528  40
  12   2   5 168.183 130.071  38
 -12   2  -5 125.484 89.8581  59
  13   2   5 4315.90 454.182  38
  13  -2   5 4715.57 460.477  38
 -13   2  -5 5518.28 443.386  59
  14   2   5 230.240 106.888  38
  14  -2   5 224.702 124.665  38
 -14   2  -5 72.0797 70.7520  59
  15  -2   5 3258.78 340.261  38
  15   2   5 2211.86 284.777  38
 -15   2  -5 3180.87 305.204  59
  15   2   5 2444.90 284.512  49
  16  -2   5 377.797 120.730  38
 -16   2  -5 385.912 101.362  59
  16   2   5 399.093 112.215  49
 -17   2  -5 2725.83 217.102  59
  17  -2   5 1948.68 207.777  38
  17   2   5 2281.18 211.027  49
  17   2   5 2413.58 231.707  33
 -19   3   5 180.758 91.6849  19
 -19   3   5 396.320 108.348  18
 -19  -3   5 255.305 89.7260  51
 -19   3   5 191.491 75.8878  59
 -19  -3   5 180.647 75.2647  56
 -18  -3   5 1939.03 242.009  56
 -18   3   5 1849.60 225.399  59
 -18   3   5 1677.63 257.333  19
 -18   3   5 1399.45 220.856  18
 -17  -3   5 556.713 144.017  56
 -17   3   5 370.622 117.481  59
 -17   3   5 177.036 110.096  18
 -16  -3   5 845.233 183.733  56
 -16   3   5 682.849 168.200  59
 -16   3   5 503.278 165.973  18
 -15  -3   5-47.4734 83.2681  56
 -15   3   5-94.9831 102.016  59
 -15  -3   5-46.9640 92.0952  31
 -15   3   5-54.7064 107.275  18
 -15  -3   5 50.0334 98.1128  19
 -14   3   5 665.766 180.355  59
 -14  -3   5 789.815 189.369  31
 -14  -3   5 514.094 163.340  19
 -13   3   5 5334.16 511.539  59
 -13   3   5 5889.29 531.899  31
 -13  -3   5 6062.45 523.325  31
 -12   3   5 4276.44 458.209  59
 -12   3   5 3760.78 402.940  56
 -11   3   5 6327.16 541.343  59
 -11   3   5 4694.58 457.365  56
 -11  -3   5 5343.96 510.367  25
 -11  -3   5 6756.53 504.730  50
  11  -3  -5 6053.03 508.878   3
 -11   3   5 6230.71 646.511   5
 -11  -3   5 6956.44 542.445  30
 -11  -3   5 5822.67 511.285  31
 -10   3   5 6494.67 539.412  58
 -10   3   5 5963.40 510.353  59
 -10   3   5 5630.85 488.394  56
 -10  -3   5 6562.75 549.272  25
 -10  -3   5 5651.81 460.163  50
 -10   3   5 7384.11 663.774   5
 -10  -3   5 6555.76 517.724  30
 -10  -3   5 5975.76 507.378  31
  -9   3   5 16230.3 887.905  58
  -9   3   5 16250.5 850.625  59
  -9   3   5 15211.7 839.005  56
  -9  -3   5 15500.7 773.753  50
  -9  -3   5 14911.6 854.327  25
  -9  -3   5 16141.6 906.618  24
  -9   3   5 16774.3 1008.31   5
  -9  -3   5 15055.1 839.494  31
  -9  -3   5 16412.1 861.793  30
  -8   3   5 6554.82 515.125  58
  -8   3   5 5399.44 439.720  59
  -8   3   5 5211.33 444.910  56
  -8  -3   5 6022.06 444.146  48
  -8  -3   5 5261.54 398.500  50
  -8  -3   5 5689.45 498.870  24
  -8  -3   5 5317.90 471.728  25
  -8  -3   5 5564.33 440.324  46
  -8   3   5 6411.78 556.123   6
  -8  -3   5 4871.27 443.502  31
  -8  -3   5 5375.38 459.325  30
  -7   3   5 20258.3 940.352  58
  -7   3   5 18450.7 858.320  59
  -7   3   5 17727.0 872.412  56
  -7  -3   5 18566.8 810.819  50
  -7  -3   5 16475.3 820.599  48
  -7  -3   5 18971.0 873.995  46
  -7  -3   5 17369.9 945.705  24
  -7   3   5 19829.9 1008.03   6
  -7  -3   5 18674.9 911.603  31
  -7  -3   5 19274.1 925.930  30
  -6   3   5 181.456 97.7202   6
  -6  -3   5 422.635 148.654  24
  -6  -3   5 370.993 110.905  46
  -5   3   5 70254.5 2286.18   6
  -5  -3   5 63860.6 2272.40  24
  -5  -3   5 66566.8 2146.18  46
  -4  -3   5 603.103 164.783  24
  -4   3   5 331.211 120.917  11
  -4   3   5 240.231 121.792   6
  -4  -3   5 186.982 90.8635  46
  -4   3   5 182.984 96.4900  45
  -3  -3   5 19519.4 958.789  24
  -3   3   5 21167.1 936.469  11
  -3   3   5 21778.3 975.414   6
  -3   3   5 20475.7 945.148  45
  -2   3   5 335.816 106.311  11
  -2  -3   5 447.032 130.776  24
  -2   3   5 306.197 106.271  45
  -2  -3   5 83.0677 64.4686  47
  -1   3   5 16227.1 779.133  11
  -1  -3   5 16515.2 791.799  24
  -1   3   5 15258.4 805.061  45
  -1  -3   5 16942.9 740.170  47
   0   3   5 7626.26 528.195  45
   0  -3   5 7529.23 459.566  47
   0   3   5 7897.72 498.141  11
   0   3   5 7440.08 506.472   7
   1   3   5 63163.6 2089.17  45
   1  -3   5 62389.6 1968.46  47
   1   3   5 61123.2 2013.85  11
   1   3   5 59720.7 2058.07   7
   2  -3   5 4938.16 377.531  47
   2   3   5 5263.46 407.082  11
   2   3   5 5363.35 435.062   7
  -2  -3  -5 5451.94 415.145   4
   3  -3   5 6094.87 434.913  47
   3   3   5 6381.65 496.122   7
  -3  -3  -5 7115.35 502.830   4
   3   3   5 6959.34 480.187  11
   4   3   5 3567.81 356.701  33
   4  -3   5 3686.09 388.665  55
   4   3   5 4118.38 395.235   7
  -4  -3  -5 4063.63 388.519   4
   4  -3   5 3687.95 337.556  47
   4  -3   5 3602.47 382.425  37
   4  -3   5 3794.47 385.754  15
   5  -3   5 24835.2 1153.70  55
   5   3   5 24690.5 1136.92   7
  -5  -3  -5 23499.7 1123.42   4
   5  -3   5 24256.7 1043.29  47
   5   3   5 24121.6 1083.38  38
   5  -3   5 22753.4 1126.08  37
   5  -3   5 25183.2 1124.83  15
  -6  -3  -5 44236.5 1823.51   9
  -6   3  -5 43542.2 1781.10   4
   6   3   5 45494.1 1791.74   7
  -6  -3  -5 49522.9 1843.62   4
   6  -3   5 48326.4 1783.59  10
   6  -3   5 49429.9 1784.15  15
   6   3   5 46582.9 1690.30  41
   6   3   5 47613.1 1764.87  38
   6  -3   5 43987.2 1797.52  37
   6  -3   5 47643.3 1815.81  55
  -7  -3  -5 838.148 217.011   9
  -7  -3  -5 867.944 207.929   4
   7   3   5 270.852 135.257   7
  -7   3  -5 1106.59 243.086   4
   7  -3   5 631.809 179.489  10
   7  -3   5 1104.13 217.803  15
   7   3   5 679.984 163.189  41
   7   3   5 338.854 135.137  38
   7  -3   5 815.911 213.877  37
   7   3   5 453.967 180.507  54
   7  -3   5 769.942 191.597  55
  -8  -3  -5 9758.77 770.801   9
  -8   3  -5 10021.7 739.411   4
   8   3   5 8940.57 714.535   7
  -8  -3  -5 10928.6 760.897   4
   8  -3   5 10330.6 752.585  10
   8   3   5 9343.30 683.239  38
   8   3   5 9731.32 655.936  41
   8  -3   5 8659.64 678.835  37
   8   3   5 10750.8 822.758  54
   9   3   5 1140.45 273.699  54
  -9   3  -5 1307.82 224.436  59
   9  -3   5 1166.54 244.959  37
   9   3   5 1146.36 228.610  41
   9   3   5 774.523 213.078  38
   9  -3   5 1263.53 244.156  14
   9  -3   5 442.819 177.367  10
  -9  -3  -5 1561.03 321.565   9
  -9  -3  -5 1185.40 271.328   4
  -9   3  -5 1360.08 282.903   4
  10   3   5 8779.94 655.942  41
  10   3   5 9921.43 720.087  38
  10  -3   5 9976.69 719.645  37
 -10   3  -5 9857.24 640.824  59
  11   3   5 686.267 191.436  41
  11   3   5 453.061 179.666  38
 -11   3  -5 634.623 166.576  59
  12   3   5 3813.83 422.854  41
  12   3   5 3609.06 423.514  38
 -12   3  -5 4311.62 396.705  59
  13   3   5 3257.43 370.207  41
  13  -3   5 2798.49 342.312  38
  13   3   5 2543.22 337.681  38
 -13   3  -5 3240.31 337.494  59
  14   3   5 4444.45 414.304  41
  14  -3   5 5190.30 441.034  38
 -14   3  -5 5466.74 420.814  59
  15   3   5 695.302 151.799  41
  15  -3   5 588.289 143.324  38
 -15   3  -5 689.550 142.572  59
  15   3   5 710.390 148.091  49
 -16   3  -5 1235.41 164.410  59
  16  -3   5 1255.66 178.326  38
  16   3   5 1155.29 183.179  33
  16   3   5 1037.46 158.068  49
 -17   3  -5 982.538 124.746  59
  17   3   5 1167.86 150.174  33
  17   3   5 1060.47 132.382  49
 -19   4   5 128.136 67.4576  19
 -19   4   5 82.7230 51.3476  59
 -19  -4   5 89.1945 47.9548  56
 -18   4   5-34.7670 68.1699  19
 -18   4   5 32.0182 62.7803  18
 -18  -4   5 29.9236 52.4792  56
 -18   4   5 27.6262 48.4504  59
 -17   4   5 241.050 105.787  18
 -17  -4   5 145.406 78.2175  56
 -17   4   5 101.915 73.1157  59
 -17  -4   5 398.756 112.947  51
 -16   4   5 659.830 171.469  18
 -16   4   5 836.824 175.756  59
 -16  -4   5 787.190 175.279  56
 -15   4   5 1473.87 267.604  18
 -15  -4   5 1295.49 227.911  31
 -15   4   5 1577.27 255.596  59
 -14  -4   5 1680.13 271.385  31
 -14   4   5 985.964 218.453  59
 -13  -4   5 1346.76 252.495  31
 -13   4   5 1274.77 247.716  31
 -13   4   5 719.006 187.351  58
 -13   4   5 886.230 210.963  59
 -12  -4   5 1417.92 261.464  31
 -12   4   5 1691.27 285.350  58
 -12   4   5 1273.30 253.153  59
 -11   4   5 5777.62 536.388  58
 -11   4   5 5861.00 521.080  59
  11  -4  -5 4894.87 466.356   3
 -11   4   5 5652.33 626.545   5
 -11  -4   5 5679.80 505.096  30
 -11  -4   5 5351.15 496.460  31
 -10   4   5 2169.63 332.222  58
 -10   4   5 2296.24 317.110  59
 -10  -4   5 2153.96 329.893  24
 -10  -4   5 2591.26 347.852  25
 -10   4   5 2112.13 306.018  56
 -10  -4   5 2672.35 311.227  50
  10  -4  -5 2538.64 323.134   3
 -10   4   5 1715.56 338.395   5
 -10  -4   5 2407.79 323.916  30
 -10  -4   5 2091.52 307.914  31
  -9   4   5 2504.10 340.853  58
  -9   4   5 1926.53 279.843  59
  -9   4   5 1579.21 259.571  56
  -9  -4   5 2533.60 294.164  50
  -9  -4   5 2062.08 309.908  25
  -9  -4   5 2088.38 320.226  24
  -9   4   5 2387.71 397.693   5
  -9  -4   5 2034.55 310.658  31
  -9  -4   5 1835.68 284.682  30
  -8   4   5-49.6704 97.3910  58
  -8   4   5 40.4749 70.9826  59
  -8  -4   5 81.0390 61.5405  51
  -8  -4   5 70.7966 69.4070  50
  -8   4   5 44.3196 67.3121  56
  -8  -4   5-54.8952 117.909  24
  -8  -4   5 38.1625 57.9607  48
  -8   4   5 58.6985 102.942   6
  -8  -4   5 46.5017 70.6262  31
  -8  -4   5-45.8782 69.6791  30
  -7   4   5-45.6814 69.3833  58
  -7  -4   5 32.5945 57.1660  50
  -7  -4   5-54.5169 117.098  24
  -7  -4   5-38.2165 58.0464  48
  -7   4   5 108.432 116.452   6
  -7  -4   5-43.9759 86.2279  31
  -7  -4   5-44.6964 67.8873  30
  -6   4   5 4876.02 428.772  58
  -6  -4   5 4500.73 352.501  50
  -6  -4   5 4435.05 389.617  48
  -6  -4   5 3675.79 364.762  28
  -6  -4   5 4632.26 467.728  24
  -6   4   5 4083.36 428.092   6
  -6  -4   5 3771.72 400.194  30
  -6  -4   5 4013.80 386.416  31
  -5   4   5 1407.86 221.735  58
  -5  -4   5 1134.66 173.298  50
  -5  -4   5 1255.65 205.285  48
  -5   4   5 938.818 191.894  45
  -5  -4   5 1405.12 214.166  28
  -5  -4   5 1095.34 243.978  24
  -5  -4   5 1014.97 197.418  26
  -5   4   5 1225.78 228.526   6
  -5  -4   5 1961.74 270.718  30
  -4   4   5 5408.92 460.728   6
  -4   4   5 4187.04 401.244  45
  -4  -4   5 5010.59 445.798  22
  -4  -4   5 3942.72 417.947  24
  -4  -4   5 5162.40 404.261  28
  -3   4   5 604.577 156.311  45
  -3  -4   5 277.601 121.943  22
  -3  -4   5 183.377 120.834  24
  -3   4   5 129.142 100.153   6
  -3   4   5 633.098 155.351  11
  -2   4   5 13888.7 793.761  45
  -2  -4   5 13673.3 814.098  22
  -2  -4   5 14190.9 788.104  24
  -2   4   5 15045.9 800.860   6
  -2   4   5 14819.2 771.344  11
  -1  -4   5 8282.22 600.282  22
  -1  -4   5 7219.22 458.626  47
   0  -4   5 4550.51 446.486  22
   0   4   5 4860.72 444.724  45
   0  -4   5 5301.97 385.152  47
   1  -4   5 13770.1 813.354  22
   1   4   5 14361.8 804.858  45
   1  -4   5 15422.8 720.966  47
   1   4   5 14103.8 780.440   7
   1   4   5 14321.2 761.717  33
   2   4   5 1832.15 253.574  33
   2  -4   5 1152.61 223.391  55
   2   4   5 1471.79 238.880  45
   2  -4   5 1148.44 181.532  47
   2  -4   5 775.792 174.228  37
   2   4   5 1043.92 186.407  41
   2  -4   5 1233.41 227.156  15
   2   4   5 1258.65 233.372   7
   3   4   5 9102.83 603.891  33
   3   4   5 8559.39 558.528  41
   3  -4   5 9053.74 625.040  37
   3  -4   5 8290.47 597.974  15
   3   4   5 9457.04 630.829   7
   4   4   5 7241.56 542.558  33
   4   4   5 6959.47 505.739  41
   4  -4   5 6979.19 568.779  37
   4  -4   5 7002.96 552.561  15
   4   4   5 7649.55 580.087   7
   5   4   5 5762.99 495.502  33
   5   4   5 5859.13 475.214  41
   5  -4   5 6003.88 544.507  37
   5  -4   5 6260.95 516.963  15
  -5  -4  -5 4913.90 494.838   9
   5   4   5 6372.35 539.488   7
   6   4   5 13216.4 798.274  33
  -6  -4  -5 13795.4 862.593   9
   6   4   5 12176.4 802.689   7
   6   4   5 13173.7 762.140  41
   6  -4   5 13629.5 878.697  37
   6  -4   5 12023.2 767.417  15
  -7  -4  -5 5051.83 538.440   9
  -7   4  -5 5399.63 547.337   4
   7   4   5 5725.00 541.568   7
   7  -4   5 6060.74 520.479  15
   7   4   5 6017.25 503.518  41
   7  -4   5 6332.29 574.460  37
   7   4   5 5394.24 573.038  54
   8   4   5 11282.3 849.628  54
  -8   4  -5 10061.7 656.247  59
   8   4   5 11038.7 727.508  41
   8  -4   5 9686.27 735.822  37
   8  -4   5 11497.8 731.508  15
  -8  -4  -5 11296.1 828.520   9
  -8   4  -5 10871.2 794.158   4
   8   4   5 10146.3 775.996   7
  -9   4  -5 470.697 135.823  59
   9  -4   5 577.877 189.981  37
   9   4   5 423.141 154.297  41
 -10   4  -5 505.370 143.595  59
  10  -4   5 713.612 190.061  14
  10  -4   5 279.160 162.876  37
  10   4   5 597.590 172.234  41
  11   4   5 4726.65 479.910  41
  11  -4   5 4218.43 464.873  37
 -11   4  -5 5673.59 458.102  59
  12   4   5 101.304 108.863  41
 -12   4  -5 194.074 96.3445  59
  13   4   5 4308.94 428.467  41
 -13   4  -5 4622.99 392.374  59
 -14   4  -5 31.9299 62.6064  59
  14   4   5 153.742 101.109  41
  14   4   5 86.9395 93.3681  33
  14   4   5-33.6642 51.1288  49
 -15   4  -5 2055.81 230.953  58
 -15   4  -5 1889.81 215.817  59
  15   4   5 2022.40 237.594  41
  15   4   5 2128.09 262.196  33
  15   4   5 1595.52 201.346  49
 -16   4  -5 441.052 96.3834  59
  16   4   5 426.379 99.0592  41
  16   4   5 493.327 116.661  33
  16   4   5 476.566 99.1662  49
 -18   5   5 115.004 66.7545  19
 -18   5   5 67.2706 55.6774  59
 -18  -5   5 148.701 65.2497  56
 -17   5   5 67.7025 72.7089  18
 -17  -5   5 31.3494 54.9791  56
 -17   5   5-28.8550 43.8250  59
 -16   5   5 83.7018 73.4083  18
 -16  -5   5 33.8715 66.4274  28
 -16  -5   5 36.7935 64.5408  56
 -16   5   5 69.6642 68.3105  59
 -15  -5   5-80.2555 99.5248  28
 -15   5   5 40.7468 50.5320  58
 -15   5   5-40.2820 49.9557  59
 -15  -5   5 41.1921 88.4775  31
 -14   5   5-46.8181 82.1110  58
 -14   5   5 44.9645 104.320  59
 -14  -5   5-45.6111 89.4352  31
 -13   5   5 208.731 129.695  58
 -13   5   5 630.380 170.288  59
 -13  -5   5 292.800 121.324  31
 -12   5   5 56.4475 121.297  58
 -12   5   5 302.152 132.524  59
 -12  -5   5 101.722 118.053  31
 -11   5   5 236.189 126.848  58
 -11   5   5 100.565 98.6181  59
 -11  -5   5-52.0820 79.1357  31
 -11  -5   5 403.271 153.138  30
 -10   5   5 59.5220 104.386  58
 -10  -5   5 52.3236 91.7621  31
 -10  -5   5-50.6646 88.8527  30
  -9   5   5 5066.85 601.905   5
  -9   5   5 5784.70 548.550  58
  -9  -5   5 5208.74 447.804  50
  -9  -5   5 5126.28 440.655  48
  -9  -5   5 5226.05 510.483  25
  -9  -5   5 5754.20 555.373  24
   9  -5  -5 5270.44 467.787  35
  -9  -5   5 5299.02 498.962  30
  -9  -5   5 5217.21 493.523  31
  -8  -5   5 38.8096 48.1281  50
  -8  -5   5-61.5822 108.000  24
  -8  -5   5-42.3337 64.2965  48
  -8   5   5-54.5886 143.602  58
  -8  -5   5-50.0677 87.8064  31
  -8  -5   5 49.9351 61.9244  30
   8  -5  -5 129.792 92.9263  35
  -7   5   5 2481.52 339.429  58
  -7  -5   5 1874.20 252.459  50
  -7  -5   5 2069.53 277.725  48
  -7  -5   5 2003.12 289.965  28
  -7  -5   5 1985.10 335.092  24
  -7   5   5 2596.88 369.762   6
  -7  -5   5 2014.37 296.956  30
  -7  -5   5 2144.16 303.043  31
  -6   5   5 2435.23 322.316  58
  -6  -5   5 2469.14 308.175  28
  -6  -5   5 3206.32 417.070  24
  -6  -5   5 2536.15 320.772  48
  -6  -5   5 2346.29 321.123  30
  -6  -5   5 2856.36 340.880  31
  -6   5   5 2929.76 375.056   6
  -5   5   5 156.240 120.851   6
  -5   5   5 174.503 85.5759  58
  -5  -5   5 255.621 105.694  52
  -5  -5   5 248.707 123.393  22
  -5  -5   5 119.939 117.612  24
  -5  -5   5 40.1758 70.5031  28
  -5  -5   5 92.5684 81.2096  26
  -5  -5   5 131.691 108.901  48
  -5   5   5 140.365 91.7745  45
  -5  -5   5 184.506 107.042  30
  -5  -5   5-39.9062 70.0305  16
  -4  -5   5-38.8993 68.2198  16
  -4   5   5-49.5283 61.4199   6
  -4   5   5 41.1146 50.9862  58
  -4  -5   5-43.4676 66.0186  52
  -4  -5   5 38.3316 67.2242  28
  -4  -5   5-52.1639 79.2262  22
  -4  -5   5 113.605 99.6177  24
  -4  -5   5-48.3775 73.4755  26
  -4  -5   5-43.1908 65.5981  48
  -4   5   5 48.6936 73.9557  45
   4  -5  -5 37.2627 65.3497  36
  -4  -5   5 43.8505 54.3790  30
  -3  -5   5 153.383 88.9647  16
  -3   5   5 95.6714 83.8951   6
  -3   5   5 39.1263 48.5261  58
  -3  -5   5 133.277 87.1111  52
  -3  -5   5 110.747 72.3861  28
  -3  -5   5 109.029 117.093  22
  -3  -5   5-52.5281 92.1240  24
  -3  -5   5 50.5714 62.7176  26
  -3  -5   5 124.362 72.7037  48
  -3   5   5 101.430 88.9440  45
   3  -5  -5 37.4135 65.6183  36
  -3   5   5-40.8283 94.7241  33
  -2   5   5 4940.52 457.844   6
  -2   5   5 4719.03 420.616  33
  -2  -5   5 4842.58 447.016  52
  -2  -5   5 4752.23 411.774  48
  -2  -5   5 4395.46 477.478  22
  -2  -5   5 4763.30 475.635  26
  -2  -5   5 5085.94 414.009  28
  -2   5   5 5442.01 499.251  45
   2  -5  -5 5211.24 420.403  36
  -2  -5   5 5340.84 433.458  16
  -1  -5   5 2974.29 349.297  52
  -1  -5   5 1826.94 309.197  22
  -1  -5   5 1962.21 309.614  26
  -1   5   5 2172.89 323.070  45
  -1   5   5 2022.32 277.643  33
  -1   5   5 2025.97 297.012   6
   0  -5   5 733.599 180.223  52
   0  -5   5 339.181 149.221  22
   0  -5   5 419.583 153.030  26
   0   5   5 472.684 153.241  45
   0  -5   5 375.352 130.686  15
   0   5   5 782.708 173.678  33
   1  -5   5 5153.65 413.820  57
   1  -5   5 5334.52 468.834  52
   1  -5   5 4850.92 445.306  27
   1  -5   5 6044.51 537.072  22
   1  -5   5 5555.81 508.447  26
   1   5   5 4704.51 477.408  45
   1   5   5 4832.45 436.913  33
   1  -5   5 5049.09 470.740  15
   2  -5   5 148.303 106.191  15
   2   5   5 48.0377 59.5910   7
   2  -5   5 36.2565 63.6035  57
   2  -5   5 45.1178 79.1401  52
   2  -5   5 139.509 107.898  27
   2  -5   5-52.7028 80.0593  22
   2  -5   5 97.9961 96.0851  26
   2   5   5 98.5599 74.8617  45
   2   5   5 124.846 81.6119  41
   2   5   5 43.9879 66.8262  33
   3   5   5 1050.15 215.828   7
   3   5   5 778.551 180.799  33
   3   5   5 688.428 170.012  41
   3  -5   5 712.211 190.402  37
   3  -5   5 1050.59 215.918  15
  -4  -5  -5 1045.78 231.439   9
   4   5   5 1149.38 231.245   7
   4   5   5 1576.44 266.821  33
   4   5   5 1116.47 213.256  41
   4  -5   5 1287.10 266.149  37
   4  -5   5 1566.87 264.118  15
  -5  -5  -5 2709.24 380.676   9
   5   5   5 2412.26 347.627   7
   5   5   5 3447.73 391.292  33
   5   5   5 3119.03 363.224  41
   5  -5   5 2507.16 369.874  37
   5  -5   5 3272.18 384.704  15
  -6  -5  -5-60.6149 106.304   9
   6   5   5-57.5734 87.4432   7
   6   5   5 52.4319 91.9534  33
   6   5   5 97.5237 85.5173  41
   6  -5   5 123.263 108.087  37
   6  -5   5-51.7398 136.108  15
  -7  -5  -5 127.890 112.146   9
   7   5   5-60.5031 106.110   7
   7  -5   5 61.8497 108.471  37
   7   5   5 102.215 100.212  41
   7  -5   5 52.0161 79.0051  15
   7   5   5 55.0750 68.3019  33
   8  -5   5 60.7754 75.3686  37
   8   5   5 53.3037 66.1035  41
   8  -5   5-51.5460 63.9239  15
   8   5   5 57.5185 87.3600  33
   9   5   5 383.176 159.447  41
   9  -5   5 234.214 145.498  37
  -9  -5  -5 472.769 159.814  42
   9   5   5 354.678 164.159  33
  10   5   5 328.132 144.176  41
  10  -5   5 332.510 146.091  37
  10   5   5 709.208 207.510  33
 -10   5  -5 320.761 127.118  59
  11  -5   5 1218.83 243.392  14
 -11   5  -5 1808.14 249.207  59
  11   5   5 1249.76 266.958  33
  11  -5   5 2151.20 314.026  37
  11   5   5 2521.74 344.255  41
 -12   5  -5 612.042 148.807  59
  12   5   5 519.837 158.591  33
  12   5   5 625.113 169.303  41
 -13   5  -5 32.4652 49.3194  59
  13   5   5 90.0938 104.514  33
  13   5   5 41.7235 81.8160  41
 -14   5  -5 691.322 143.975  58
 -14   5  -5 671.497 135.227  59
  14   5   5 478.694 130.038  33
  14   5   5 580.307 138.000  41
 -15   5  -5 339.916 90.6546  58
 -15   5  -5 336.807 88.3888  59
  15   5   5 234.606 91.7548  41
  15   5   5 308.815 92.4314  33
 -17   6   5 235.575 75.3209  59
 -17  -6   5 172.651 78.1768  56
 -17  -6   5 251.269 77.7745  28
 -16   6   5 100.908 78.0510  18
 -16  -6   5 29.6322 58.1230  28
 -16   6   5 164.729 76.1465  59
 -16   6   5 60.3218 69.9909  58
 -16  -6   5 30.3795 70.4979  56
 -15  -6   5 35.9901 54.6627  28
 -15   6   5 37.1423 65.1393  58
 -15   6   5-66.0259 57.8976  59
 -14  -6   5 125.924 90.1935  28
 -14  -6   5 41.4343 81.2826  31
 -14   6   5 174.697 108.350  58
 -13  -6   5 1040.29 221.028  28
 -13  -6   5 1101.07 221.960  31
 -13   6   5 1043.80 215.188  58
 -12  -6   5 257.283 127.925  28
  12  -6  -5 631.990 169.532  39
 -12  -6   5 346.319 150.539  31
 -12   6   5 274.463 136.428  58
 -11  -6   5 972.040 228.481  28
 -11   6   5 938.608 219.681  58
 -11  -6   5 1041.59 229.711  31
  11  -6  -5 1034.93 215.807  35
 -10  -6   5 128.048 91.7666  48
 -10  -6   5 54.6866 95.9910  28
 -10   6   5 181.385 118.619  58
  10  -6  -5 195.530 113.478  35
 -10  -6   5 428.985 156.002  31
  -9   6   5 240.325 118.042  58
  -9  -6   5 429.525 156.325  28
  -9  -6   5 177.493 95.6019  48
  -9  -6   5 360.642 143.057  16
   9  -6  -5 641.375 183.697  35
  -9  -6   5 269.877 134.077  31
  -8   6   5 3182.55 399.730  58
  -8  -6   5 3447.19 369.979  48
  -8  -6   5 2732.15 360.489  28
  -8  -6   5 2177.42 328.383  16
   8  -6  -5 2775.17 362.042  35
  -8  -6   5 3398.61 407.142  31
  -7   6   5-54.5683 82.8829  58
  -7  -6   5 142.569 102.078  48
  -7  -6   5 48.8922 74.2626  28
  -7  -6   5 68.2302 119.662  24
  -7  -6   5 49.1171 96.3107  16
   7  -6  -5 94.6265 92.7739  35
  -7  -6   5 212.634 123.330  30
  -7  -6   5 102.308 100.305  31
  -6   6   5 612.103 167.673  58
  -6  -6   5 275.029 159.848  24
  -6  -6   5 231.285 115.187  28
  -6  -6   5 390.840 142.456  48
  -6  -6   5 284.976 132.105  16
  -6  -6   5 783.185 205.009  30
  -6  -6   5 775.415 185.523  31
  -5   6   5 906.801 198.188  58
  -5  -6   5 1396.11 247.662  52
  -5  -6   5 1054.26 209.223  28
  -5  -6   5 1021.03 234.896  22
  -5  -6   5 1547.12 307.706  24
  -5  -6   5 1828.24 294.558  26
  -5  -6   5 840.595 200.565  48
  -5   6   5 745.970 194.573  45
  -5  -6   5 1514.75 270.697  30
  -5  -6   5 968.350 207.979  16
  -4   6   5 4807.11 440.703  58
  -4  -6   5 4834.48 455.286  48
  -4  -6   5 3622.05 410.128  52
  -4  -6   5 4436.20 495.957  22
  -4  -6   5 4406.78 505.690  24
  -4  -6   5 5035.42 491.744  26
  -4  -6   5 3651.38 379.239  28
  -4   6   5 3538.84 422.486  45
   4  -6  -5 3675.95 386.191  36
  -4  -6   5 4636.96 436.235  16
  -3  -6   5 408.247 141.753  52
  -3  -6   5 633.285 192.548  22
  -3  -6   5 349.666 153.536  26
  -3  -6   5 187.403 100.979  48
  -3   6   5 237.131 137.791  45
   3  -6  -5 390.162 131.950  36
  -3  -6   5 398.604 134.793  16
  -2   6   5 666.576 175.145  33
  -2  -6   5 521.570 165.830  52
  -2  -6   5 721.378 215.878  22
  -2  -6   5 1086.67 243.221  26
  -2  -6   5 437.996 149.778  48
  -2   6   5 859.807 222.732  45
   2  -6  -5 785.101 180.246  36
  -2  -6   5 921.111 196.899  16
  -1  -6   5 105.505 103.434  52
  -1  -6   5 198.657 153.627  22
  -1  -6   5-60.9592 92.5843  26
  -1   6   5-62.0708 76.9733  45
   1  -6  -5 264.549 122.262  36
  -1   6   5-44.6224 78.2567  33
   0   6   5 1131.91 215.382  33
   0  -6   5 1001.72 223.239  52
   0  -6   5 976.080 243.483  22
   0  -6   5 958.177 224.311  26
   0   6   5 1159.95 252.441  45
   0  -6  -5 1118.23 209.173  36
   0  -6   5 909.141 211.330  15
   1  -6   5 54.5705 82.8816  15
   1  -6   5 83.6335 73.3366  57
   1  -6   5-52.1297 64.6461  52
   1  -6   5 51.4058 90.1531  27
   1  -6   5 62.3749 94.7347  22
   1  -6   5 57.5798 100.981  26
   1   6   5 58.5515 88.9278  45
  -1  -6  -5-45.3488 88.9179  36
   1   6   5 46.3548 57.4849  33
   2  -6   5 383.570 144.710  15
   2  -6   5 505.976 148.441  57
   2  -6   5 766.359 190.497  52
   2  -6   5 476.688 161.391  27
   2  -6   5 831.089 221.215  22
   2  -6   5 492.107 166.579  26
   2   6   5 445.880 155.074  45
  -2  -6  -5 411.242 145.027  36
   2   6   5 524.516 156.966  33
   3  -6   5 1911.18 306.264  15
   3  -6   5 1376.73 264.033  27
  -3  -6  -5 2087.53 318.158   9
   3  -6   5 1795.65 263.730  57
  -3  -6  -5 2002.15 288.594  36
   3   6   5 1867.53 286.265  33
   4  -6   5 5005.76 502.903  15
  -4  -6  -5 4695.96 492.745   9
   4  -6   5 4505.28 422.680  57
   4   6   5 4216.11 440.011  41
  -4  -6  -5 5040.74 454.622  36
   4  -6   5 4838.80 507.487  37
   4   6   5 4610.19 461.752  33
  -5  -6  -5 119.486 117.140   9
   5   6   5 50.9663 63.2025  41
   5  -6   5-62.2719 109.209  37
   5  -6   5-54.2207 106.313  15
   5   6   5 52.2095 91.5620  33
   6  -6   5 2918.13 404.416  37
   6   6   5 2933.08 369.486  41
   6  -6   5 2642.70 368.050  15
   6   6   5 3653.45 412.295  33
   7   6   5 2895.21 372.949  41
   7  -6   5 2129.76 349.182  37
  -7  -6  -5 2292.61 352.807  42
   7  -6   5 2607.48 358.290  15
   7   6   5 3250.98 409.489  33
   8   6   5 108.755 126.155  41
   8  -6   5-60.3830 91.7090  37
  -8  -6  -5 54.7226 95.9694  42
   8  -6   5 51.5854 90.4677  15
   8   6   5-55.9141 84.9218  33
   9  -6   5 1365.61 266.657  37
   9   6   5 1082.18 240.168  41
  -9  -6  -5 1976.07 301.345  42
   9  -6   5 1311.43 254.736  15
   9   6   5 2168.95 336.414  33
  10   6   5 261.182 144.850  41
  10  -6   5 52.5364 79.7961  37
 -10  -6  -5-47.4299 72.0411  42
  10   6   5 53.6069 94.0166  33
  11  -6   5 378.092 150.046  37
  11   6   5 338.715 134.870  41
  11  -6   5 780.753 178.921  14
  12  -6   5 37.1247 72.8179  14
 -12   6  -5 115.397 95.4206  58
  12   6   5 173.530 100.665  33
  12   6   5 42.6225 74.7740  41
 -13   6  -5 229.767 95.6347  58
  13   6   5 250.666 108.927  33
  13   6   5 212.825 93.4886  41
 -14   6  -5 26.1600 45.8855  58
  14   6   5 54.8979 58.9631  33
  14   6   5 27.6067 41.9369  41
 -15   6  -5 204.935 65.5496  58
 -16   7   5 548.229 111.367  58
 -16  -7   5 373.585 102.799  56
 -16  -7   5 695.666 124.372  28
 -15   7   5 30.9449 54.2744  58
 -15  -7   5 27.0576 53.0581  56
 -15  -7   5 29.4515 57.7516  28
  14  -7  -5 738.598 146.147  39
 -14   7   5 638.976 158.824  58
 -14  -7   5 496.569 132.862  28
  13  -7  -5 535.219 140.897  39
 -13   7   5 965.806 200.707  58
 -13  -7   5 616.776 162.091  28
 -12   7   5 943.793 205.149  58
  12  -7  -5 551.933 151.833  39
  12  -7  -5 781.785 191.826  35
 -12  -7   5 827.869 198.452  28
 -11  -7   5 47.4918 83.3159  16
 -11  -7   5 99.2549 115.155  28
 -11   7   5 54.4211 106.727  58
  11  -7  -5 209.707 97.3271  39
  11  -7  -5 45.6763 80.1331  35
 -10   7   5 115.141 101.128  58
 -10  -7   5 168.430 97.8580  48
 -10  -7   5 568.419 175.586  28
 -10  -7   5 356.413 154.768  16
  10  -7  -5 244.827 128.937  35
  -9   7   5 293.689 136.598  58
  -9  -7   5 447.806 141.894  48
  -9  -7   5 364.795 158.581  28
  -9  -7   5 422.158 160.570  16
   9  -7  -5 356.289 167.262  35
  -8   7   5 115.940 113.761  58
  -8  -7   5 236.228 124.374  48
  -8  -7   5 256.223 127.182  28
  -8  -7   5 106.467 93.4760  16
   8  -7  -5 360.728 156.604  35
  -7   7   5 1059.44 230.972  58
  -7  -7   5 1486.59 258.525  48
  -7  -7   5 942.924 214.949  28
  -7  -7   5 950.980 223.866  16
   7  -7  -5 1125.38 243.106  35
  -6   7   5-52.7939 80.1829  58
  -6  -7   5 47.6831 83.6242  28
  -6  -7   5 51.4934 63.8565  48
   6  -7  -5 150.328 124.279  35
  -6  -7   5 51.9330 101.828  16
  -5  -7   5 5305.99 503.214  48
  -5  -7   5 4624.57 495.091  26
   5  -7  -5 5138.17 478.192  36
   5  -7  -5 5360.23 490.328  35
  -5  -7   5 6065.09 526.620  16
   4  -7  -5 330.807 131.204  35
  -4  -7   5 131.377 141.242  22
   4  -7  -5 381.958 189.575  21
  -4  -7   5 300.951 139.792  26
  -4  -7   5 260.965 112.294  48
  -4   7   5 186.188 121.863  45
   4  -7  -5 291.051 127.773  36
  -4  -7   5 250.342 124.348  16
  -3  -7   5 611.190 176.155  52
  -3  -7   5 208.856 137.132  22
   3  -7  -5 544.615 205.086  21
  -3  -7   5 827.362 223.612  26
  -3  -7   5 704.018 176.867  48
  -3   7   5 461.827 174.049  45
   3  -7  -5 732.604 187.136  36
  -3  -7   5 443.998 168.052  16
  -2  -7   5 47.1142 58.4904  48
  -2   7   5 411.733 170.217  45
  -2  -7   5 144.324 126.584  22
   2  -7  -5 234.763 168.104  21
  -2  -7   5 132.023 115.800  26
   2  -7  -5 98.3571 96.4658  36
  -2  -7   5 114.068 111.863  52
  -1   7   5 6454.28 632.205  45
   1  -7  -5 6674.29 683.025  21
  -1  -7   5 5605.89 606.920  22
  -1  -7   5 4994.92 555.348  26
   1  -7  -5 5949.94 526.431  36
  -1  -7   5 5943.35 560.170  52
   0  -7   5 804.358 208.528  52
   0   7   5 816.761 224.063  45
   0  -7   5 695.621 210.380  15
   0  -7  -5 1148.48 232.414  36
   0  -7   5 856.383 243.055  22
   0  -7  -5 607.648 211.414  21
   0  -7   5 391.442 181.831  26
   1   7   5 6486.06 621.008  45
   1  -7   5 6289.81 590.967  15
   1  -7   5 6809.56 654.850  22
   1  -7   5 7175.87 640.538  26
  -1  -7  -5 7508.02 712.737  21
   2  -7   5 6203.27 578.879  15
   2  -7   5 5135.49 529.440  27
   2  -7   5 6287.16 574.179  26
  -2  -7  -5 5907.32 514.072  36
   3  -7   5 172.955 124.151  15
   3  -7   5 414.161 155.899  27
   4  -7   5 56.6058 85.9901  15
  -4  -7  -5 56.2851 110.375  42
   4  -7   5 120.966 118.605  27
  -5  -7  -5 5266.22 530.866  42
   5  -7   5 4763.33 492.749  15
   5  -7   5 5278.40 541.965  37
   5  -7   5 5056.14 533.449  27
   6  -7   5 8988.63 713.491  37
   6  -7   5 9862.82 697.054  15
  -6  -7  -5 9024.74 687.043  42
   7   7   5 1323.08 260.361  41
   7  -7   5 1429.19 278.159  37
  -7  -7  -5 1187.99 252.598  42
   7  -7   5 1191.75 233.881  15
   8   7   5 1714.95 287.534  41
   8  -7   5 1747.67 303.498  37
  -8  -7  -5 1652.31 278.461  42
   8  -7   5 1462.07 259.683  15
   9   7   5 49.8428 75.7021  41
   9  -7   5-51.9770 91.1555  37
  -9  -7  -5 47.9663 72.8521  42
   9  -7   5 88.6119 102.790  15
  10  -7   5 2380.76 317.983  37
  10   7   5 2586.81 332.526  41
 -10   7  -5 2335.21 294.320  58
 -10  -7  -5 2692.83 324.151  42
 -11   7  -5 105.940 81.9373  58
  11  -7   5 162.778 94.4200  37
  11   7   5 122.751 94.9364  41
  11  -7   5-37.4269 56.8590  14
 -12  -7  -5 1833.54 245.216  43
  12  -7   5 1226.71 185.745  14
 -12   7  -5 1311.42 192.341  58
 -13  -7  -5 80.9603 67.0639  43
 -13   7  -5 320.051 89.1090  58
 -15  -8   5 1013.71 140.658  28
 -15   8   5 1086.17 146.551  58
  14  -8  -5 334.454 96.3755  39
 -14  -8   5 370.918 101.626  28
 -14   8   5 316.112 94.6724  58
  13  -8  -5 907.532 160.576  39
 -13  -8   5 1023.91 175.094  28
 -12  -8   5 296.001 117.475  28
 -12   8   5 407.903 129.412  58
  12  -8  -5 642.958 142.715  39
 -12  -8   5 430.129 126.183  16
 -11  -8   5 497.764 150.385  16
 -11  -8   5 329.293 120.229  28
 -11   8   5 413.828 140.117  58
 -11  -8   5 586.726 145.569  48
  11  -8  -5 449.451 131.845  39
  11  -8  -5 441.900 145.671  35
 -10   8   5 1850.56 280.135  58
 -10  -8   5 1648.43 240.912  48
 -10  -8   5 1279.96 235.502  28
 -10  -8   5 1842.87 279.726  16
  10  -8  -5 1330.93 239.859  35
  -9   8   5 471.814 159.471  58
  -9  -8   5 320.499 120.748  28
  -9  -8   5 375.153 132.065  48
   9  -8  -5 332.570 144.569  35
  -9  -8   5 246.811 130.135  16
  -8   8   5 4876.85 488.966  58
  -8  -8   5 4433.32 425.336  48
  -8  -8   5 4623.90 443.693  28
   8  -8  -5 4707.93 467.255  35
  -8  -8   5 5340.88 501.638  16
  -7  -8   5 190.723 118.271  48
   7  -8  -5 50.6015 76.8769  35
  -7  -8   5 52.2649 79.4023  16
  -6  -8   5 8364.38 613.578  48
  -6  -8   5 7871.44 609.695  16
   6  -8  -5 8281.88 623.210  35
   6  -8  -5 7939.46 594.755  36
  -5  -8   5 1921.10 312.779  26
   5  -8  -5 2067.83 316.047  35
  -5  -8   5 1493.53 267.270  48
   5  -8  -5 1642.57 272.915  36
  -5  -8   5 2142.79 314.171  16
  -4  -8   5 1513.86 298.193  26
   4  -8  -5 1638.97 278.176  35
  -4  -8   5 1496.10 258.847  48
   4  -8  -5 1526.95 270.604  36
  -4  -8   5 1556.44 275.722  16
  -3  -8   5 50.0844 62.1192  48
   3  -8  -5 51.7299 90.7279  36
  -3  -8   5-64.2853 97.6421  26
   3  -8  -5 145.765 104.368  35
  -2  -8   5 8685.99 725.697  26
   2  -8  -5 8947.22 657.737  36
  -1  -8   5 135.084 118.638  26
   1  -8  -5 579.625 184.941  36
   0  -8   5 6930.07 608.414  15
   0  -8   5 7088.15 650.059  26
   0  -8  -5 7014.28 578.667  36
  -1  -8  -5 4122.94 436.371  36
   1  -8   5 4361.17 497.807  26
  -2  -8  -5 3808.87 434.420  42
   2  -8   5 3872.56 445.990  15
  -2  -8  -5 3503.45 403.647  36
   2  -8   5 3317.46 437.954  26
  -3  -8  -5 6118.68 567.945  42
  -3  -8  -5 6289.66 534.880  36
   4  -8   5 1883.59 321.016  15
   4  -8   5 1666.69 302.460  27
  -4  -8  -5 1303.07 263.776  42
   5  -8   5 531.515 180.962  15
   5  -8   5 409.967 154.598  27
  -5  -8  -5 634.018 191.449  42
   6  -8   5 151.181 117.028  15
   6  -8   5 279.608 138.792  27
   6  -8   5 215.672 133.827  37
  -6  -8  -5 203.347 99.8134  42
   7  -8   5 1088.20 246.673  37
  -7  -8  -5 963.999 213.615  42
   8  -8   5 468.350 154.616  15
   8  -8   5 529.727 164.187  37
  -8  -8  -5 805.939 192.886  42
  -9  -8  -5 2462.94 297.705  42
   9  -8   5 2079.72 300.313  37
 -10  -8  -5-34.8565 68.3505  42
 -10  -8  -5 36.8930 64.7070  43
  10  -8   5 70.7587 75.9961  14
  10  -8   5-75.4896 74.0132  37
 -11  -8  -5 2899.83 273.121  42
 -11  -8  -5 2384.52 262.664  43
  11  -8   5 2222.13 244.481  14
 -12  -8  -5 24.9299 48.8884  43
  12  -8   5 44.4800 55.1654  14
  13  -9  -5 844.281 136.696  37
  13  -9  -5 1011.55 138.487  39
 -13  -9   5 674.659 116.950  28
 -13   9   5 1174.43 155.402  58
 -12  -9   5 554.524 119.835  28
 -12   9   5 655.309 135.259  58
  12  -9  -5 383.686 103.724  39
 -12  -9   5 733.771 134.713  16
 -11  -9   5 87.9392 57.4917  28
 -11  -9   5 54.0661 53.0226  48
 -11   9   5 33.4234 71.8027  58
  11  -9  -5 59.5816 64.0019  39
 -11  -9   5 31.8951 55.9526  16
 -10  -9   5 312.766 103.267  48
 -10   9   5 638.143 154.822  58
  10  -9  -5 465.633 124.274  39
 -10  -9   5 590.733 148.811  16
  -9  -9   5 1469.19 220.086  48
  -9  -9   5 1353.89 230.572  16
   9  -9  -5 1645.20 245.733  35
  -8  -9   5-38.3502 58.2498  48
  -8  -9   5 44.0830 109.335  16
   8  -9  -5-42.0374 73.7260  35
  -7  -9   5 1616.79 247.920  48
   7  -9  -5 2118.45 287.879  35
  -7  -9   5 1661.25 269.081  16
   6  -9  -5 545.919 164.918  35
  -6  -9   5 484.052 149.929  48
  -6  -9   5 563.611 159.961  26
   6  -9  -5 621.817 170.191  36
  -6  -9   5 284.416 131.994  16
  -5  -9   5 2423.81 321.375  48
  -5  -9   5 2765.33 355.780  26
   5  -9  -5 2289.45 322.945  36
   5  -9  -5 2123.94 303.475  35
  -4  -9   5 138.566 90.5857  48
  -4  -9   5 55.2454 96.9066  26
   4  -9  -5 96.9085 95.0271  36
   4  -9  -5 46.1593 70.1342  35
   3  -9  -5 2635.32 354.003  36
  -3  -9   5 2178.41 347.744  26
  -3  -9   5 2393.04 315.076  48
  -2  -9   5-61.3758 107.647  26
   2  -9  -5-50.5495 76.7868  36
  -1  -9   5 2302.11 365.250  26
   1  -9  -5 1730.34 300.105  36
   0  -9   5 183.417 119.942  26
   0  -9   5 105.473 103.478  15
   0  -9  -5 202.060 125.348  36
   1  -9   5 3437.83 438.960  26
   1  -9   5 3822.82 433.902  15
  -1  -9  -5 4668.42 454.715  36
   2  -9   5 1356.16 270.775  26
   2  -9   5 1068.66 236.214  15
  -2  -9  -5 1214.09 229.978  36
   3  -9   5 2021.21 311.346  15
  -3  -9  -5 1942.70 276.505  36
  -3  -9  -5 1407.64 252.052  42
   4  -9   5 4845.06 461.021  15
  -4  -9  -5 4344.44 439.725  42
  -5  -9  -5 1349.84 246.308  42
   5  -9   5 1855.42 309.539  15
  -6  -9  -5 2613.20 317.063  42
  -6  -9  -5 2818.86 290.816  48
   6  -9   5 2949.31 366.270  15
   7  -9   5 354.967 124.960  37
   7  -9   5 384.241 121.753  15
  -7  -9  -5 388.721 132.263  43
  -7  -9  -5 193.620 112.912  42
  -8  -9  -5 763.416 156.404  42
  -8  -9  -5 524.856 151.602  43
   9  -9   5 91.6352 80.3573  14
   9  -9   5 27.2580 53.4535  15
  -9  -9  -5 30.0706 52.7437  42
  -9  -9  -5 30.4973 53.4919  43
  10  -9   5 1201.65 171.341  14
 -10  -9  -5 1054.92 156.616  42
 -10  -9  -5 1426.63 182.655  43
  11 -10  -5-22.9286 40.2143  37
  11 -10  -5-19.3783 33.9885  39
 -10 -10   5 108.219 56.9544  48
  10 -10  -5 23.2341 45.5782  39
  -9 -10   5 76.3079 54.6685  48
   9 -10  -5 79.2151 61.2904  39
  -8 -10   5 172.647 83.7044  48
   8 -10  -5 28.9233 56.7420  39
   7 -10  -5 32.9064 57.7150  35
  -7 -10   5 31.6913 55.5842  48
  -6 -10   5 682.108 147.378  48
   6 -10  -5 503.226 138.314  36
   6 -10  -5 760.025 163.913  35
  -5 -10   5 321.440 104.199  48
   5 -10  -5 223.199 111.023  44
  -5 -10   5 490.294 143.547  26
   5 -10  -5 231.810 107.450  36
   5 -10  -5 496.207 132.117  35
   4 -10  -5 40.7553 79.9108  36
  -4 -10   5-44.6029 78.2220  26
  -4 -10   5 36.2118 54.9979  48
   4 -10  -5 48.3850 84.8547  44
   3 -10  -5 211.090 117.203  36
  -3 -10   5 191.390 102.926  26
   3 -10  -5 305.574 141.334  44
   2 -10  -5 1721.21 270.337  36
  -2 -10   5 1751.14 287.640  26
   2 -10  -5 1715.14 287.926  44
   1 -10  -5 388.103 131.079  36
  -1 -10   5 50.7757 109.170  26
   1 -10  -5 205.531 119.308  44
   0 -10  -5 84.4550 82.8249  36
   0 -10   5 149.494 115.627  26
   0 -10  -5 49.2820 86.4544  44
   1 -10   5 236.050 117.106  26
  -1 -10  -5 401.875 136.496  36
   1 -10   5 213.530 112.361  15
  -1 -10  -5-46.0185 80.7306  44
   2 -10   5 520.771 152.514  26
  -2 -10  -5 332.821 117.303  36
   2 -10   5 381.931 134.506  15
  -2 -10  -5 335.994 116.849  44
   3 -10   5 327.628 124.772  15
  -3 -10  -5 434.309 121.170  48
   4 -10   5 115.408 82.6570  15
  -4 -10  -5 105.789 81.8387  42
  -4 -10  -5 61.6018 60.4325  48
   5 -10   5 70.5145 69.2570  15
  -5 -10  -5 198.264 87.0269  42
  -5 -10  -5 305.901 94.5355  48
   6 -10   5 1187.51 179.997  14
   6 -10   5 1003.23 176.132  15
  -6 -10  -5 1384.88 194.240  42
  -6 -10  -5 994.168 149.976  48
   7 -10   5 103.833 68.3973  14
   7 -10   5 294.437 96.8527  15
  -7 -10  -5 132.948 73.8334  42
   8 -10   5 330.487 86.6081  14
  -8 -10  -5 179.988 68.6036  42
   7 -11  -5-37.9413 47.0553  39
  -7 -11   5 19.5837 34.3516  48
   6 -11  -5 48.1084 55.8163  36
   6 -11  -5 41.4068 51.3597  39
  -6 -11   5 43.1124 42.2806  48
   5 -11  -5 53.8662 52.8474  36
  -5 -11   5 80.1566 57.4245  26
  -5 -11   5 136.306 59.7955  48
   5 -11  -5 58.6828 57.5663  44
   4 -11  -5 377.776 108.307  36
  -4 -11   5 211.142 83.8945  26
   4 -11  -5 230.194 95.8607  44
   3 -11  -5 395.829 116.588  36
  -3 -11   5 295.729 104.120  26
   3 -11  -5 176.191 97.9606  44
   2 -11  -5-31.0745 54.5035  36
  -2 -11   5-34.5285 52.4485  26
   2 -11  -5-36.2584 63.5937  44
   1 -11  -5-30.7148 65.9755  36
  -1 -11   5 34.9541 75.0806  26
   1 -11  -5-35.8496 70.2952  44
   1 -11  -5-26.1458 39.7157  48
   0 -11  -5 58.6394 62.9790  36
   0 -11   5 67.9558 78.8310  26
   0 -11  -5 34.1119 73.2716  44
   0 -11  -5-53.0096 56.9334  48
  -1 -11  -5 160.782 81.4769  36
   1 -11   5 126.350 73.3706  26
  -1 -11  -5 250.448 91.1168  44
  -1 -11  -5 103.405 55.6418  48
  -2 -11  -5 122.072 64.4794  48
  -2 -11  -5 304.193 94.0897  44
   2 -11   5 252.246 85.3272  26
   2 -11   5 353.885 98.5852  15
   3 -11   5 78.0926 60.4389  15
  -3 -11  -5 111.845 58.8933  48
   4 -11   5 71.4949 59.1186  15
  -4 -11  -5 39.6281 34.7696  48
 -19   0   6 305.956 103.914  19
 -19   0   6 450.907 103.470  51
 -18   0   6 672.572 155.692  19
 -18   0   6 384.015 119.694  56
 -17   0   6 585.150 164.341  19
 -17   0   6 621.421 170.079  18
 -17   0   6 348.752 118.315  56
 -16   0   6 4011.63 408.312  56
 -16   0   6 4350.49 418.288  31
 -16   0   6 4327.22 446.799  18
 -15   0   6-47.8869 83.9814  56
 -15   0   6 49.7146 75.5060  31
 -15   0   6 53.1361 80.7023  18
 -14   0   6 1759.17 278.252  56
 -14   0   6 1477.30 272.839  31
 -14   0   6 1634.93 297.400  18
 -13   0   6 102.632 110.240  56
 -13   0   6 54.0487 82.1139  18
 -13   0   6 107.533 105.443  31
 -12   0   6 10768.8 709.087  59
 -12   0   6 12675.9 785.208  56
 -12   0   6 10239.7 725.737  18
 -12   0   6 13284.5 815.886  31
 -12   0   6 11932.9 826.913  46
 -11   0   6 45.9575 69.7996  59
 -11   0   6-50.3435 76.4610  56
 -11   0   6-51.4317 100.844  31
 -11   0   6 50.2031 76.2477  30
 -11   0   6 55.5018 68.8268  46
 -10   0   6 650.782 162.072  59
 -10   0   6 629.581 170.499  56
 -10   0   6 442.191 161.869  31
 -10   0   6 589.377 167.444  30
 -10   0   6 611.716 173.743  46
  -9   0   6 371.101 167.787  25
  -9   0   6 442.079 127.295  59
  -9   0   6 273.738 113.414  56
  -9   0   6 378.806 149.902  30
  -9   0   6 233.006 115.835  31
  -9   0   6 232.550 108.176  46
  -8   0   6 60020.1 2125.30  25
  -8   0   6 59087.4 2034.62  46
  -8   0   6 56283.3 1944.21  59
  -8   0   6 58891.7 2022.98  56
  -8   0   6 58321.3 2059.28  30
  -8   0   6 53908.4 2003.74  31
  -7   0   6 107.579 70.4420  51
  -7   0   6 209.273 91.8526  48
  -7   0   6 311.069 107.906  46
  -7   0   6 371.611 146.923  25
  -7   0   6 305.844 116.207  56
  -7   0   6 82.9555 72.8671  31
  -7   0   6 129.933 76.0767  30
  -6   0   6 22485.9 1042.85  30
  -6   0   6 24043.2 1028.34  46
  -5   0   6 8874.38 575.850  11
  -5   0   6 8913.38 551.148  46
  -4   0   6 28452.7 1128.21  11
  -4   0   6 24808.6 1057.26  46
  -3   0   6 16690.7 800.570  11
  -3   0   6 16578.1 738.247  47
  -3   0   6 15305.2 756.966  46
  -2   0   6 13943.1 716.762  11
  -2   0   6 13907.7 664.325  47
  -1   0   6 44508.5 1591.44  11
  -1   0   6 44672.0 1518.57  47
   0   0   6 13785.4 728.025  11
   0   0   6 14237.6 684.915  47
   1   0   6 25076.8 1071.60  11
   1   0   6 24952.3 1013.97  47
   2   0   6 118.382 77.4020  11
   2   0   6 66.1059 58.0058  47
   3   0   6 23325.6 995.377  47
   3   0   6 25198.1 1084.68  14
   3   0   6 22532.8 1045.53  11
   3   0   6 23064.6 1049.64  13
   3   0   6 21352.3 1012.29  12
   3   0   6 21586.6 946.206  49
   4   0   6 5159.74 452.639  14
   4   0   6 4294.69 412.258  11
   4   0   6 3970.18 397.270  13
   4   0   6 4961.21 482.004  54
   4   0   6 4672.86 386.931  49
   5   0   6 10534.1 695.624  14
   5   0   6 10834.5 637.967  49
   5   0   6 11123.2 774.409  54
   5   0   6 10356.1 705.075  55
   6   0   6 193.760 112.403  14
   6   0   6 102.891 100.897  55
   6   0   6 83.3129 89.5020  49
   6   0   6 63.1873 78.3903  54
   7   0   6 37753.7 1515.29  49
  -7   0  -6 37375.1 1603.43   4
  -8   0  -6 41872.7 1743.93   4
   8   0   6 39351.5 1658.66  38
   8   0   6 42441.1 1670.81  49
   9   0   6 891.268 214.365  38
   9   0   6 1103.92 231.818  49
  10   0   6 2782.73 375.083  38
  10   0   6 2450.57 343.176  49
  11   0   6 555.093 176.339  38
 -11   0  -6 584.166 151.835  59
  12   0   6 7325.08 603.754  38
 -12   0  -6 9168.81 572.037  59
  12   0   6 8656.75 618.396  49
  13   0   6 697.999 179.386  38
  13   0   6 1298.57 227.631  49
  14   0   6 2904.70 324.144  38
  14   0   6 2848.01 301.323  49
  15   0   6 354.582 113.586  38
  15   0   6 530.177 127.606  49
  16   0   6 1196.34 152.821  49
 -19   1   6 27.4651 41.7137  19
 -19  -1   6-25.6140 44.9205  51
 -19  -1   6 24.7197 37.5440  56
 -18   1   6-35.4745 69.5582  19
 -18   1   6 37.0162 72.5810  18
 -18  -1   6-34.2022 79.3501  19
 -18  -1   6 32.3228 49.0938  56
 -17   1   6 593.756 162.686  19
 -17   1   6 750.552 182.105  18
 -17  -1   6 482.954 146.156  19
 -17   1   6 362.333 112.708  59
 -17  -1   6 620.676 156.486  56
 -17   1   6 711.033 157.975  56
 -16   1   6 1481.86 230.686  59
 -16  -1   6 1493.26 250.154  56
 -16   1   6 1747.24 283.429  18
 -16   1   6 1862.60 296.149  19
 -16  -1   6 1986.06 279.557  31
 -16   1   6 1795.36 269.328  31
 -16   1   6 1510.18 245.886  56
 -15   1   6 3902.62 394.372  59
 -15  -1   6 3331.65 384.949  56
 -15   1   6 4212.01 423.480  56
 -15  -1   6 3878.72 414.670  31
 -15   1   6 3223.23 388.133  31
 -15  -1   6 4348.89 447.274  18
 -15   1   6 3452.91 423.012  18
 -14   1   6 200.224 124.196  56
 -14  -1   6 349.300 138.412  56
 -14   1   6 291.368 134.701  59
 -14  -1   6 51.8989 78.8997  31
 -14   1   6 106.461 93.4169  31
 -14  -1   6 104.496 91.6954  18
 -14   1   6 112.086 109.940  18
 -13   1   6 2056.52 304.898  56
 -13  -1   6 1071.38 235.667  56
 -13   1   6 1582.55 271.369  59
 -13  -1   6 1600.70 274.419  18
 -13   1   6 1351.73 268.770  18
 -13  -1   6 1794.65 298.892  31
 -13   1   6 1644.38 290.977  31
 -12  -1   6 357.407 134.374  56
 -12   1   6 154.933 110.998  56
 -12   1   6 205.624 119.328  59
 -12  -1   6 52.2239 91.6746  31
 -12   1   6 163.870 126.788  31
 -12   1   6 118.787 116.524  46
 -12  -1   6 173.004 101.214  46
 -11  -1   6 19277.4 911.035  50
 -11   1   6 17528.3 1000.48  46
 -11  -1   6 17823.3 997.057  46
 -11   1   6 16194.3 928.916  59
 -11  -1   6 19365.2 997.068  56
 -11   1   6 17634.0 965.103  56
 -11  -1   6 17824.9 960.010  30
 -11  -1   6 17558.3 967.108  31
 -11   1   6 16843.1 963.257  31
 -10  -1   6 6076.29 456.581  50
 -10  -1   6 5357.31 518.035  25
 -10   1   6 5398.64 497.257  46
 -10  -1   6 5369.35 505.130  46
 -10   1   6 5201.71 467.529  59
 -10  -1   6 5267.72 477.505  56
 -10   1   6 5781.62 502.323  56
 -10  -1   6 4642.02 458.982  30
 -10   1   6 5393.14 494.116  30
 -10  -1   6 5168.04 475.669  31
 -10   1   6 4829.41 471.771  31
  -9  -1   6 2773.80 294.575  50
  -9  -1   6 2712.63 361.905  25
  -9  -1   6 3493.20 382.005  46
  -9   1   6 2629.83 331.936  46
  -9   1   6 2938.85 335.909  59
  -9  -1   6 3233.29 360.288  56
  -9   1   6 2915.15 347.379  56
  -9  -1   6 2508.11 326.517  31
  -9   1   6 2743.84 353.279  31
  -9  -1   6 3490.65 379.490  30
  -9   1   6 3097.70 365.136  30
  -8  -1   6 1785.72 227.647  50
  -8  -1   6 1382.97 252.361  25
  -8   1   6 1787.28 256.021  46
  -8  -1   6 1556.03 240.432  46
  -8   1   6 1786.13 249.131  59
  -8   1   6 1500.80 241.528  56
  -8  -1   6 1719.19 255.588  56
  -8   1   6 2043.31 296.666  30
  -8   1   6 1451.47 245.593  31
  -8  -1   6 1769.47 270.206  30
  -8  -1   6 1810.52 268.804  31
  -7   1   6 748.180 163.062  59
  -7   1   6 627.890 154.661  56
  -7  -1   6 601.750 148.287  51
  -7  -1   6 681.832 135.949  50
  -7  -1   6 837.482 208.600  25
  -7  -1   6 754.394 164.404  48
  -7   1   6 457.815 134.699  46
  -7  -1   6 522.121 146.023  46
  -7   1   6 645.128 172.122   6
  -7  -1   6 542.137 151.559  31
  -7   1   6 620.757 161.046  30
  -7  -1   6 479.930 153.806  30
  -6  -1   6 986.856 181.550  51
  -6  -1   6 1035.31 158.647  50
  -6  -1   6 890.363 169.614  48
  -6   1   6 1067.86 188.569  46
  -6  -1   6 869.078 173.572  46
  -6  -1   6 700.109 168.694  25
  -6  -1   6 673.588 162.415  30
  -6   1   6 931.803 187.002  30
  -6   1   6 767.321 180.619   6
  -5   1   6 2546.60 280.038  46
  -5  -1   6 2823.26 302.649  46
  -5   1   6 1982.62 274.380  11
  -5   1   6 2757.06 311.859   6
  -4   1   6 6014.45 434.637  46
  -4  -1   6 6828.16 474.490  46
  -4   1   6 6613.75 487.279  11
  -4   1   6 6433.80 478.911   6
  -3  -1   6 2772.59 274.417  47
  -3   1   6 2430.73 261.607  46
  -3   1   6 2285.45 275.980  11
  -3  -1   6 2380.52 272.190  11
  -3   1   6 2887.09 309.767   6
  -2  -1   6 22396.1 929.169  47
  -2   1   6 21191.2 965.847  11
  -2  -1   6 23397.2 972.452  11
  -2   1   6 21670.8 982.240   6
  -1  -1   6 758.978 158.581  11
  -1   1   6 1027.71 183.266  11
  -1  -1   6 770.117 146.965  47
   0  -1   6 37594.4 1423.30  11
   0   1   6 39742.5 1465.66  11
   0   1   6 38618.2 1356.63  47
   0  -1   6 38564.1 1391.74  47
   1   1   6 1763.21 218.091  47
   1  -1   6 1526.32 215.454  47
   1   1   6 1791.41 247.035  11
   1  -1   6 1482.70 221.574  11
   1   1   6 1326.78 210.651   7
   2   1   6 3284.67 305.288  47
   2  -1   6 3532.59 330.929  47
   2   1   6 3603.98 349.349   7
   2  -1   6 4261.81 392.094  12
   2  -1   6 3197.37 344.391  14
   2   1   6 3358.88 348.418  11
   2  -1   6 3600.71 351.178  11
   2   1   6 3624.66 363.581  13
   2  -1   6 3945.11 387.963  13
   3   1   6 370.589 106.887  47
   3  -1   6 618.341 146.431  47
   3   1   6 474.723 143.306   7
   3   1   6 416.519 112.733  49
   3  -1   6 334.056 105.992  49
   3  -1   6 510.673 152.579  55
   3   1   6 306.347 126.946  54
   3  -1   6 171.741 106.860  14
   3  -1   6 368.170 119.304  11
   3  -1   6 505.113 147.909  12
   3   1   6 297.247 118.086  11
   3   1   6 245.399 113.762  13
   3  -1   6 258.586 131.216  13
   4  -1   6 21125.3 980.683  47
   4   1   6 21790.3 1022.43   7
   4   1   6 22394.3 1052.12  14
   4  -1   6 22165.6 1061.11  14
   4   1   6 19960.0 1016.72  11
   4  -1   6 21864.0 1055.81  13
   4   1   6 22282.4 1143.48  54
   4   1   6 23159.1 978.074  49
   4  -1   6 22281.4 976.352  49
   4  -1   6 23588.6 1113.23  55
   5   1   6-45.4389 69.0228   7
   5   1   6 45.6617 80.0882  14
   5  -1   6-48.6984 60.4025  14
   5   1   6-48.1780 84.5007  11
   5  -1   6-93.5937 108.575  13
   5   1   6-60.2966 105.752  54
   5   1   6-37.9964 47.1346  49
   5  -1   6-50.8516 109.230  55
   5  -1   6-37.8692 57.5282  49
  -6  -1  -6 10803.3 727.529   4
   6  -1   6 9317.15 680.146  14
   6   1   6 10221.3 666.335  38
   6  -1   6 10677.6 729.621  55
   6   1   6 11243.9 679.128  49
   6   1   6 10272.4 783.786  54
   6  -1   6 10183.2 641.745  49
  -7  -1  -6 3811.10 437.737   4
   7  -1   6 4321.67 441.927  14
   7   1   6 3121.16 435.093  54
   7  -1   6 3530.77 408.496  55
   7  -1   6 3705.97 392.027  49
   7   1   6 3053.60 363.228  49
   7   1   6 3615.77 403.411  38
  -8  -1  -6 17005.6 1013.43   4
  -8   1  -6 18078.9 1019.85   4
   8   1   6 18143.8 997.003  38
   8  -1   6 18492.7 955.554  49
   8   1   6 16031.7 1086.47  54
   8   1   6 17430.3 961.187  49
   9   1   6 226.624 131.444  38
   9  -1   6 100.820 88.4104  49
   9   1   6-54.0604 67.0450  49
  10   1   6 7382.99 630.219  38
  10  -1   6 7405.08 613.974  38
 -10   1  -6 7253.54 564.876  59
  10   1   6 8611.79 650.019  49
  10  -1   6 7444.55 591.903  49
  11   1   6 1407.21 272.257  38
  11  -1   6 859.078 207.737  38
 -11   1  -6 1344.42 227.275  59
  11   1   6 1779.75 288.453  49
  11  -1   6 1331.25 246.685  49
  12   1   6 4462.43 454.703  38
  12  -1   6 3401.62 404.468  38
 -12   1  -6 4027.35 384.080  59
  12   1   6 3693.66 402.279  49
  12  -1   6 4043.21 410.311  49
  13   1   6 2757.93 349.085  38
  13  -1   6 2815.86 336.622  38
 -13   1  -6 2516.15 286.693  59
  13   1   6 2522.24 310.885  49
  13  -1   6 2430.65 297.475  49
  14   1   6 555.371 153.126  38
  14  -1   6 878.000 172.018  38
 -14   1  -6 833.600 151.484  59
  14  -1   6 1027.40 180.418  49
  14   1   6 1092.60 189.204  49
  15  -1   6 3855.20 334.068  38
 -15   1  -6 4024.99 301.764  59
  15   1   6 4236.14 332.254  49
  15  -1   6 3741.03 304.720  49
  16  -1   6 251.754 78.0620  38
  16   1   6 329.560 85.0237  49
 -19   2   6-25.7862 50.5603  19
 -19  -2   6-24.1586 42.3682  51
 -19  -2   6 23.8135 41.7631  56
 -18   2   6 205.031 94.9273  19
 -18   2   6 423.005 119.850  18
 -18  -2   6 311.750 102.443  56
 -18  -2   6 124.961 72.7019  51
 -17   2   6-41.6484 73.0405  19
 -17   2   6 127.794 74.7060  18
 -17   2   6-33.7290 59.1519  59
 -17  -2   6 112.450 86.9603  56
 -16  -2   6 42.5949 64.7153  56
 -16   2   6 40.1924 70.5079  59
 -16   2   6 47.6595 102.382  19
 -16   2   6 48.8227 95.7442  18
 -16  -2   6 128.351 83.9056  31
 -16   2   6 123.115 88.1624  56
 -15  -2   6-46.4432 81.4526  56
 -15   2   6 46.1097 80.8677  59
 -15   2   6-107.082 104.983  18
 -15  -2   6-47.7367 83.7209  31
 -15   2   6 48.5361 73.7195  31
 -15   2   6 45.8469 80.4069  56
 -14  -2   6 49.0482 86.0237  56
 -14   2   6 152.828 109.424  59
 -14   2   6 56.5435 85.8832  18
 -14   2   6 49.1944 86.2800  56
 -14  -2   6 50.7081 99.4305  31
 -14   2   6-53.0015 92.9562  31
 -13   2   6 357.897 134.785  56
 -13  -2   6 454.850 166.048  56
 -13   2   6 269.486 133.962  59
 -13   2   6 333.844 138.277  31
 -13  -2   6 363.764 136.985  31
 -12  -2   6 3366.32 387.971  56
 -12   2   6 3423.21 399.459  56
 -12   2   6 2996.59 381.745  59
 -12   2   6 2758.89 381.363  31
 -12  -2   6 3279.23 386.471  30
 -12  -2   6 3426.90 402.455  31
 -11   2   6 668.807 181.378  56
 -11  -2   6 888.580 193.665  50
 -11  -2   6 560.059 184.666  25
 -11  -2   6 810.671 196.254  46
 -11  -2   6 706.519 193.759  56
 -11   2   6 632.365 196.902  59
 -11  -2   6 854.371 207.514  30
 -11  -2   6 916.344 219.457  31
 -11   2   6 609.667 182.767  31
 -10  -2   6-39.5994 60.1462  50
 -10   2   6-49.9403 87.5845  56
 -10  -2   6 217.911 135.115  25
 -10  -2   6-50.9783 77.4275  46
 -10  -2   6 48.8654 74.2186  56
 -10   2   6 49.1280 96.3293  59
 -10   2   6 51.1904 100.373  30
 -10   2   6-53.4678 81.2085  31
 -10  -2   6 98.4651 96.5343  30
 -10  -2   6-49.4820 97.0235  31
  -9  -2   6 219.222 96.1546  50
  -9   2   6 94.9822 83.3330  56
  -9  -2   6 157.309 102.851  25
  -9  -2   6 95.4974 83.7846  46
  -9  -2   6 138.467 80.9923  56
  -9   2   6 44.8313 68.1452  59
  -9   2   6 50.2151 76.3160  30
  -9  -2   6 191.478 93.9007  30
  -9  -2   6 95.4293 93.5970  31
  -8   2   6 7692.70 540.717  59
  -8   2   6 7413.26 553.423  56
  -8  -2   6 7797.81 559.363  51
  -8  -2   6 8013.52 507.293  50
  -8  -2   6 7698.79 522.339  48
  -8  -2   6 7325.45 585.524  25
  -8  -2   6 6776.68 540.208  46
  -8   2   6 6500.27 577.336   6
  -8  -2   6 7245.10 564.505  30
  -8   2   6 8506.81 612.228  30
  -8  -2   6 6788.79 540.417  31
  -7   2   6 1004.46 183.320  59
  -7   2   6 1054.27 207.380  58
  -7   2   6 657.645 163.087  56
  -7  -2   6 792.482 168.474  51
  -7  -2   6 1128.27 183.979  50
  -7  -2   6 1244.62 238.747  25
  -7  -2   6 1020.28 189.081  48
  -7  -2   6 1122.44 204.477  46
  -7   2   6 1113.36 227.634   6
  -7   2   6 1167.45 229.339  30
  -7  -2   6 862.171 182.979  31
  -7  -2   6 1081.54 214.242  30
  -6   2   6 2299.01 289.862  58
  -6   2   6 3040.40 317.660  56
  -6  -2   6 2869.71 279.847  50
  -6  -2   6 2534.58 295.987  51
  -6  -2   6 2965.62 307.897  28
  -6  -2   6 3512.38 374.537  25
  -6  -2   6 2366.98 288.554  46
  -6  -2   6 1990.57 261.301  48
  -6  -2   6 2278.24 302.267  30
  -6   2   6 2418.34 316.066  30
  -6   2   6 3032.69 358.601   6
  -5   2   6 89.6650 78.6678   6
  -5   2   6 187.471 87.0249  58
  -5  -2   6 35.4930 44.0913  51
  -5   2   6 141.848 69.5808  56
  -5  -2   6 85.0732 55.6632  50
  -5  -2   6 75.8435 74.4004  46
  -5  -2   6 296.893 102.940  48
  -5  -2   6 69.2159 52.6266  28
  -5  -2   6 246.517 113.958  26
  -5  -2   6 127.468 83.3512  30
  -5   2   6 210.157 110.599  11
  -4  -2   6 624.378 148.766  46
  -4   2   6 846.759 177.773  11
  -4   2   6 820.388 193.962   6
  -3  -2   6 1065.31 176.076  47
  -3   2   6 661.694 168.851  11
  -3   2   6 1184.31 217.538   6
  -2  -2   6 1971.89 237.256  47
  -2   2   6 2027.22 264.483  11
  -2   2   6 1895.49 275.908   6
  -1  -2   6 2727.16 282.635  47
  -1   2   6 2030.85 262.663  11
   0  -2   6 9998.89 586.449  47
   0   2   6 10858.1 641.040  11
   1   2   6 3682.76 365.601  32
   1  -2   6 4105.10 398.465  26
   1  -2   6 3324.13 327.905  47
   1  -2   6 4068.65 377.541  14
   1   2   6 4002.89 381.731  13
   1  -2   6 2900.89 334.741  15
   1   2   6 3543.61 355.215  11
   1   2   6 2793.39 328.088   7
   2  -2   6 7075.79 471.876  49
   2  -2   6 6633.36 544.932  55
   2   2   6 7561.11 540.177   7
   2  -2   6 7259.83 497.926  47
   2   2   6 7150.67 510.371  33
   2  -2   6 7050.89 522.662  14
   2  -2   6 6886.05 497.170  11
   2   2   6 7555.95 544.912  13
   2   2   6 6017.98 486.402  11
   3  -2   6 11944.4 758.718  55
   3   2   6 11718.5 782.880  54
   3  -2   6 11823.3 648.151  49
   3   2   6 11402.5 705.400   7
   3  -2   6 13090.7 708.394  47
   3   2   6 12744.4 707.604  33
   3  -2   6 11539.4 715.874  14
   3   2   6 11718.2 712.904  11
   3  -2   6 12550.1 709.466  11
   4  -2   6 666.928 180.293  55
   4   2   6 467.838 170.445  54
   4  -2   6 322.216 113.749  49
   4   2   6 277.057 115.075   7
   4  -2   6 716.438 156.488  47
   4   2   6 416.397 137.080  33
   4   2   6 412.893 150.940  11
   4  -2   6 675.933 179.969  14
   5   2   6 713.134 180.501  33
   5   2   6 1068.84 247.574  54
   5  -2   6 834.286 174.238  49
   5   2   6 907.682 183.024  49
   5  -2   6 1010.25 219.835  55
   5   2   6 790.553 195.054   7
   5  -2   6 931.607 190.661  47
   5   2   6 871.121 184.537  38
   5   2   6 972.713 210.129  11
   5  -2   6 971.685 216.234  14
   6   2   6 193.371 104.392  33
   6   2   6 537.490 186.613  54
   6  -2   6 648.541 155.302  49
   6  -2   6 657.976 186.524  55
   6   2   6 296.415 117.912  49
  -6  -2  -6 323.577 149.929   4
   6   2   6 642.779 188.187   7
   6  -2   6 637.067 159.970  47
   6   2   6 567.893 166.339  38
   6  -2   6 583.864 186.484  14
   6   2   6 311.767 129.322  11
   7  -2   6 130.106 93.3170  49
   7   2   6 426.792 176.507  54
   7   2   6 189.009 109.765  49
   7  -2   6 167.933 109.899  55
  -7  -2  -6 286.465 142.205   4
   7   2   6 409.511 145.200   7
   7  -2   6 147.157 113.936  47
   7   2   6 410.276 142.316  38
   7  -2   6 161.494 105.696  14
   7   2   6 222.309 129.058  11
   8   2   6 5759.16 581.441   7
  -8  -2  -6 6030.39 575.279   4
   8   2   6 6255.32 557.685  38
   8  -2   6 5658.61 525.293  14
   8  -2   6 7361.58 615.185  55
   8   2   6 5631.14 611.806  54
   8   2   6 6240.69 540.265  49
   8  -2   6 6340.17 517.101  49
   9   2   6 5042.40 508.512  38
   9   2   6 5524.03 511.640  49
   9  -2   6 3851.09 410.358  49
  10   2   6 115.565 101.553  38
 -10   2  -6 321.643 139.731  59
  10  -2   6 474.844 155.936  49
  10   2   6 324.899 150.299  49
  11   2   6 334.984 147.151  38
 -11   2  -6 343.754 125.297  59
  11  -2   6 363.006 132.278  49
  11   2   6 411.581 149.899  49
  12   2   6 2265.07 338.808  38
  12  -2   6 2009.49 297.254  38
 -12   2  -6 2634.45 303.114  59
  12  -2   6 1981.71 273.502  49
  12   2   6 1630.73 272.937  49
 -13   2  -6 245.037 97.2714  59
  13  -2   6 289.157 120.300  38
  13   2   6 230.881 114.698  33
  13   2   6 242.363 112.186  49
 -14   2  -6 359.147 108.658  59
  14  -2   6 348.760 118.856  38
  14   2   6 493.385 137.572  33
  14   2   6 402.227 114.264  49
 -15   2  -6 483.415 106.210  59
  15  -2   6 304.792 94.3678  38
  15   2   6 234.365 92.8925  33
  15   2   6 184.697 80.4608  49
  16  -2   6 138.691 62.7497  38
 -16   2  -6 121.335 52.7813  59
  16   2   6 190.262 62.5333  49
 -19   3   6-22.6400 44.3921  19
 -19  -3   6-20.5787 36.0907  51
 -19  -3   6 42.7182 45.8777  56
[truncated: 195,782 more chars]
