# Supplementary material for: Synthesis, crystal structure and Hirshfeld surface analysis of [1-(4-bromo­phen­yl)-1H-1,2,3-triazol-4-yl]methyl 2-(4-nitro­phen­oxy)acetate
Source: Acta Crystallogr E Crystallogr Commun. 2024 Jul 31;80(Pt 8):910–2. doi: 10.1107/S2056989024007436 (PMC11299749; doi:10.1107/S2056989024007436)
Supplement: Supplementary file 2 [file e-80-00910-Isup3.hkl]

data_I                                                                          
_shelx_title ' 1.res in P2(1)/c'                                                
_shelx_refln_list_code          4                                               
_shelx_F_calc_maximum      218.52                                               
_exptl_crystal_F_000       872.00                                               
_reflns_d_resolution_high  0.8123                                               
                                                                                
loop_                                                                           
 _space_group_symop_operation_xyz                                               
 'x, y, z'                                                                      
 '-x, y+1/2, -z+1/2'                                                            
 '-x, -y, -z'                                                                   
 'x, -y-1/2, z-1/2'                                                             
                                                                                
_cell_length_a    17.3468                                                       
_cell_length_b    10.4058                                                       
_cell_length_c     9.8784                                                       
_cell_angle_alpha  90.000                                                       
_cell_angle_beta   99.424                                                       
_cell_angle_gamma  90.000                                                       
                                                                                
_shelx_F_squared_multiplier     1.000                                           
                                                                                
loop_                                                                           
 _refln_index_h                                                                 
 _refln_index_k                                                                 
 _refln_index_l                                                                 
 _refln_F_squared_calc                                                          
 _refln_F_squared_meas                                                          
 _refln_F_squared_sigma                                                         
 _refln_observed_status                                                         
   1   0   0         55.26         49.32         2.65 o                         
   2   0   0       3294.90       3196.01        40.71 o                         
   3   0   0       5178.37       4901.41        62.44 o                         
   4   0   0       6085.63       6086.82        78.10 o                         
   5   0   0       5793.42       5521.60        96.10 o                         
   6   0   0        742.67        764.98        31.96 o                         
   7   0   0       4095.88       3948.26        95.31 o                         
   8   0   0        111.09         75.27         9.80 o                         
   9   0   0       2471.09       2321.34        57.27 o                         
  10   0   0        149.47        125.89        12.06 o                         
  11   0   0       6106.77       6095.35       306.87 o                         
  12   0   0        891.80       1003.73        59.01 o                         
  13   0   0        460.54        447.32        31.84 o                         
  14   0   0        140.47        146.12        27.68 o                         
  15   0   0       1067.42       1135.54        85.83 o                         
  16   0   0       1489.99       1730.32       106.88 o                         
  17   0   0          5.63          6.42        11.26 o                         
  18   0   0         56.08         63.61        14.56 o                         
  19   0   0        217.93        258.35        23.81 o                         
  20   0   0          0.33          0.48         4.50 o                         
  21   0   0         37.34         45.45        10.68 o                         
   1   1   0       4082.67       3974.80        34.31 o                         
   2   1   0       1256.66       1241.59        17.55 o                         
   3   1   0       3469.36       3382.87        38.02 o                         
   4   1   0         17.46         31.09         3.91 o                         
   5   1   0        639.70        607.88        12.19 o                         
   6   1   0       1256.20       1291.42        22.46 o                         
   7   1   0       5828.31       5903.28        71.18 o                         
   8   1   0       1516.35       1615.94        31.49 o                         
   9   1   0       1944.65       1913.76        38.76 o                         
  10   1   0       4082.52       4174.22        77.45 o                         
  11   1   0        491.15        465.96        24.35 o                         
  12   1   0       4633.36       4657.41       105.24 o                         
  13   1   0        938.71        954.07        30.51 o                         
  14   1   0        762.10        741.53        35.68 o                         
  15   1   0        405.58        443.54        36.70 o                         
  16   1   0       1774.82       2062.66        93.24 o                         
  17   1   0         35.39         54.10        11.13 o                         
  18   1   0          7.28          5.64         6.47 o                         
  19   1   0         68.37         71.93        11.21 o                         
  20   1   0        249.53        229.28        11.34 o                         
   0   2   0      20267.19      18990.56       202.96 o                         
   1   2   0      13208.91      12705.93       100.12 o                         
   2   2   0        411.43        433.37         9.05 o                         
   3   2   0        951.43       1014.39        14.21 o                         
   4   2   0       5987.47       5957.36        65.95 o                         
   5   2   0        440.66        483.13        13.30 o                         
   6   2   0        469.36        467.74        14.86 o                         
   7   2   0        104.24         96.29         6.88 o                         
   8   2   0         16.02         10.47         3.73 o                         
   9   2   0        161.14        163.43        14.80 o                         
  10   2   0          0.33         -1.04         4.19 o                         
  11   2   0        474.18        515.07        26.33 o                         
  12   2   0        239.71        265.14        19.93 o                         
  13   2   0          9.56          9.50         7.17 o                         
  14   2   0        187.82        202.28        15.69 o                         
  15   2   0          4.03          1.39         6.32 o                         
  16   2   0          6.86          8.87         6.56 o                         
  17   2   0        133.60        131.20        13.65 o                         
  18   2   0        103.13        113.20        10.84 o                         
  19   2   0        173.82        193.15        10.50 o                         
  20   2   0         64.30         67.11         7.60 o                         
   1   3   0       7530.43       7471.72        71.52 o                         
   2   3   0       1323.68       1329.61        23.43 o                         
   3   3   0        505.81        554.32        15.78 o                         
   4   3   0        568.92        641.33        17.40 o                         
   5   3   0       1910.51       1929.29        36.16 o                         
   6   3   0         51.80         47.63         5.48 o                         
   7   3   0        595.92        633.02        19.02 o                         
   8   3   0        760.64        833.01        31.53 o                         
   9   3   0        211.07        190.34        17.29 o                         
  10   3   0         52.22         53.36         8.11 o                         
  11   3   0        151.88        138.19        10.13 o                         
  12   3   0         85.22         75.44        10.35 o                         
  13   3   0         34.48         37.87         7.68 o                         
  14   3   0          1.37          6.06         7.93 o                         
  15   3   0          6.12          8.72         8.47 o                         
  16   3   0          6.43          4.00         5.62 o                         
  17   3   0        881.64        949.66        41.10 o                         
  18   3   0          7.86          7.26         4.86 o                         
  19   3   0         72.86         80.88         8.76 o                         
  20   3   0          0.08         -0.98         2.76 o                         
   0   4   0      14084.20      13755.09       171.55 o                         
   1   4   0       1024.72       1050.42        20.10 o                         
   2   4   0         61.16         61.79         5.29 o                         
   3   4   0         83.11         92.92         6.05 o                         
   4   4   0       2801.52       2685.45        39.54 o                         
   5   4   0       1302.93       1260.58        38.06 o                         
   6   4   0        710.34        657.62        25.03 o                         
   7   4   0       1481.66       1500.88        33.21 o                         
   8   4   0        498.55        458.49        28.76 o                         
   9   4   0        478.38        455.61        23.18 o                         
  10   4   0        286.41        279.04        15.08 o                         
  11   4   0        288.01        248.81        15.41 o                         
  12   4   0          8.03          5.79         5.33 o                         
  13   4   0        892.13        853.54        35.05 o                         
  14   4   0        159.33        168.75        17.82 o                         
  15   4   0        110.54         99.66        12.38 o                         
  16   4   0          5.40          2.34         5.43 o                         
  17   4   0         15.24         12.34         5.91 o                         
  18   4   0          1.67          3.06         4.43 o                         
  19   4   0        535.45        511.03        23.64 o                         
   1   5   0        879.45        793.90        22.61 o                         
   2   5   0       2191.58       2398.86        41.96 o                         
   3   5   0      10966.68      11193.48       127.09 o                         
   4   5   0        164.45        150.30         8.69 o                         
   5   5   0       1324.80       1172.51        30.46 o                         
   6   5   0       3777.72       4001.88        64.30 o                         
   7   5   0       5091.98       5135.84        78.32 o                         
   8   5   0        770.85        711.72        19.26 o                         
   9   5   0        360.89        304.47        15.54 o                         
  10   5   0       2272.57       2281.29        48.20 o                         
  11   5   0         85.71         83.77         9.04 o                         
  12   5   0       1722.78       1764.18        43.11 o                         
  13   5   0         22.08          1.89         5.74 o                         
  14   5   0        219.53        246.53        21.51 o                         
  15   5   0         72.93         61.99        11.16 o                         
  16   5   0        251.22        220.67        25.66 o                         
  17   5   0         84.82         97.91        11.71 o                         
  18   5   0        522.06        558.59        22.73 o                         
  19   5   0          1.24          3.73         2.98 o                         
   0   6   0       7609.88       7557.63       271.23 o                         
   1   6   0        772.79        874.04        37.33 o                         
   2   6   0       7256.97       7463.04       138.78 o                         
   3   6   0        116.40         93.45         8.28 o                         
   4   6   0       5090.38       5024.95        91.47 o                         
   5   6   0       2452.26       2506.48        68.07 o                         
   6   6   0       1153.62       1052.20        23.18 o                         
   7   6   0       1421.17       1489.79        32.84 o                         
   8   6   0        175.44        164.31         9.48 o                         
   9   6   0       1340.90       1401.86        34.34 o                         
  10   6   0        209.06        182.43        11.72 o                         
  11   6   0        298.03        334.73        18.41 o                         
  12   6   0        203.98        214.08        16.29 o                         
  13   6   0       1085.68       1097.50        53.54 o                         
  14   6   0         13.88          5.06         5.63 o                         
  15   6   0         85.72         94.11        10.04 o                         
  16   6   0         89.53         92.74        10.40 o                         
  17   6   0         74.83         80.71         8.85 o                         
  18   6   0          0.58          2.24         2.78 o                         
   1   7   0        213.76        194.77        15.24 o                         
   2   7   0         12.41         11.69         3.80 o                         
   3   7   0        143.08        137.44         7.90 o                         
   4   7   0         51.21         57.38         5.73 o                         
   5   7   0        190.54        181.59        10.51 o                         
   6   7   0         64.27         80.59         9.21 o                         
   7   7   0        968.67        978.28        27.51 o                         
   8   7   0         16.21         14.03         3.39 o                         
   9   7   0         78.10         83.29         8.17 o                         
  10   7   0        577.87        636.33        23.83 o                         
  11   7   0        374.72        351.29        24.61 o                         
  12   7   0        171.30        191.32        13.95 o                         
  13   7   0        184.93        169.30        15.76 o                         
  14   7   0        342.19        296.50        28.12 o                         
  15   7   0         61.52         45.58         9.36 o                         
  16   7   0        344.26        352.93        18.09 o                         
  17   7   0          0.13          3.10         2.66 o                         
   0   8   0        148.05        136.88        15.06 o                         
   1   8   0        548.27        539.58        22.43 o                         
   2   8   0       1782.21       1816.48        45.67 o                         
   3   8   0         40.60         24.18         6.76 o                         
   4   8   0         72.36         81.34         8.54 o                         
   5   8   0         36.59         41.46         6.86 o                         
   6   8   0         40.26         39.21         6.10 o                         
   7   8   0          0.56          6.30         5.25 o                         
   8   8   0         36.42         23.45         6.81 o                         
   9   8   0         87.92         91.87        15.15 o                         
  10   8   0        159.73        169.16        17.20 o                         
  11   8   0         48.21         35.14         6.62 o                         
  12   8   0        150.73        143.00        11.84 o                         
  13   8   0         45.81         56.82         7.31 o                         
  14   8   0         28.71         26.85         5.71 o                         
  15   8   0         33.48         15.91         5.52 o                         
  16   8   0        101.01         87.19         9.03 o                         
   1   9   0         55.34         44.40        10.21 o                         
   2   9   0         42.83         31.41        13.21 o                         
   3   9   0        296.57        329.75        23.39 o                         
   4   9   0        155.26        148.59        13.03 o                         
   5   9   0        138.63        130.09        14.86 o                         
   6   9   0          3.00          4.13         5.90 o                         
   7   9   0         70.92         52.43         9.60 o                         
   8   9   0          4.83         -1.62         4.39 o                         
   9   9   0        232.72        237.21        16.84 o                         
  10   9   0         11.58         15.11         6.50 o                         
  11   9   0         25.01         23.49         6.84 o                         
  12   9   0         30.05         30.68         6.71 o                         
  13   9   0          2.00          7.09         4.44 o                         
  14   9   0          4.74         -1.57         3.34 o                         
   0  10   0        820.77        961.69        58.40 o                         
   1  10   0         48.60         41.96         9.05 o                         
   2  10   0          2.11          1.02         5.53 o                         
   3  10   0        468.70        476.08        28.09 o                         
   4  10   0        388.23        390.87        25.06 o                         
   5  10   0        321.98        332.62        22.88 o                         
   6  10   0        449.61        460.88        24.10 o                         
   7  10   0         63.72         64.62         8.49 o                         
   8  10   0         70.90         65.10         8.06 o                         
   9  10   0         27.16         25.48         7.39 o                         
  10  10   0          6.14          3.66         6.21 o                         
  11  10   0        182.00        191.41        18.91 o                         
  12  10   0         12.91         14.79         4.81 o                         
  13  10   0         16.41         10.86         9.37 o                         
   1  11   0        307.43        355.90        22.81 o                         
   2  11   0         25.30         19.33         7.31 o                         
   3  11   0        214.13        217.60        17.30 o                         
   4  11   0         22.23         25.44         7.00 o                         
   5  11   0        338.72        406.55        52.43 o                         
   6  11   0         51.13         60.17        10.28 o                         
   7  11   0        142.61        141.09        12.65 o                         
   8  11   0        101.47        102.07         9.27 o                         
   9  11   0        103.96         99.26         9.43 o                         
  10  11   0         89.41         94.30        10.24 o                         
   0  12   0        233.18        238.69        32.97 o                         
   1  12   0          5.93          2.46         4.86 o                         
   2  12   0         85.69         97.63         9.91 o                         
   3  12   0         34.44         30.45         6.04 o                         
   4  12   0         71.79         66.98         9.09 o                         
   5  12   0         64.06         69.03        13.29 o                         
   6  12   0         80.15         75.15        10.70 o                         
   7  12   0         54.57         53.79        11.22 o                         
 -21   1   1         14.23          8.70         2.29 o                         
 -20   1   1         31.23         19.87         4.65 o                         
 -19   1   1         27.24         36.06         8.30 o                         
 -18   1   1        223.64        186.53        22.48 o                         
 -17   1   1        519.75        581.19        28.67 o                         
 -16   1   1        336.01        370.81        27.36 o                         
 -15   1   1        114.91        123.54        19.23 o                         
 -14   1   1        675.20        640.09        29.10 o                         
 -13   1   1         27.66         31.84         4.99 o                         
 -12   1   1        537.92        527.71        16.54 o                         
 -11   1   1        422.52        434.87        18.44 o                         
 -10   1   1        143.66        133.88        10.33 o                         
  -9   1   1       1853.36       1892.44        39.50 o                         
  -8   1   1          9.53          8.94         2.85 o                         
  -7   1   1       2426.90       2325.74        44.11 o                         
  -6   1   1       1382.74       1376.80        21.23 o                         
  -5   1   1        416.01        381.39         9.02 o                         
  -4   1   1       4920.22       5024.36        46.07 o                         
  -3   1   1       5040.90       5087.99        43.51 o                         
  -2   1   1       1307.28       1281.02        15.37 o                         
  -1   1   1       1097.99       1053.42         9.79 o                         
   0   1   1        226.00        220.49         3.37 o                         
   1   1   1       4323.34       4166.36        49.86 o                         
   2   1   1        102.29         99.20         3.44 o                         
   3   1   1       7101.01       7173.45        75.36 o                         
   4   1   1       3963.58       3782.78        54.50 o                         
   5   1   1        440.34        442.81        13.93 o                         
   6   1   1       4004.34       3848.94        60.30 o                         
   7   1   1       2685.30       2908.62        57.60 o                         
   8   1   1        289.76        302.73        18.51 o                         
   9   1   1        179.49        225.51        30.13 o                         
  10   1   1         39.63         35.39         7.32 o                         
  11   1   1         19.90         17.55         4.51 o                         
  12   1   1        886.69        888.52        33.04 o                         
  13   1   1         40.03         55.10         8.63 o                         
  14   1   1        221.66        217.09        16.34 o                         
  15   1   1        244.58        249.34        18.77 o                         
  16   1   1         27.39         15.34         6.74 o                         
  17   1   1         59.63         39.24         8.48 o                         
  18   1   1        299.67        285.74        23.12 o                         
  19   1   1        132.59        110.02        13.55 o                         
  20   1   1          2.64          0.09         2.44 o                         
 -20   2   1          1.91          2.65         3.29 o                         
 -19   2   1        128.71        133.41        10.60 o                         
 -18   2   1         47.03         53.06         7.65 o                         
 -17   2   1        197.44        202.61        16.83 o                         
 -16   2   1       2227.25       2315.43        71.87 o                         
 -15   2   1        282.93        249.27        26.97 o                         
 -14   2   1        177.35        183.58        15.96 o                         
 -13   2   1        508.63        505.49        23.16 o                         
 -12   2   1       1936.67       1963.14        39.20 o                         
 -11   2   1       1953.44       2098.01        39.44 o                         
 -10   2   1       2721.79       2676.59        54.26 o                         
  -9   2   1         95.35         97.10         8.63 o                         
  -8   2   1       4536.47       4247.08        68.88 o                         
  -7   2   1        189.84        183.99        13.88 o                         
  -6   2   1       2396.60       2426.45        38.51 o                         
  -5   2   1       3615.49       3596.88        50.24 o                         
  -4   2   1      10022.79       9869.04       113.44 o                         
  -3   2   1          6.19          5.73         1.95 o                         
  -2   2   1       5305.02       5246.04        53.49 o                         
  -1   2   1       5149.63       5085.20        41.15 o                         
   0   2   1        613.44        579.73         7.37 o                         
   1   2   1      13520.19      15805.14       717.53 o                         
   2   2   1      17626.58      17140.87       202.80 o                         
   3   2   1      19790.70      19251.19       229.03 o                         
   4   2   1       2219.36       2245.72        36.79 o                         
   5   2   1      11557.46      11817.63       150.37 o                         
   6   2   1        235.06        240.53        12.89 o                         
   7   2   1       7147.22       7057.67       150.99 o                         
   8   2   1          2.44          2.28         3.21 o                         
   9   2   1       5501.93       5577.14        98.94 o                         
  10   2   1        601.32        640.55        32.31 o                         
  11   2   1       3828.48       4017.14        98.02 o                         
  12   2   1         86.12         67.81        12.08 o                         
  13   2   1        733.24        668.97        34.15 o                         
  14   2   1        520.13        584.84        28.80 o                         
  15   2   1       1203.07       1267.81        43.68 o                         
  16   2   1          2.65          4.32         5.63 o                         
  17   2   1        123.24        132.58        12.12 o                         
  18   2   1        571.48        596.42        21.03 o                         
  19   2   1          4.23          2.36         2.91 o                         
  20   2   1         15.31         20.35         4.97 o                         
 -20   3   1         15.09         11.75         4.34 o                         
 -19   3   1         11.76          5.52         4.21 o                         
 -18   3   1        287.03        266.26        26.50 o                         
 -17   3   1         12.90         19.03         7.80 o                         
 -16   3   1        297.90        320.29        21.35 o                         
 -15   3   1        126.55        115.57        20.85 o                         
 -14   3   1       2756.19       2870.30        80.51 o                         
 -13   3   1        637.60        642.63        24.09 o                         
 -12   3   1        289.96        284.16        17.27 o                         
 -11   3   1        256.10        223.42        11.52 o                         
 -10   3   1        937.11        966.91        36.17 o                         
  -9   3   1       3391.97       3384.34        87.66 o                         
  -8   3   1        378.44        335.61        17.76 o                         
  -7   3   1       7998.44       7965.53       127.98 o                         
  -6   3   1          4.53          6.74         3.53 o                         
  -5   3   1      14698.26      14243.51       234.87 o                         
  -4   3   1       1384.49       1385.15        30.70 o                         
  -3   3   1      22046.18      21177.01       232.70 o                         
  -2   3   1       3567.17       3499.72        43.57 o                         
  -1   3   1      25183.88      23781.44       209.86 o                         
   0   3   1      19610.37      18820.54       158.90 o                         
   1   3   1      23144.63      21990.61       206.69 o                         
   2   3   1      43724.69      40657.16       472.82 o                         
   3   3   1          7.20         10.67         2.81 o                         
   4   3   1       2007.04       1830.54        30.93 o                         
   5   3   1        856.25        952.04        31.46 o                         
   6   3   1       3566.52       3391.17        59.92 o                         
   7   3   1       1757.35       1943.10        53.22 o                         
   8   3   1       2720.43       2703.66        53.23 o                         
   9   3   1          1.42          1.15         4.13 o                         
  10   3   1        636.49        551.90        20.30 o                         
  11   3   1        700.41        730.22        25.26 o                         
  12   3   1       2349.86       2358.79        60.06 o                         
  13   3   1        307.11        343.35        26.45 o                         
  14   3   1        271.47        281.99        66.64 o                         
  15   3   1        375.03        371.68        32.45 o                         
  16   3   1         13.60         11.25         7.60 o                         
  17   3   1        357.93        405.26        25.85 o                         
  18   3   1         23.08         16.25         6.35 o                         
  19   3   1        103.47        106.03        10.92 o                         
  20   3   1          0.34         -3.69         3.69 o                         
 -20   4   1         24.04         19.93         4.85 o                         
 -19   4   1          0.48         -0.37         4.29 o                         
 -18   4   1         45.91         41.43         8.86 o                         
 -17   4   1        490.56        552.75        30.74 o                         
 -16   4   1        781.25        815.38        39.71 o                         
 -15   4   1       1132.11       1143.56        48.55 o                         
 -14   4   1       1984.00       1970.34        64.34 o                         
 -13   4   1         33.33         25.36         6.22 o                         
 -12   4   1       1381.68       1370.37        72.40 o                         
 -11   4   1         41.41         49.74         6.25 o                         
 -10   4   1        177.11        148.26         9.57 o                         
  -9   4   1         93.13         89.51        11.08 o                         
  -8   4   1        637.35        634.81        27.08 o                         
  -7   4   1        109.12        130.09        11.73 o                         
  -6   4   1       1866.10       1885.30        45.24 o                         
  -5   4   1          7.65         -3.57         5.15 o                         
  -4   4   1       2550.25       2625.34        48.11 o                         
  -3   4   1        437.34        503.03        14.42 o                         
  -2   4   1        633.51        654.61        25.43 o                         
  -1   4   1         51.56         32.12         3.56 o                         
   0   4   1         33.89         49.77         4.19 o                         
   1   4   1       3359.77       3379.44        43.06 o                         
   2   4   1        460.88        506.42        13.79 o                         
   3   4   1        638.36        601.93        18.36 o                         
   4   4   1        215.50        249.07        11.95 o                         
   5   4   1         11.30          8.71         3.77 o                         
   6   4   1       3743.22       3765.53        71.67 o                         
   7   4   1       3620.46       3633.54        85.50 o                         
   8   4   1        249.66        234.99        15.96 o                         
   9   4   1       4217.94       4216.56        63.75 o                         
  10   4   1        350.39        361.04        17.13 o                         
  11   4   1       2279.34       2352.33        60.11 o                         
  12   4   1        476.63        524.86        33.45 o                         
  13   4   1       1817.53       1942.83        55.46 o                         
  14   4   1         68.33         86.03        11.76 o                         
  15   4   1        939.25        954.22        36.60 o                         
  16   4   1         71.01         59.96        10.92 o                         
  17   4   1         26.02         24.41         7.59 o                         
  18   4   1        142.93        133.22        11.37 o                         
  19   4   1         28.12         25.96         4.95 o                         
 -19   5   1         83.06         69.34         8.49 o                         
 -18   5   1          9.84         12.12         4.69 o                         
 -17   5   1          0.42         -0.09         5.38 o                         
 -16   5   1        259.97        279.52        17.22 o                         
 -15   5   1         50.42         44.05         9.15 o                         
 -14   5   1          6.20         17.40         6.54 o                         
 -13   5   1         58.29         41.97         9.00 o                         
 -12   5   1         14.54         21.75         6.31 o                         
 -11   5   1          3.03          5.61         4.13 o                         
 -10   5   1         17.32         15.63         5.32 o                         
  -9   5   1         21.66         16.95         4.14 o                         
  -8   5   1        193.61        227.94        12.96 o                         
  -7   5   1         85.68        105.79        10.05 o                         
  -6   5   1        344.71        382.92        17.67 o                         
  -5   5   1       2033.62       2129.47        51.56 o                         
  -4   5   1        405.64        519.60        20.10 o                         
  -3   5   1        216.36        209.85        12.53 o                         
  -2   5   1       1751.69       1844.71        40.69 o                         
  -1   5   1        768.32        810.39        21.89 o                         
   0   5   1       2117.24       2237.42        44.00 o                         
   1   5   1       1456.32       1570.05        40.01 o                         
   2   5   1        714.53        711.14        24.71 o                         
   3   5   1        420.04        480.36        16.49 o                         
   4   5   1        189.90        215.79        12.00 o                         
   5   5   1        566.22        528.98        30.25 o                         
   6   5   1        252.94        299.57        17.56 o                         
   7   5   1         63.13         71.31         9.39 o                         
   8   5   1         61.99         61.26         9.35 o                         
   9   5   1          5.56          8.97         4.31 o                         
  10   5   1          4.76          4.50         4.00 o                         
  11   5   1         66.90         64.25         7.60 o                         
  12   5   1        118.68        139.43        16.45 o                         
  13   5   1         69.17         75.05        12.08 o                         
  14   5   1         93.69        113.65        15.12 o                         
  15   5   1         35.29         42.64         9.48 o                         
  16   5   1          1.21          1.50         4.56 o                         
  17   5   1          3.91          3.51         3.39 o                         
  18   5   1         43.08         40.72         6.96 o                         
 -18   6   1        146.57        140.05        10.43 o                         
 -17   6   1         40.61         36.10         6.20 o                         
 -16   6   1          8.19          5.94         4.06 o                         
 -15   6   1         91.82        105.04        10.74 o                         
 -14   6   1          5.64          8.13         5.93 o                         
 -13   6   1         75.87         71.12        11.96 o                         
 -12   6   1         13.72          9.32         5.69 o                         
 -11   6   1        163.98        179.89        12.71 o                         
 -10   6   1        271.41        265.95        19.68 o                         
  -9   6   1         11.30         10.32         3.18 o                         
  -8   6   1         45.67         54.84         6.63 o                         
  -7   6   1         13.19          8.26         3.14 o                         
  -6   6   1         36.75         50.42         5.08 o                         
  -5   6   1          5.08          0.88         4.18 o                         
  -4   6   1        336.49        294.18        16.61 o                         
  -3   6   1          2.46          2.58         3.84 o                         
  -2   6   1        121.92        117.60        14.31 o                         
  -1   6   1       1502.45       1633.45        47.37 o                         
   0   6   1       1974.05       2148.37        62.99 o                         
   1   6   1        118.13        133.45        10.47 o                         
   2   6   1         53.28         37.14         5.85 o                         
   3   6   1       1350.48       1363.01        32.49 o                         
   4   6   1        202.44        242.40        13.33 o                         
   5   6   1        267.13        232.96        12.35 o                         
   6   6   1        642.36        663.15        21.61 o                         
   7   6   1         40.25         37.87         5.52 o                         
   8   6   1        173.37        180.33        11.38 o                         
   9   6   1         80.96         78.46         7.90 o                         
  10   6   1         21.85         16.11         3.89 o                         
  11   6   1        330.85        307.14        21.59 o                         
  12   6   1         12.19          6.92         7.26 o                         
  13   6   1        172.31        220.05        23.49 o                         
  14   6   1        126.67        102.53        39.34 o                         
  15   6   1          1.55          2.79         4.64 o                         
  16   6   1        177.50        125.17        11.62 o                         
  17   6   1         12.13          5.10         3.90 o                         
  18   6   1        159.31        157.80        21.12 o                         
 -17   7   1          7.91          4.99         3.43 o                         
 -16   7   1         13.92         19.00         5.08 o                         
 -15   7   1         44.26         31.44         8.33 o                         
 -14   7   1        316.85        335.88        25.32 o                         
 -13   7   1        451.82        401.47        21.57 o                         
 -12   7   1         13.01         17.03         5.46 o                         
 -11   7   1        118.18        118.24        11.23 o                         
 -10   7   1        132.92        146.85        12.44 o                         
  -9   7   1        649.91        585.19        21.54 o                         
  -8   7   1        165.47        149.88        10.17 o                         
  -7   7   1        867.47        843.59        24.80 o                         
  -6   7   1         37.73         35.40         4.79 o                         
  -5   7   1       1004.53        994.63        23.80 o                         
  -4   7   1         37.38         43.04         5.03 o                         
  -3   7   1       1480.74       1591.66        39.90 o                         
  -2   7   1          4.27          3.57         3.72 o                         
  -1   7   1        478.39        430.16        25.54 o                         
   0   7   1       1165.48       1083.31        39.89 o                         
   1   7   1        173.71        182.30        12.47 o                         
   2   7   1       3206.43       3271.72        56.12 o                         
   3   7   1         60.89         78.39         6.78 o                         
   4   7   1         10.54          3.56         3.33 o                         
   5   7   1        324.32        305.50        14.51 o                         
   6   7   1       1865.28       1891.63        43.99 o                         
   7   7   1         49.02         55.53         6.90 o                         
   8   7   1        720.69        757.32        26.63 o                         
   9   7   1          3.99          1.89         5.65 o                         
  10   7   1        135.14        155.86        15.36 o                         
  11   7   1         37.95         48.75         9.80 o                         
  12   7   1        580.65        581.19        34.29 o                         
  13   7   1         56.75         41.76         9.56 o                         
  14   7   1        121.63        108.45        13.48 o                         
  15   7   1         19.99         20.76         7.86 o                         
  16   7   1         53.45         49.99        20.12 o                         
  17   7   1         15.94          8.26         6.27 o                         
 -16   8   1         48.71         39.25        13.49 o                         
 -15   8   1        145.35        149.13        11.85 o                         
 -14   8   1          2.70          5.80         3.99 o                         
 -13   8   1          8.30          9.72         4.43 o                         
 -12   8   1        200.62        225.42        13.42 o                         
 -11   8   1         39.39         53.74         7.53 o                         
 -10   8   1        798.13        755.12        40.79 o                         
  -9   8   1         88.29         96.17        11.81 o                         
  -8   8   1        704.09        756.54        29.04 o                         
  -7   8   1         88.12         93.49        10.08 o                         
  -6   8   1       1619.21       1649.57        38.03 o                         
  -5   8   1          0.12         -1.58         3.14 o                         
  -4   8   1       1384.16       1410.52        32.48 o                         
  -3   8   1         40.56         27.87         5.05 o                         
  -2   8   1        550.26        529.04        23.73 o                         
  -1   8   1       1236.69       1272.35        37.72 o                         
   0   8   1        203.06        191.34        16.06 o                         
   1   8   1        903.80        968.95        36.02 o                         
   2   8   1       2593.56       2636.70        57.84 o                         
   3   8   1        446.81        457.84        22.35 o                         
   4   8   1        387.60        398.13        18.31 o                         
   5   8   1       1297.67       1257.29        32.70 o                         
   6   8   1        325.26        326.58        18.68 o                         
   7   8   1       1402.91       1489.84        45.39 o                         
   8   8   1          7.63         10.62         7.66 o                         
   9   8   1        693.59        758.86        41.63 o                         
  10   8   1        214.19        263.38        20.30 o                         
  11   8   1        317.36        372.79        23.56 o                         
  12   8   1         61.87         54.16        10.99 o                         
  13   8   1        205.19        212.68        18.92 o                         
  14   8   1        155.11        161.77        12.54 o                         
  15   8   1         74.65         78.13         9.15 o                         
  16   8   1         11.83         17.99         6.77 o                         
 -15   9   1          2.35          0.00         4.10 o                         
 -14   9   1        142.06        151.87        11.47 o                         
 -13   9   1          5.35          6.80         4.99 o                         
 -12   9   1        147.80        178.96        14.71 o                         
 -11   9   1        300.84        287.87        17.20 o                         
 -10   9   1         89.28         96.52        13.35 o                         
  -9   9   1        415.33        448.74        20.94 o                         
  -8   9   1        113.52        132.24        13.02 o                         
  -7   9   1        331.96        366.36        21.59 o                         
  -6   9   1        318.54        289.95        19.35 o                         
  -5   9   1       1976.89       1980.02        71.13 o                         
  -4   9   1        127.44        126.03        12.12 o                         
  -3   9   1        659.77        630.49        32.57 o                         
  -2   9   1        331.38        309.67        23.06 o                         
  -1   9   1        237.00        223.27        25.24 o                         
   0   9   1        737.00        659.75        29.69 o                         
   1   9   1        555.38        472.30        28.84 o                         
   2   9   1       1078.15       1019.74        37.43 o                         
   3   9   1        577.99        607.83        28.59 o                         
   4   9   1        609.33        659.92        27.14 o                         
   5   9   1          2.05          2.14         4.75 o                         
   6   9   1        853.88        822.97        30.21 o                         
   7   9   1         33.64         30.47         6.56 o                         
   8   9   1        226.91        259.27        16.62 o                         
   9   9   1          0.18         -2.33         6.22 o                         
  10   9   1         53.97         35.67         9.98 o                         
  11   9   1         71.39         63.25        13.28 o                         
  12   9   1        190.50        193.92        11.93 o                         
  13   9   1        108.56        125.04         9.60 o                         
  14   9   1        204.28        203.12        11.88 o                         
 -13  10   1          1.18          0.44         2.97 o                         
 -12  10   1        104.58         99.26         9.66 o                         
 -11  10   1          1.67          0.24         4.55 o                         
 -10  10   1         43.61         56.98         9.20 o                         
  -9  10   1          0.66          3.93         4.44 o                         
  -8  10   1         13.17          8.21         4.33 o                         
  -7  10   1         57.59         50.31         8.47 o                         
  -6  10   1        197.51        212.44        19.85 o                         
  -5  10   1         18.60         21.68         8.53 o                         
  -4  10   1         16.53         14.19         6.29 o                         
  -3  10   1          9.76          0.37         6.22 o                         
  -2  10   1         19.73         16.65         7.12 o                         
  -1  10   1         37.37         30.63         8.79 o                         
   0  10   1         47.20         32.59         8.45 o                         
   1  10   1        275.13        324.16        23.33 o                         
   2  10   1        606.76        605.42        35.98 o                         
   3  10   1        223.81        216.31        16.84 o                         
   4  10   1          0.23          3.51         5.06 o                         
   5  10   1        235.47        296.94        21.10 o                         
   6  10   1          9.27          5.45         5.06 o                         
   7  10   1         42.70         31.01         6.04 o                         
   8  10   1        135.26        110.75        11.02 o                         
   9  10   1        139.68        150.11        18.76 o                         
  10  10   1          7.37          2.47         4.57 o                         
  11  10   1         67.12         90.76        15.82 o                         
  12  10   1          0.14          1.58         5.15 o                         
 -10  11   1          2.71         -1.19         4.43 o                         
  -9  11   1          0.10         -1.55         3.78 o                         
  -8  11   1          8.18          7.03         3.64 o                         
  -7  11   1        113.65        100.37        12.80 o                         
  -6  11   1         83.83         82.07        12.08 o                         
  -5  11   1        139.08         95.67        15.72 o                         
  -4  11   1         32.52         13.96         6.35 o                         
  -3  11   1         10.04          7.48         5.70 o                         
  -2  11   1         10.84          9.20         5.67 o                         
  -1  11   1         81.74         80.56        13.73 o                         
   0  11   1         13.79          1.98         7.85 o                         
   1  11   1         52.68         71.78        10.48 o                         
   2  11   1         25.39         13.75         5.65 o                         
   3  11   1          3.12          1.21         5.36 o                         
   4  11   1          3.43          3.83         5.08 o                         
   5  11   1         75.77         88.97        13.43 o                         
   6  11   1         12.16         12.33         6.01 o                         
   7  11   1          1.93          1.82         3.56 o                         
   8  11   1         18.10         25.38         6.79 o                         
   9  11   1          5.12         -3.81         4.36 o                         
  10  11   1          9.10          7.91         5.11 o                         
  -7  12   1          0.10         -2.65         3.31 o                         
  -6  12   1         13.36         14.17         5.74 o                         
  -5  12   1          4.92          7.21         5.12 o                         
  -4  12   1         37.13         47.91         8.04 o                         
  -3  12   1          0.35         -0.39         3.70 o                         
  -2  12   1         16.87         27.05         7.12 o                         
  -1  12   1         76.32         78.60        11.27 o                         
   0  12   1         41.29         39.71        10.19 o                         
   1  12   1          8.73          6.74         6.14 o                         
   2  12   1         56.15         44.38         9.41 o                         
   3  12   1        144.38        127.31        10.73 o                         
   4  12   1         18.05          8.45         5.62 o                         
   5  12   1          6.96         -0.55         3.95 o                         
   6  12   1          3.81          6.31         4.72 o                         
 -21   0   2          0.98         -2.97         3.65 o                         
 -20   0   2         53.18         64.78         9.61 o                         
 -19   0   2        169.42        185.78        21.28 o                         
 -18   0   2         15.56         14.27         8.98 o                         
 -17   0   2        109.10        131.69        32.25 o                         
 -16   0   2        481.32        505.21        41.03 o                         
 -15   0   2       2053.38       2091.99        87.98 o                         
 -14   0   2       1125.86       1156.07        49.51 o                         
 -13   0   2         99.92         98.19        14.00 o                         
 -12   0   2       1088.26       1010.75        42.67 o                         
 -11   0   2        234.54        246.09        23.58 o                         
 -10   0   2       1672.01       1539.40        76.87 o                         
  -9   0   2        509.13        499.03        40.65 o                         
  -8   0   2      10993.42      10868.40       223.89 o                         
  -7   0   2      11410.09      11609.34       232.59 o                         
  -6   0   2       6067.58       5859.71        90.68 o                         
  -5   0   2      47752.79      44845.88       671.96 o                         
  -4   0   2      15248.30      15180.38       205.91 o                         
  -3   0   2      25158.77      24204.99       258.16 o                         
  -2   0   2       2459.75       2547.81        33.68 o                         
  -1   0   2      33056.49      29287.98       284.76 o                         
   0   0   2       5105.78       5315.11        65.44 o                         
   1   0   2      22953.59      21038.05       618.12 o                         
   2   0   2      11189.93      11027.57       215.45 o                         
   3   0   2       9308.28       8825.00       124.48 o                         
   4   0   2        139.31        132.33        13.43 o                         
   5   0   2       1056.50        953.59        39.46 o                         
   6   0   2       2404.25       2473.51       133.29 o                         
   7   0   2       4829.56       4950.14       127.55 o                         
   8   0   2       4925.77       4919.52       159.07 o                         
   9   0   2       1443.05       1463.22        85.92 o                         
  10   0   2        636.71        643.66        39.77 o                         
  11   0   2        199.13        169.78        21.84 o                         
  12   0   2        887.80        814.74        46.26 o                         
  13   0   2         11.21          2.54         4.18 o                         
  14   0   2       1603.26       1659.87        86.34 o                         
  15   0   2        206.31        198.11        24.76 o                         
  16   0   2        933.78        979.76       102.34 o                         
  17   0   2         27.64         25.92         8.46 o                         
  18   0   2        143.80        180.59        20.18 o                         
  19   0   2        106.50        124.82        13.60 o                         
  20   0   2        206.35        201.10        22.04 o                         
 -21   1   2         95.01        100.62         7.52 o                         
 -20   1   2         94.58        118.23        11.52 o                         
 -19   1   2        142.99        167.65        14.21 o                         
 -18   1   2          4.17         12.56         5.60 o                         
 -17   1   2        309.42        308.12        28.63 o                         
 -16   1   2         13.32          5.91        14.02 o                         
 -15   1   2       4385.57       4496.04       158.27 o                         
 -14   1   2        655.48        627.91        38.21 o                         
 -13   1   2        582.23        575.51        19.95 o                         
 -12   1   2          4.28         -1.89         3.15 o                         
 -11   1   2       1087.58       1107.32        32.25 o                         
 -10   1   2        108.51         88.12         9.48 o                         
  -9   1   2        331.78        283.76        14.31 o                         
  -8   1   2         18.71         17.75         4.49 o                         
  -7   1   2       1781.17       1681.22        31.31 o                         
  -6   1   2          4.72          7.90         2.93 o                         
  -5   1   2        587.97        628.93        17.59 o                         
  -4   1   2      41651.55      39700.67       343.82 o                         
  -3   1   2      41342.93      39001.62       291.08 o                         
  -2   1   2       1409.64       1597.94        17.39 o                         
  -1   1   2         79.50         54.52         2.17 o                         
   0   1   2        515.28        508.95         6.23 o                         
   1   1   2        599.37        582.54         8.97 o                         
   2   1   2        621.25        690.62        12.50 o                         
   3   1   2        108.85        133.29         7.11 o                         
   4   1   2       9790.29       9623.16       114.98 o                         
   5   1   2       3964.58       4208.93        65.56 o                         
   6   1   2       5082.34       4979.32        86.75 o                         
   7   1   2       2744.94       2860.84        60.40 o                         
   8   1   2      20077.61      21708.78       356.97 o                         
   9   1   2       1885.79       1948.34        60.14 o                         
  10   1   2        372.78        346.41        18.55 o                         
  11   1   2       2336.10       2462.22        55.02 o                         
  12   1   2        101.37         76.19         8.50 o                         
  13   1   2        925.22       1059.82        41.29 o                         
  14   1   2        204.71        187.87        16.18 o                         
  15   1   2        629.60        696.78        25.81 o                         
  16   1   2        144.91        130.47        12.13 o                         
  17   1   2        104.19        106.34        10.30 o                         
  18   1   2          1.90         -1.12         3.51 o                         
  19   1   2         63.40         62.44         6.73 o                         
  20   1   2         37.80         42.85        10.56 o                         
 -21   2   2         17.23         19.00         8.60 o                         
 -20   2   2        119.46        124.65        11.85 o                         
 -19   2   2         46.91         40.22         5.98 o                         
 -18   2   2         11.40         10.86         4.13 o                         
 -17   2   2          0.84          2.19         7.42 o                         
 -16   2   2         11.66         12.82         9.67 o                         
 -15   2   2         40.79         39.20        21.53 o                         
 -14   2   2        185.18        160.19        17.01 o                         
 -13   2   2        491.52        459.21        22.30 o                         
 -12   2   2        576.92        556.86        21.93 o                         
 -11   2   2         85.50        105.30         8.07 o                         
 -10   2   2        615.68        684.48        29.55 o                         
  -9   2   2       2053.32       2232.71        51.04 o                         
  -8   2   2        170.07        155.02        10.28 o                         
  -7   2   2       1396.14       1480.78        33.02 o                         
  -6   2   2        353.39        375.88        15.70 o                         
  -5   2   2       1639.57       1721.02        25.39 o                         
  -4   2   2          2.37          5.92         2.13 o                         
  -3   2   2        481.11        539.93        11.12 o                         
  -2   2   2       1027.49       1077.79        15.24 o                         
  -1   2   2       5469.42       5571.40        48.63 o                         
   0   2   2       2309.53       2376.66        27.00 o                         
   1   2   2       1948.44       1849.08        21.46 o                         
   2   2   2       1819.68       1770.26        24.11 o                         
   3   2   2        926.35        874.35        16.90 o                         
   4   2   2          7.10         13.83         3.66 o                         
   5   2   2        793.35        822.24        24.90 o                         
   6   2   2        626.14        677.63        28.12 o                         
   7   2   2        120.56        155.13        15.11 o                         
   8   2   2         87.41         74.33         9.32 o                         
   9   2   2         68.78         70.08        15.89 o                         
  10   2   2         17.55         21.51         5.16 o                         
  11   2   2        571.90        559.72        21.90 o                         
  12   2   2        184.43        175.58        12.61 o                         
  13   2   2        335.42        334.63        19.30 o                         
  14   2   2         16.05         16.55         7.65 o                         
  15   2   2        117.84        107.64        12.90 o                         
  16   2   2        672.72        674.95        32.65 o                         
  17   2   2          0.26          4.01         4.33 o                         
  18   2   2         12.41         12.42         5.57 o                         
  19   2   2         27.72         28.67         5.45 o                         
 -20   3   2         23.67         22.85         6.13 o                         
 -19   3   2          2.25          2.98         4.24 o                         
 -18   3   2          6.89         10.11         5.61 o                         
 -17   3   2         51.36         50.13        13.38 o                         
 -16   3   2        412.13        421.07        28.84 o                         
 -15   3   2         63.20         45.28        13.33 o                         
 -14   3   2        363.49        348.79        22.28 o                         
 -13   3   2         57.25         72.98         9.28 o                         
 -12   3   2        161.99        172.67        11.53 o                         
 -11   3   2         69.92         70.36         6.82 o                         
 -10   3   2        188.35        212.23        14.44 o                         
  -9   3   2         87.97        115.41        11.55 o                         
  -8   3   2         11.13         14.48         5.01 o                         
  -7   3   2        287.48        235.61        21.29 o                         
  -6   3   2        755.71        845.01        25.03 o                         
  -5   3   2        769.53        793.70        21.23 o                         
  -4   3   2          1.23          0.67         3.26 o                         
  -3   3   2          0.11         -1.01         2.35 o                         
  -2   3   2       1313.41       1332.14        22.21 o                         
  -1   3   2        355.38        352.73        10.48 o                         
   0   3   2         70.71         76.88         4.32 o                         
   1   3   2          0.55          1.59         1.69 o                         
   2   3   2        705.46        775.83        18.10 o                         
   3   3   2        124.17        121.57         8.85 o                         
   4   3   2         15.18         19.53         4.43 o                         
   5   3   2        443.32        517.94        20.80 o                         
   6   3   2         54.16         48.96         6.51 o                         
   7   3   2        820.62        875.40        31.65 o                         
   8   3   2        374.38        382.39        19.94 o                         
   9   3   2        625.67        681.33        21.41 o                         
  10   3   2          1.01          3.02         3.77 o                         
  11   3   2          7.61         15.84         5.32 o                         
  12   3   2         43.58         58.23        12.20 o                         
  13   3   2         35.43         37.18        11.90 o                         
  14   3   2        100.28         85.41        11.23 o                         
  15   3   2        131.71        110.11        19.15 o                         
  16   3   2         32.56         40.72         9.35 o                         
  17   3   2         23.71         12.83         5.89 o                         
  18   3   2          3.76          3.86         4.76 o                         
  19   3   2          0.11         -0.57         3.55 o                         
 -20   4   2          3.33          0.00         3.47 o                         
 -19   4   2          0.15         -1.69         4.48 o                         
 -18   4   2         92.96         73.63        11.44 o                         
 -17   4   2         18.80         21.45         8.97 o                         
 -16   4   2        143.93        142.95        26.28 o                         
 -15   4   2         27.16         27.25        12.06 o                         
 -14   4   2        317.72        313.56        18.95 o                         
 -13   4   2         59.92         51.27         6.68 o                         
 -12   4   2        434.13        406.59        15.50 o                         
 -11   4   2        322.34        321.40        14.03 o                         
 -10   4   2       1489.75       1418.80        29.85 o                         
  -9   4   2        173.14        205.99        12.00 o                         
  -8   4   2        364.34        367.20        20.94 o                         
  -7   4   2       1694.91       1823.83        44.12 o                         
  -6   4   2        428.00        422.60        33.88 o                         
  -5   4   2       3884.67       3971.46        77.81 o                         
  -4   4   2        365.83        373.43        18.60 o                         
  -3   4   2        342.98        350.72        14.44 o                         
  -2   4   2        471.67        571.14        23.21 o                         
  -1   4   2       1624.87       1582.70        36.40 o                         
   0   4   2        333.76        322.32        11.65 o                         
   1   4   2        433.08        393.89        14.01 o                         
   2   4   2       3751.67       3850.80        60.78 o                         
   3   4   2       2636.57       2806.22        54.98 o                         
   4   4   2       2079.46       2256.67        69.62 o                         
   5   4   2       2078.53       1966.31        66.80 o                         
   6   4   2       1174.95       1189.56        36.70 o                         
   7   4   2       1335.85       1340.27        42.39 o                         
   8   4   2        960.40        930.46        24.22 o                         
   9   4   2        558.88        539.70        18.72 o                         
  10   4   2         26.01         19.89         7.08 o                         
  11   4   2        186.48        158.28        14.08 o                         
  12   4   2         11.10         17.56         6.57 o                         
  13   4   2          3.67         -5.54         5.54 o                         
  14   4   2       1942.61       1970.57        56.07 o                         
  15   4   2        332.02        295.22        19.85 o                         
  16   4   2          8.63          3.80         5.05 o                         
  17   4   2          2.36         -4.96         5.74 o                         
  18   4   2        112.78        112.63        11.35 o                         
  19   4   2          0.76         -3.02         3.02 o                         
 -19   5   2         74.09         92.47        12.31 o                         
 -18   5   2          0.18         -2.35         4.17 o                         
 -17   5   2        494.53        475.92        23.79 o                         
 -16   5   2        149.47        132.74        15.90 o                         
 -15   5   2        223.71        223.38        16.19 o                         
 -14   5   2        241.84        262.97        17.34 o                         
 -13   5   2        135.43        139.37        12.90 o                         
 -12   5   2        242.12        246.77        13.78 o                         
 -11   5   2       3551.22       3562.72        58.48 o                         
 -10   5   2        696.96        628.51        20.00 o                         
  -9   5   2        673.54        596.96        18.97 o                         
  -8   5   2        761.21        720.38        17.64 o                         
  -7   5   2        954.97        953.14        35.56 o                         
  -6   5   2        638.24        588.81        26.11 o                         
  -5   5   2        921.13        948.32        32.75 o                         
  -4   5   2       2112.71       2189.72        65.70 o                         
  -3   5   2       1466.94       1556.89        97.01 o                         
  -2   5   2       3839.71       3881.57        94.53 o                         
  -1   5   2       1446.47       1448.72        44.65 o                         
   0   5   2       3309.27       3179.02        61.63 o                         
   1   5   2          1.37          1.73         4.03 o                         
   2   5   2       3790.78       3808.79        64.88 o                         
   3   5   2        612.18        694.83        23.27 o                         
   4   5   2      10419.08      10340.41       162.55 o                         
   5   5   2       3750.36       3624.95        85.95 o                         
   6   5   2       1498.93       1486.48        44.26 o                         
   7   5   2        667.69        588.81        22.33 o                         
   8   5   2       1067.14       1004.51        28.87 o                         
   9   5   2       2653.80       2602.14        67.00 o                         
  10   5   2       1213.85       1190.32        41.34 o                         
  11   5   2        564.02        501.90        22.89 o                         
  12   5   2          3.06          8.04         5.71 o                         
  13   5   2        360.29        412.19        27.63 o                         
  14   5   2         41.93         40.68         9.79 o                         
  15   5   2        753.64        832.19        43.01 o                         
  16   5   2          9.87          4.09         5.12 o                         
  17   5   2         76.56         96.62         9.31 o                         
  18   5   2          7.97          9.04         3.93 o                         
 -18   6   2         18.15         12.77         6.17 o                         
 -17   6   2         44.92         48.23         7.59 o                         
 -16   6   2         24.09         23.10         4.98 o                         
 -15   6   2         66.33         56.49         8.50 o                         
 -14   6   2        192.11        190.16        15.35 o                         
 -13   6   2        858.24        826.82        36.02 o                         
 -12   6   2        972.78        990.22        35.78 o                         
 -11   6   2        580.24        577.26        27.11 o                         
 -10   6   2       2405.99       2449.16        36.75 o                         
  -9   6   2        130.04        111.18         7.57 o                         
  -8   6   2       1140.86       1105.66        21.72 o                         
  -7   6   2       1340.56       1331.77        23.35 o                         
  -6   6   2       1475.76       1451.13        27.23 o                         
  -5   6   2       2791.89       2823.41        47.59 o                         
  -4   6   2        311.87        321.30        20.51 o                         
  -3   6   2       4717.60       4754.48       101.42 o                         
  -2   6   2       1441.54       1582.14        46.32 o                         
  -1   6   2       6627.82       6548.28       197.26 o                         
   0   6   2        581.21        628.82        33.96 o                         
   1   6   2       3683.65       3755.02        97.80 o                         
   2   6   2        639.11        691.88        28.25 o                         
   3   6   2       5060.19       5229.07        88.50 o                         
   4   6   2        319.59        293.11        16.34 o                         
   5   6   2        463.30        431.01        19.26 o                         
   6   6   2       1575.16       1591.92        36.52 o                         
   7   6   2        186.16        165.97        13.81 o                         
   8   6   2        568.34        545.01        21.95 o                         
   9   6   2        666.20        662.54        24.79 o                         
  10   6   2        199.98        236.86        19.13 o                         
  11   6   2        633.02        595.56        36.58 o                         
  12   6   2        560.21        674.98        37.45 o                         
  13   6   2          0.36          2.19         6.28 o                         
  14   6   2        538.37        593.18        39.35 o                         
  15   6   2         29.18         20.03         6.92 o                         
  16   6   2        127.31        144.64        11.56 o                         
  17   6   2         62.93         69.73         7.16 o                         
 -17   7   2        243.72        235.24        15.38 o                         
 -16   7   2         27.08         23.67         5.84 o                         
 -15   7   2        143.88        133.07        12.82 o                         
 -14   7   2        288.87        307.34        18.03 o                         
 -13   7   2        566.95        565.72        33.66 o                         
 -12   7   2        210.49        239.26        17.27 o                         
 -11   7   2          1.40          4.20         4.69 o                         
 -10   7   2         47.67         50.45         7.50 o                         
  -9   7   2         33.57         20.62         5.14 o                         
  -8   7   2          1.67          0.91         3.45 o                         
  -7   7   2          6.15          5.10         3.48 o                         
  -6   7   2         50.71         43.24         5.47 o                         
  -5   7   2        813.98        839.48        22.16 o                         
  -4   7   2         56.05         66.59         6.01 o                         
  -3   7   2        152.91        183.11        10.07 o                         
  -2   7   2        998.21       1017.44        25.37 o                         
  -1   7   2       1236.57       1323.62        36.68 o                         
   0   7   2         50.89         47.98         8.22 o                         
   1   7   2          5.85          3.96         3.79 o                         
   2   7   2        115.95        108.81         9.60 o                         
   3   7   2         32.67         30.75         5.14 o                         
   4   7   2        358.18        294.58        16.43 o                         
   5   7   2        186.65        162.00        12.46 o                         
   6   7   2       1310.39       1304.23        37.43 o                         
   7   7   2         99.22         75.75         9.25 o                         
   8   7   2        388.08        385.35        28.69 o                         
   9   7   2       1253.01       1308.78        53.79 o                         
  10   7   2       1759.82       1751.21        55.27 o                         
  11   7   2        135.92        149.83        28.53 o                         
  12   7   2          2.41         -2.17         7.35 o                         
  13   7   2        220.96        248.44        21.15 o                         
  14   7   2         78.26         72.08        11.86 o                         
  15   7   2         45.91         41.02         9.54 o                         
  16   7   2          6.84          7.10         5.18 o                         
 -16   8   2         11.02          3.60         8.03 o                         
 -15   8   2          1.03         -4.04         4.87 o                         
 -14   8   2         55.92         51.78         8.25 o                         
 -13   8   2         87.98         90.60         9.11 o                         
 -12   8   2        127.62        100.82        10.31 o                         
 -11   8   2          0.65         -4.67         4.67 o                         
 -10   8   2          2.74          3.15         4.86 o                         
  -9   8   2         12.42          0.00         4.78 o                         
  -8   8   2         15.75         19.94         7.11 o                         
  -7   8   2        240.28        262.93        16.62 o                         
  -6   8   2          2.23         -4.03         4.03 o                         
  -5   8   2          3.39          1.12         3.74 o                         
  -4   8   2          1.69          8.44         4.03 o                         
  -3   8   2       1193.75       1200.68        38.55 o                         
  -2   8   2        310.24        286.77        23.09 o                         
  -1   8   2         56.56         47.64         8.66 o                         
   0   8   2         31.92         38.10         7.70 o                         
   1   8   2          7.15          7.10         5.37 o                         
   2   8   2          6.91         -2.69         4.71 o                         
   3   8   2         70.24         79.28         8.81 o                         
   4   8   2         79.74         72.13         8.82 o                         
   5   8   2        234.31        214.55        14.18 o                         
   6   8   2         16.05          6.91         5.24 o                         
   7   8   2        157.70        154.04        14.23 o                         
   8   8   2         24.09         28.19         7.29 o                         
   9   8   2         13.64         10.60         6.57 o                         
  10   8   2         20.36         15.81         7.86 o                         
  11   8   2          2.14         -0.80         4.89 o                         
  12   8   2         25.94         13.09         5.70 o                         
  13   8   2          3.32          9.17         5.26 o                         
  14   8   2          4.84          3.91         3.65 o                         
  15   8   2          1.67         -0.16         3.69 o                         
 -15   9   2         22.45         15.54         4.96 o                         
 -14   9   2          4.61         -0.29         4.46 o                         
 -13   9   2         48.89         44.03        10.64 o                         
 -12   9   2          7.89         10.48         4.71 o                         
 -11   9   2         93.44         92.67        14.68 o                         
 -10   9   2        321.18        282.30        25.65 o                         
  -9   9   2         15.00         17.99         6.28 o                         
  -8   9   2          3.94          7.47         5.25 o                         
  -7   9   2        239.20        209.45        17.90 o                         
  -6   9   2        115.32         87.38        12.05 o                         
  -5   9   2         30.25         24.42         6.10 o                         
  -4   9   2        271.84        279.04        17.54 o                         
  -3   9   2        191.41        232.00        19.89 o                         
  -2   9   2         10.17         12.48         6.51 o                         
  -1   9   2        139.54        144.09        18.57 o                         
   0   9   2        715.12        815.94        37.91 o                         
   1   9   2         39.99         48.74         9.70 o                         
   2   9   2        759.10        769.10        37.25 o                         
   3   9   2        172.23        173.14        15.57 o                         
   4   9   2        183.03        205.41        28.51 o                         
   5   9   2          3.28          9.40         5.60 o                         
   6   9   2        325.55        277.68        17.46 o                         
   7   9   2          0.98         -3.04         4.72 o                         
   8   9   2        213.44        163.59        13.16 o                         
   9   9   2         28.91         21.61         7.84 o                         
  10   9   2          0.60         -0.19         6.18 o                         
  11   9   2        356.85        311.36        19.62 o                         
  12   9   2         27.07         19.61         6.18 o                         
  13   9   2          2.56          4.62         4.19 o                         
 -13  10   2         18.07         19.76         5.26 o                         
 -12  10   2        156.13        181.05        14.65 o                         
 -11  10   2         32.45         24.62         5.91 o                         
 -10  10   2        103.15        127.91        11.13 o                         
  -9  10   2          6.29          3.16         4.48 o                         
  -8  10   2        378.09        431.34        23.74 o                         
  -7  10   2          1.69          8.48         5.27 o                         
  -6  10   2        227.27        234.91        18.86 o                         
  -5  10   2         88.55        102.14        11.46 o                         
  -4  10   2         40.94         51.15         8.84 o                         
  -3  10   2        101.87        115.02        15.73 o                         
  -2  10   2          4.13          3.17         5.15 o                         
  -1  10   2        505.53        487.82        33.85 o                         
   0  10   2          4.87         -2.78         5.71 o                         
   1  10   2        442.84        469.30        22.33 o                         
   2  10   2         46.02         41.75         9.38 o                         
   3  10   2        234.99        245.26        17.64 o                         
   4  10   2         62.70         71.51        12.52 o                         
   5  10   2        214.01        251.95        19.20 o                         
   6  10   2          1.82          0.64         5.01 o                         
   7  10   2         74.00         56.51         7.24 o                         
   8  10   2         82.67         84.71         8.59 o                         
   9  10   2         91.79        102.53        11.25 o                         
  10  10   2        131.73        122.91        11.64 o                         
  11  10   2         67.87         66.69         9.01 o                         
  12  10   2        134.82        128.76        13.69 o                         
 -10  11   2         46.93         33.63         5.90 o                         
  -9  11   2        317.62        324.89        18.80 o                         
  -8  11   2         94.37         87.50         9.19 o                         
  -7  11   2        169.85        149.62        17.83 o                         
  -6  11   2          2.97          1.15         7.44 o                         
  -5  11   2         10.95          8.16         5.49 o                         
  -4  11   2        322.24        334.52        26.44 o                         
  -3  11   2         71.15        106.10        12.20 o                         
  -2  11   2        161.56        154.06        14.62 o                         
  -1  11   2         18.04         22.41         8.69 o                         
   0  11   2        509.02        515.98        37.15 o                         
   1  11   2          0.24          1.01         5.84 o                         
   2  11   2        377.88        366.14        25.66 o                         
   3  11   2         15.89         12.07         5.08 o                         
   4  11   2        323.48        350.59        23.50 o                         
   5  11   2          0.17          4.90         5.63 o                         
   6  11   2        166.36        195.75        14.39 o                         
   7  11   2         68.30         57.12         7.83 o                         
   8  11   2         85.47         77.16         9.66 o                         
   9  11   2        146.46        146.36        15.21 o                         
  -7  12   2         78.26         58.65        11.18 o                         
  -6  12   2          8.58          4.47         4.21 o                         
  -5  12   2         48.06         41.01         8.62 o                         
  -4  12   2         12.54         -0.23         4.43 o                         
  -3  12   2        102.16         84.81        10.97 o                         
  -2  12   2         83.06         80.73        19.30 o                         
  -1  12   2         46.98         16.55         6.84 o                         
   0  12   2          3.58          1.86         7.04 o                         
   1  12   2         50.28         39.42        16.41 o                         
   2  12   2         13.10          3.81         3.99 o                         
   3  12   2        151.72        138.19        16.03 o                         
   4  12   2         53.92         72.15        10.90 o                         
   5  12   2        142.47        122.09        34.95 o                         
 -21   1   3          1.55         -0.15         2.38 o                         
 -20   1   3         35.71         28.97         5.35 o                         
 -19   1   3        144.17        157.74        12.74 o                         
 -18   1   3          8.14          9.60         8.52 o                         
 -17   1   3         29.94         41.58         9.19 o                         
 -16   1   3          1.24          3.51         6.94 o                         
 -15   1   3         83.91         56.62        10.25 o                         
 -14   1   3         38.16         28.48         5.40 o                         
 -13   1   3        381.41        373.43        16.42 o                         
 -12   1   3        449.02        427.21        43.13 o                         
 -11   1   3         46.02         21.32         7.80 o                         
 -10   1   3       1313.50       1402.70        60.64 o                         
  -9   1   3       1042.86       1123.61        31.24 o                         
  -8   1   3       4981.83       5301.50        83.19 o                         
  -7   1   3          4.91         12.79         4.17 o                         
  -6   1   3         99.87         85.44         6.70 o                         
  -5   1   3        301.94        314.92        11.53 o                         
  -4   1   3        343.58        370.18         9.72 o                         
  -3   1   3          1.78          4.08         1.48 o                         
  -2   1   3        127.04        119.44         4.55 o                         
  -1   1   3          2.69          4.28         1.35 o                         
   0   1   3       8081.88       7860.02        67.87 o                         
   1   1   3       2312.90       2302.71        33.94 o                         
   2   1   3        695.69        716.72        18.97 o                         
   3   1   3        500.62        499.72        16.43 o                         
   4   1   3       1013.48       1099.23        27.27 o                         
   5   1   3         61.29         60.68         8.24 o                         
   6   1   3       1222.00       1349.57        31.64 o                         
   7   1   3       1939.23       1995.05        45.88 o                         
   8   1   3          0.32          1.69         4.02 o                         
   9   1   3         12.45         26.39         4.78 o                         
  10   1   3         10.04         11.65         3.65 o                         
  11   1   3       2478.79       2517.15        49.62 o                         
  12   1   3         51.46         40.91         5.98 o                         
  13   1   3        330.94        350.57        20.36 o                         
  14   1   3        123.95        122.68        12.48 o                         
  15   1   3        309.03        303.91        18.47 o                         
  16   1   3        113.14        108.88        10.38 o                         
  17   1   3         61.65         75.27         7.95 o                         
  18   1   3        165.44        172.33        14.82 o                         
  19   1   3          5.89          1.62         4.22 o                         
 -20   2   3        145.35        129.44        11.60 o                         
 -19   2   3         14.45         16.20         6.13 o                         
 -18   2   3        282.37        270.81        18.81 o                         
 -17   2   3          5.57          0.54         7.86 o                         
 -16   2   3        502.60        461.44        31.12 o                         
 -15   2   3        371.21        362.37        27.13 o                         
 -14   2   3        293.76        262.99        18.05 o                         
 -13   2   3        675.94        714.13        32.41 o                         
 -12   2   3        375.85        338.66        15.88 o                         
 -11   2   3        319.21        288.26        13.63 o                         
 -10   2   3        447.43        441.42        20.37 o                         
  -9   2   3       4663.13       4806.89        81.39 o                         
  -8   2   3        325.99        422.31        18.13 o                         
  -7   2   3        381.31        322.70        13.37 o                         
  -6   2   3       6050.80       6439.44        79.36 o                         
  -5   2   3       4212.96       4079.68        47.41 o                         
  -4   2   3       2589.85       2623.78        31.74 o                         
  -3   2   3       6383.15       6393.60        65.40 o                         
  -2   2   3       5235.99       5242.57        63.91 o                         
  -1   2   3       8741.99       8673.91        79.56 o                         
   0   2   3        949.01        873.97        15.24 o                         
   1   2   3       3622.47       3673.49        37.64 o                         
   2   2   3       6393.50       6288.52        74.20 o                         
   3   2   3        385.65        366.95        10.84 o                         
   4   2   3      12875.63      13143.20       169.31 o                         
   5   2   3       2600.13       2868.26        66.25 o                         
   6   2   3       3195.63       2953.63        74.29 o                         
   7   2   3         65.36         57.27        15.18 o                         
   8   2   3       3879.14       3679.09        94.18 o                         
   9   2   3        339.08        343.03        18.47 o                         
  10   2   3       4009.72       4108.37        66.92 o                         
  11   2   3        126.02        120.05         8.89 o                         
  12   2   3       1089.37       1137.24        33.03 o                         
  13   2   3        288.79        276.60        19.52 o                         
  14   2   3        379.90        393.09        20.41 o                         
  15   2   3         69.16         30.29         6.06 o                         
  16   2   3        213.30        189.33        17.61 o                         
  17   2   3        345.62        362.51        23.41 o                         
  18   2   3         46.06         47.13         6.72 o                         
  19   2   3         19.90         15.02         5.44 o                         
 -20   3   3          1.32          1.14         3.46 o                         
 -19   3   3        517.83        504.21        22.54 o                         
 -18   3   3         70.97         67.80         9.81 o                         
 -17   3   3        153.03        145.09        19.52 o                         
 -16   3   3         17.36          3.36         6.11 o                         
 -15   3   3        604.07        454.72        30.32 o                         
 -14   3   3        129.16        107.75        30.83 o                         
 -13   3   3       1190.07       1144.94        38.09 o                         
 -12   3   3       1432.10       1481.43        40.09 o                         
 -11   3   3        100.05         96.78         8.26 o                         
 -10   3   3       1533.34       1511.66        30.57 o                         
  -9   3   3        284.42        275.09        16.27 o                         
  -8   3   3      12667.01      12869.69       259.55 o                         
  -7   3   3       1425.60       1549.47        39.97 o                         
  -6   3   3      11922.37      12060.57       148.02 o                         
  -5   3   3        592.89        581.06        15.19 o                         
  -4   3   3       8235.73       8033.88        88.17 o                         
  -3   3   3       3288.05       3140.12        44.89 o                         
  -2   3   3       8093.42       8181.54        93.65 o                         
  -1   3   3       3277.65       3267.23        48.47 o                         
   0   3   3       9966.83      10062.88       104.38 o                         
   1   3   3       2847.38       2537.85        37.74 o                         
   2   3   3       4055.16       4062.87        50.54 o                         
   3   3   3       2926.02       2845.86        42.33 o                         
   4   3   3        641.04        587.45        22.82 o                         
   5   3   3       1631.30       1567.97        33.81 o                         
   6   3   3        267.37        247.67        16.83 o                         
   7   3   3       4954.68       5111.08       117.50 o                         
   8   3   3         25.61         36.37         4.77 o                         
   9   3   3       1156.72       1050.55        31.98 o                         
  10   3   3         74.04        112.39        10.04 o                         
  11   3   3       3620.66       3695.28        58.34 o                         
  12   3   3         41.63         29.70         7.88 o                         
  13   3   3        339.81        328.49        22.04 o                         
  14   3   3        848.57        909.86        49.75 o                         
  15   3   3        153.26        164.52        17.42 o                         
  16   3   3        345.19        366.79        24.96 o                         
  17   3   3        149.01        141.76        13.90 o                         
  18   3   3        284.97        288.12        17.48 o                         
 -20   4   3        127.36        102.63        11.25 o                         
 -19   4   3          2.76          4.78         3.31 o                         
 -18   4   3        211.95        207.83        17.26 o                         
 -17   4   3        170.52        137.76        23.78 o                         
 -16   4   3         95.21         92.56        11.86 o                         
 -15   4   3        308.21        310.31        31.48 o                         
 -14   4   3        163.69        165.72        15.53 o                         
 -13   4   3       1188.28       1175.77        43.43 o                         
 -12   4   3         62.29         56.89         8.30 o                         
 -11   4   3         10.69         20.43         3.99 o                         
 -10   4   3        200.61        206.19        10.79 o                         
  -9   4   3        345.85        372.92        13.18 o                         
  -8   4   3       1244.06       1366.20        44.41 o                         
  -7   4   3        269.37        246.31        17.67 o                         
  -6   4   3         99.11        105.95        11.74 o                         
  -5   4   3       1349.26       1292.12        32.99 o                         
  -4   4   3          0.25          1.02         3.22 o                         
  -3   4   3       2872.27       2954.26        53.78 o                         
  -2   4   3        473.32        458.46        18.79 o                         
  -1   4   3        718.46        753.93        25.45 o                         
   0   4   3          8.72         21.94         4.72 o                         
   1   4   3        828.76        857.33        25.01 o                         
   2   4   3        344.66        269.07        16.88 o                         
   3   4   3         85.74         57.43         6.45 o                         
   4   4   3       4051.87       4016.80        77.36 o                         
   5   4   3       1565.70       1532.03        47.59 o                         
   6   4   3       2779.83       2716.15        61.06 o                         
   7   4   3        282.21        301.20        12.93 o                         
   8   4   3       4774.60       4846.71        65.37 o                         
   9   4   3        467.97        478.59        18.60 o                         
  10   4   3       2670.58       2757.22        47.60 o                         
  11   4   3         14.47          2.35         3.83 o                         
  12   4   3        141.54        140.36        17.32 o                         
  13   4   3          0.34         -6.56         6.87 o                         
  14   4   3        206.76        216.48        17.27 o                         
  15   4   3         61.35         83.12        13.93 o                         
  16   4   3         72.75         69.60        10.02 o                         
  17   4   3         34.04         22.98         7.49 o                         
  18   4   3         95.85         76.93         6.55 o                         
 -19   5   3          0.20         -0.84         3.12 o                         
 -18   5   3          9.23          5.01         5.25 o                         
 -17   5   3         12.84         18.15         6.02 o                         
 -16   5   3         25.60          4.71         4.79 o                         
 -15   5   3         11.59         11.48         4.66 o                         
 -14   5   3        119.28        113.83        10.85 o                         
 -13   5   3        208.31        182.98        13.69 o                         
 -12   5   3          1.67          3.09         4.25 o                         
 -11   5   3         17.59         24.40         4.57 o                         
 -10   5   3        571.53        548.90        19.13 o                         
  -9   5   3         66.48         72.22         6.86 o                         
  -8   5   3        591.26        616.93        16.70 o                         
  -7   5   3        108.14         93.42         5.58 o                         
  -6   5   3       1233.11       1281.27        56.28 o                         
  -5   5   3        433.16        458.40        22.20 o                         
  -4   5   3        335.65        367.59        24.16 o                         
  -3   5   3         92.61         64.21         9.75 o                         
  -2   5   3       2620.24       2999.30        90.98 o                         
  -1   5   3        100.11        107.35        12.86 o                         
   0   5   3        299.78        271.44        18.97 o                         
   1   5   3        273.67        331.13        21.30 o                         
   2   5   3        883.34       1038.07        38.73 o                         
   3   5   3          0.61          2.93         3.63 o                         
   4   5   3        105.45         99.51        12.49 o                         
   5   5   3         87.48         86.88         8.50 o                         
   6   5   3         57.89         66.36         7.34 o                         
   7   5   3         44.14         44.10         7.86 o                         
   8   5   3        160.59        149.93        11.65 o                         
   9   5   3        747.66        691.07        32.28 o                         
  10   5   3         91.11        101.72        14.63 o                         
  11   5   3         49.91         21.10         7.00 o                         
  12   5   3        308.43        298.15        21.02 o                         
  13   5   3          1.80          9.97         6.61 o                         
  14   5   3        104.31        100.76        15.56 o                         
  15   5   3          5.63          6.18         5.60 o                         
  16   5   3        208.62        210.37        16.02 o                         
  17   5   3         54.18         48.49         5.97 o                         
 -18   6   3          3.55          1.27         4.50 o                         
 -17   6   3          1.58          4.78         4.49 o                         
 -16   6   3          1.49          4.38         4.54 o                         
 -15   6   3         23.38         17.49         5.24 o                         
 -14   6   3          0.91         -4.19         4.55 o                         
 -13   6   3         31.82         32.05         7.03 o                         
 -12   6   3         13.34         10.59         5.09 o                         
 -11   6   3          3.42          5.19         3.92 o                         
 -10   6   3          4.15          3.77         3.11 o                         
  -9   6   3          3.93          3.13         3.47 o                         
  -8   6   3         55.89         65.71         5.92 o                         
  -7   6   3        313.11        326.62        12.52 o                         
  -6   6   3        163.98        178.90         9.76 o                         
  -5   6   3        185.55        192.24         9.36 o                         
  -4   6   3         26.45         28.15         3.96 o                         
  -3   6   3        194.27        188.93        10.27 o                         
  -2   6   3       1004.95       1054.30        28.58 o                         
  -1   6   3        498.60        499.57        19.22 o                         
   0   6   3          8.93          7.67         3.31 o                         
   1   6   3        162.42        168.21         9.18 o                         
   2   6   3          0.33          0.59         2.70 o                         
   3   6   3       1176.53       1225.34        29.64 o                         
   4   6   3         58.77         36.37         5.84 o                         
   5   6   3          5.58          1.81         3.75 o                         
   6   6   3         98.94         78.29         7.20 o                         
   7   6   3        159.32        142.26        10.62 o                         
   8   6   3          1.43         -0.72         3.36 o                         
   9   6   3         10.52          4.25         6.97 o                         
  10   6   3         96.15        136.26        17.63 o                         
  11   6   3        127.19        151.50        18.24 o                         
  12   6   3        147.28        117.05        15.95 o                         
  13   6   3        169.72        168.47        15.36 o                         
  14   6   3         44.16         51.12        29.00 o                         
  15   6   3          7.60          4.10         3.90 o                         
  16   6   3          1.54         -1.72         3.15 o                         
 -17   7   3          0.96          0.00         3.96 o                         
 -16   7   3         61.08         64.57        11.45 o                         
 -15   7   3         40.33         25.45         7.75 o                         
 -14   7   3        201.37        200.71        14.41 o                         
 -13   7   3        573.14        517.43        24.20 o                         
 -12   7   3        215.13        265.60        17.97 o                         
 -11   7   3         27.89         26.50         6.23 o                         
 -10   7   3          4.54         -0.62         5.12 o                         
  -9   7   3        588.55        599.33        23.30 o                         
  -8   7   3        914.57        880.31        24.28 o                         
  -7   7   3         56.93         44.57         5.99 o                         
  -6   7   3        241.74        221.92        21.80 o                         
  -5   7   3        553.10        563.43        21.69 o                         
  -4   7   3        701.05        727.56        20.98 o                         
  -3   7   3         47.24         30.47         6.36 o                         
  -2   7   3        440.69        447.63        18.33 o                         
  -1   7   3         12.75         27.20         6.61 o                         
   0   7   3        420.70        457.85        21.62 o                         
   1   7   3        553.46        573.04        23.83 o                         
   2   7   3        279.96        262.66        12.68 o                         
   3   7   3        446.72        430.44        20.98 o                         
   4   7   3        154.77        178.98        17.54 o                         
   5   7   3        507.92        548.01        20.70 o                         
   6   7   3        487.63        459.33        18.37 o                         
   7   7   3       1836.42       1781.73        50.68 o                         
   8   7   3         78.66         81.29        11.02 o                         
   9   7   3         72.65         84.89        23.77 o                         
  10   7   3         39.00         39.93        11.67 o                         
  11   7   3        376.61        410.04        24.66 o                         
  12   7   3         19.25         15.86         6.66 o                         
  13   7   3        248.25        223.83        16.50 o                         
  14   7   3         43.77         61.47         8.22 o                         
  15   7   3        161.31        146.16        12.52 o                         
 -16   8   3         21.34         30.64         6.00 o                         
 -15   8   3         56.76         55.77         8.35 o                         
 -14   8   3         97.51         77.45        10.76 o                         
 -13   8   3        154.14        164.39        14.13 o                         
 -12   8   3         55.04         57.94        11.33 o                         
 -11   8   3         10.12          5.19         5.55 o                         
 -10   8   3        277.52        273.31        16.51 o                         
  -9   8   3       1257.71       1306.58        41.42 o                         
  -8   8   3        140.46        144.60        16.51 o                         
  -7   8   3        491.81        493.44        25.07 o                         
  -6   8   3         12.17          6.55         5.64 o                         
  -5   8   3        470.94        500.80        28.04 o                         
  -4   8   3         41.55         30.16         4.79 o                         
  -3   8   3       1664.87       1720.96        39.91 o                         
  -2   8   3        206.18        206.19        13.30 o                         
  -1   8   3       2065.75       2039.60        47.71 o                         
   0   8   3         48.06         47.38         8.62 o                         
   1   8   3       1164.17       1128.24        34.79 o                         
   2   8   3        904.45        908.76        30.69 o                         
   3   8   3        419.33        411.09        23.33 o                         
   4   8   3        653.29        616.75        37.93 o                         
   5   8   3        385.13        392.78        26.13 o                         
   6   8   3        997.40       1020.26        43.00 o                         
   7   8   3         37.83         31.36         7.75 o                         
   8   8   3        918.79        862.06        35.71 o                         
   9   8   3         18.78         22.79         6.73 o                         
  10   8   3        511.47        505.59        27.48 o                         
  11   8   3          0.08          3.68         4.79 o                         
  12   8   3         23.52         24.13         5.57 o                         
  13   8   3          9.22         10.23         4.74 o                         
  14   8   3        132.15        131.73        12.31 o                         
 -14   9   3          9.88         14.37         4.40 o                         
 -13   9   3        176.15        182.34        14.28 o                         
 -12   9   3          5.47          5.52         4.38 o                         
 -11   9   3        159.12        139.30        13.46 o                         
 -10   9   3        835.22        888.57        32.28 o                         
  -9   9   3         82.69         81.65        11.39 o                         
  -8   9   3        233.69        249.47        19.53 o                         
  -7   9   3          7.14          9.91         5.86 o                         
  -6   9   3        549.37        538.06        26.79 o                         
  -5   9   3         94.11         82.93         9.00 o                         
  -4   9   3        178.01        183.67        16.34 o                         
  -3   9   3        272.47        222.99        19.26 o                         
  -2   9   3       1814.92       1812.66        79.24 o                         
  -1   9   3         41.10         38.91        13.75 o                         
   0   9   3         77.46         72.04        13.92 o                         
   1   9   3        524.16        498.51        35.36 o                         
   2   9   3        570.50        571.44        31.43 o                         
   3   9   3        437.27        433.10        27.20 o                         
   4   9   3        125.71        142.37        18.60 o                         
   5   9   3        419.79        396.21        31.47 o                         
   6   9   3          2.51          2.95         5.01 o                         
   7   9   3        457.54        512.08        22.59 o                         
   8   9   3          2.87         -0.76         4.63 o                         
   9   9   3        309.69        326.09        21.16 o                         
  10   9   3         20.84         21.89         6.77 o                         
  11   9   3        118.50        125.07        13.30 o                         
  12   9   3          4.86          3.82         4.24 o                         
  13   9   3         98.88         87.79        11.28 o                         
 -12  10   3          4.85          0.31         5.57 o                         
 -11  10   3          4.99          9.20         4.96 o                         
 -10  10   3        174.92        185.07        13.40 o                         
  -9  10   3        125.69        130.63        20.29 o                         
  -8  10   3         65.97         82.31        15.28 o                         
  -7  10   3         46.32         64.91         9.42 o                         
  -6  10   3         91.47         85.56        13.74 o                         
  -5  10   3         63.87         89.27        10.63 o                         
  -4  10   3          4.67          0.48         4.68 o                         
  -3  10   3        193.31        186.62        24.70 o                         
  -2  10   3          3.37         13.09         6.35 o                         
  -1  10   3          2.17          3.91         5.63 o                         
   0  10   3          5.98         12.20         7.32 o                         
   1  10   3         66.64         94.99        11.42 o                         
   2  10   3         66.43         59.12         9.55 o                         
   3  10   3         17.75         15.28         6.56 o                         
   4  10   3          0.66         -0.24         5.30 o                         
   5  10   3        139.32        137.33        13.87 o                         
   6  10   3         39.92         36.21         7.58 o                         
   7  10   3          0.06          3.08         4.31 o                         
   8  10   3         50.88         37.70         9.30 o                         
   9  10   3        100.29         69.60         9.09 o                         
  10  10   3        360.59        344.47        25.84 o                         
  11  10   3          4.42          5.90         3.34 o                         
 -10  11   3         59.31         33.22        10.95 o                         
  -9  11   3          4.47          0.00         3.94 o                         
  -8  11   3          0.42          1.82         5.52 o                         
  -7  11   3         27.32         21.99         8.08 o                         
  -6  11   3        100.22        112.67        15.14 o                         
  -5  11   3         34.96         41.65         7.53 o                         
  -4  11   3          8.62          9.74         5.10 o                         
  -3  11   3         31.39         40.65         7.83 o                         
  -2  11   3        107.61        121.50        15.62 o                         
  -1  11   3          0.00         -5.72         5.72 o                         
   0  11   3        100.94         93.87        15.84 o                         
   1  11   3         12.77          9.17         5.41 o                         
   2  11   3         81.94         87.79        12.98 o                         
   3  11   3          4.95         -2.75         4.46 o                         
   4  11   3          0.00         -0.77         4.60 o                         
   5  11   3          0.19         -4.11         4.22 o                         
   6  11   3         67.27         66.55         9.30 o                         
   7  11   3         22.42         15.17         4.92 o                         
   8  11   3          6.67         -3.05         5.35 o                         
  -5  12   3         54.50         63.46         9.24 o                         
  -4  12   3          4.25          6.72         3.24 o                         
  -3  12   3        100.31        105.06        13.87 o                         
  -2  12   3         10.66         11.16         4.82 o                         
  -1  12   3         37.39         30.93         6.89 o                         
   0  12   3          2.60          3.87         4.43 o                         
   1  12   3         67.84         68.11         8.56 o                         
   2  12   3         35.83         52.70         6.65 o                         
   3  12   3         17.07         11.25         4.65 o                         
   4  12   3         47.90         65.67         9.28 o                         
 -20   0   4        110.36        100.44        14.02 o                         
 -19   0   4        110.90        111.16        16.11 o                         
 -18   0   4        391.44        354.67        44.63 o                         
 -17   0   4        158.34        191.20        24.48 o                         
 -16   0   4        144.37        128.69        22.10 o                         
 -15   0   4          2.04          1.86         5.54 o                         
 -14   0   4        296.44        258.84        29.52 o                         
 -13   0   4        761.09        811.95        44.60 o                         
 -12   0   4          0.00          1.15         4.71 o                         
 -11   0   4       3582.42       3322.18        76.11 o                         
 -10   0   4        915.94        940.76        43.65 o                         
  -9   0   4       1295.14       1257.07        76.40 o                         
  -8   0   4       6458.18       6749.03       226.07 o                         
  -7   0   4      36888.78      37220.98       994.42 o                         
  -6   0   4       2560.52       2721.25       144.06 o                         
  -5   0   4        110.79         96.27         9.87 o                         
  -4   0   4       5374.83       5084.57        97.02 o                         
  -3   0   4        416.20        398.80        15.36 o                         
  -2   0   4       3919.81       3526.25        70.47 o                         
  -1   0   4       4369.56       4567.68        86.17 o                         
   0   0   4      11224.58      10920.10       180.71 o                         
   1   0   4          5.30          0.34         4.40 o                         
   2   0   4       6275.05       5949.81       112.39 o                         
   3   0   4        146.33        131.35        12.65 o                         
   4   0   4      15368.32      15566.42       263.03 o                         
   5   0   4        823.77       1057.16        40.03 o                         
   6   0   4       1413.77       1134.14        64.61 o                         
   7   0   4       2965.34       3120.53        92.57 o                         
   8   0   4        837.38        809.51        33.92 o                         
   9   0   4       2709.20       2631.00        78.87 o                         
  10   0   4        658.51        576.93        32.08 o                         
  11   0   4       1108.97       1130.47        43.59 o                         
  12   0   4        784.67        799.50        39.13 o                         
  13   0   4       1013.92       1099.44        48.78 o                         
  14   0   4         31.34         21.88        16.51 o                         
  15   0   4       1145.88       1228.88        59.56 o                         
  16   0   4        215.54        189.01        22.13 o                         
  17   0   4        169.34        197.14        19.90 o                         
  18   0   4          0.72          6.88         7.39 o                         
 -20   1   4        184.66        212.36        17.16 o                         
 -19   1   4         40.66         29.78         7.59 o                         
 -18   1   4         12.08         12.64         5.43 o                         
 -17   1   4         57.75         61.52         8.77 o                         
 -16   1   4        487.17        493.82        25.14 o                         
 -15   1   4          8.94          5.92         4.87 o                         
 -14   1   4        596.01        572.67        24.43 o                         
 -13   1   4         10.15          2.93         3.88 o                         
 -12   1   4        780.89        752.98        26.91 o                         
 -11   1   4         28.85         23.99         4.84 o                         
 -10   1   4        858.52        793.41        31.43 o                         
  -9   1   4        348.97        352.54        22.67 o                         
  -8   1   4       3582.70       3673.14        66.74 o                         
  -7   1   4        209.90        239.22        14.06 o                         
  -6   1   4        320.88        272.46        16.89 o                         
  -5   1   4        672.98        597.06        16.41 o                         
  -4   1   4       5908.48       6101.27        95.75 o                         
  -3   1   4        368.04        375.16        10.74 o                         
  -2   1   4        794.90        806.98        17.22 o                         
  -1   1   4       8034.40       7897.19        89.03 o                         
   0   1   4        306.17        346.03        12.86 o                         
   1   1   4       2482.05       2460.99        44.17 o                         
   2   1   4        452.51        497.28        17.44 o                         
   3   1   4      12243.58      12253.28       182.47 o                         
   4   1   4       1309.68       1183.16        31.26 o                         
   5   1   4       4398.97       4548.88        71.61 o                         
   6   1   4        257.70        266.68        15.72 o                         
   7   1   4       3643.94       3676.06        72.23 o                         
   8   1   4          2.97          2.32         2.97 o                         
   9   1   4       2363.67       2392.66        48.29 o                         
  10   1   4        684.81        663.57        23.72 o                         
  11   1   4        453.29        447.21        27.21 o                         
  12   1   4        763.12        734.54        30.26 o                         
  13   1   4        696.42        669.37        28.40 o                         
  14   1   4         68.64         72.70         9.52 o                         
  15   1   4          9.73         13.02         5.51 o                         
  16   1   4        344.50        388.33        36.21 o                         
  17   1   4          7.32          4.11         8.93 o                         
  18   1   4        144.32        136.93        11.90 o                         
 -20   2   4          2.27          1.37         3.82 o                         
 -19   2   4         79.71         62.57         9.70 o                         
 -18   2   4         33.85         43.74         6.60 o                         
 -17   2   4          1.78         -3.22         4.69 o                         
 -16   2   4         63.47         52.50        11.70 o                         
 -15   2   4          0.74          4.45         7.59 o                         
 -14   2   4         39.84         18.86         7.04 o                         
 -13   2   4         64.93         57.87         8.39 o                         
 -12   2   4          0.95         -0.16         3.29 o                         
 -11   2   4         43.71         48.14         5.97 o                         
 -10   2   4        219.54        222.40        10.38 o                         
  -9   2   4         12.06         15.53         4.83 o                         
  -8   2   4       4281.94       4662.10        80.36 o                         
  -7   2   4       3647.79       3962.80        63.79 o                         
  -6   2   4         21.78         38.33         6.75 o                         
  -5   2   4         81.35         80.35         7.66 o                         
  -4   2   4        148.57        144.85         8.67 o                         
  -3   2   4        297.49        301.77        13.90 o                         
  -2   2   4        179.46        218.85        11.15 o                         
  -1   2   4       1066.45       1159.35        23.72 o                         
   0   2   4        321.61        288.38        11.46 o                         
   1   2   4        653.99        619.43        19.31 o                         
   2   2   4        907.58        916.98        25.37 o                         
   3   2   4          4.81          5.90         3.89 o                         
   4   2   4       2625.94       2844.13        61.68 o                         
   5   2   4        640.49        749.36        29.19 o                         
   6   2   4        180.71        154.69        14.14 o                         
   7   2   4        116.56        115.32         8.59 o                         
   8   2   4        408.36        393.89        15.55 o                         
   9   2   4        220.52        201.87        12.49 o                         
  10   2   4         17.62         12.87         4.38 o                         
  11   2   4        102.41        104.13        11.89 o                         
  12   2   4        118.70         87.89         9.91 o                         
  13   2   4        233.64        230.98        16.86 o                         
  14   2   4         10.24         11.73         6.46 o                         
  15   2   4        235.54        230.98        17.23 o                         
  16   2   4          7.80          8.86         4.56 o                         
  17   2   4        162.15        156.51        18.35 o                         
  18   2   4         28.52         27.03         5.17 o                         
 -20   3   4          5.21          8.84         3.61 o                         
 -19   3   4          4.27          4.83         3.26 o                         
 -18   3   4          1.69          0.65         3.97 o                         
 -17   3   4         12.31          6.07         5.76 o                         
 -16   3   4          0.23          0.00         4.73 o                         
 -15   3   4         28.97         23.81         7.57 o                         
 -14   3   4         19.72         21.91         9.29 o                         
 -13   3   4          7.58          9.38         6.71 o                         
 -12   3   4         74.93         86.95         9.36 o                         
 -11   3   4         82.58         86.36         8.83 o                         
 -10   3   4        335.10        332.18        15.00 o                         
  -9   3   4         66.82         59.56         5.74 o                         
  -8   3   4        180.75        233.15        20.46 o                         
  -7   3   4          6.88          4.38         4.56 o                         
  -6   3   4          8.65         11.57         4.97 o                         
  -5   3   4        231.59        235.27        12.43 o                         
  -4   3   4        441.36        498.29        16.33 o                         
  -3   3   4        197.96        198.41        10.79 o                         
  -2   3   4        207.10        248.92        13.03 o                         
  -1   3   4       2397.84       2722.33        45.58 o                         
   0   3   4        789.93        825.83        21.54 o                         
   1   3   4        194.71        200.98         9.63 o                         
   2   3   4        762.29        814.49        19.09 o                         
   3   3   4        334.22        303.02        11.78 o                         
   4   3   4        103.62        100.41         8.33 o                         
   5   3   4          4.52          7.47         4.20 o                         
   6   3   4         81.74         91.82         7.64 o                         
   7   3   4        251.73        209.98        13.01 o                         
   8   3   4          4.91          3.33         4.05 o                         
   9   3   4          3.96          2.21         3.80 o                         
  10   3   4       1050.70       1055.88        36.38 o                         
  11   3   4        509.59        517.40        36.57 o                         
  12   3   4        367.04        312.78        27.53 o                         
  13   3   4         15.96         13.77         8.46 o                         
  14   3   4        201.56        180.60        15.92 o                         
  15   3   4          0.15          2.75         4.70 o                         
  16   3   4         11.66         10.47         5.44 o                         
  17   3   4          4.13         -3.48         4.14 o                         
  18   3   4          1.84          0.31         2.29 o                         
 -19   4   4         13.15         13.57         6.62 o                         
 -18   4   4          2.01          5.56         4.67 o                         
 -17   4   4        105.93        111.08        13.62 o                         
 -16   4   4          2.95         -2.20         5.77 o                         
 -15   4   4        116.29         98.73        12.12 o                         
 -14   4   4        187.86        180.13        16.55 o                         
 -13   4   4        175.04        160.79        14.34 o                         
 -12   4   4         86.58         93.97         9.25 o                         
 -11   4   4        801.84        809.08        27.20 o                         
 -10   4   4         95.09        102.50         8.48 o                         
  -9   4   4        529.82        551.36        18.47 o                         
  -8   4   4          0.38         -0.43         2.80 o                         
  -7   4   4        553.98        545.50        22.20 o                         
  -6   4   4       1859.04       2049.10        66.58 o                         
  -5   4   4         17.13         23.27         6.00 o                         
  -4   4   4         21.00         34.16         9.68 o                         
  -3   4   4         11.83         14.90         6.96 o                         
  -2   4   4        414.33        397.78        19.41 o                         
  -1   4   4       2812.29       2904.59        55.21 o                         
   0   4   4       1503.83       1484.82        38.45 o                         
   1   4   4         73.04         90.20        11.70 o                         
   2   4   4       2292.51       2270.89        48.41 o                         
   3   4   4         11.24         19.64         5.85 o                         
   4   4   4        809.35        782.58        38.40 o                         
   5   4   4          2.94         10.46         3.84 o                         
   6   4   4       2427.02       2515.70        45.29 o                         
   7   4   4         71.30         59.14         6.91 o                         
   8   4   4        354.69        327.79        14.06 o                         
   9   4   4        705.77        712.77        22.83 o                         
  10   4   4        489.61        474.32        28.26 o                         
  11   4   4        118.05        117.19        12.35 o                         
  12   4   4        518.25        586.01        33.99 o                         
  13   4   4        177.25        221.02        30.72 o                         
  14   4   4        128.29        128.20        18.42 o                         
  15   4   4        254.98        234.12        18.30 o                         
  16   4   4         40.17         25.17         5.45 o                         
  17   4   4        117.81        116.69         8.25 o                         
 -19   5   4          0.42         -1.61         2.76 o                         
 -18   5   4         25.68         30.80        13.46 o                         
 -17   5   4        214.25        214.97        20.97 o                         
 -16   5   4        101.36         87.92        12.14 o                         
 -15   5   4          1.45         -1.50         5.67 o                         
 -14   5   4        743.38        738.69        42.14 o                         
 -13   5   4         79.73         79.51         9.40 o                         
 -12   5   4        226.80        227.19        14.05 o                         
 -11   5   4          1.25         -3.05         3.76 o                         
 -10   5   4       1210.60       1255.56        30.82 o                         
  -9   5   4        234.90        247.71        15.52 o                         
  -8   5   4       1262.89       1256.99        29.34 o                         
  -7   5   4        378.92        366.64        12.96 o                         
  -6   5   4       1655.98       1701.19        38.95 o                         
  -5   5   4        353.86        337.08        12.32 o                         
  -4   5   4       3722.75       3692.48        73.17 o                         
  -3   5   4       1577.86       1564.66        48.18 o                         
  -2   5   4        191.36        158.55        14.92 o                         
  -1   5   4       6401.32       6185.30       179.66 o                         
   0   5   4        425.40        498.93        24.60 o                         
   1   5   4       1644.31       1483.19        39.40 o                         
   2   5   4         48.62         36.17         5.26 o                         
   3   5   4       5348.90       5128.22        70.27 o                         
   4   5   4       1248.97       1211.98        30.84 o                         
   5   5   4       1901.91       1919.50        38.84 o                         
   6   5   4         31.13         20.73         6.58 o                         
   7   5   4       1292.60       1290.12        34.82 o                         
   8   5   4         95.44         97.05         9.89 o                         
   9   5   4        318.67        389.33        29.15 o                         
  10   5   4       1486.76       1453.28        55.65 o                         
  11   5   4        893.04        925.09        43.07 o                         
  12   5   4         51.91         45.37        10.45 o                         
  13   5   4          9.48          8.19         6.90 o                         
  14   5   4        275.64        319.48        19.63 o                         
  15   5   4         57.83         47.83         7.23 o                         
  16   5   4        265.48        255.11        12.56 o                         
 -18   6   4          2.59          6.01         3.66 o                         
 -17   6   4        109.67        130.05        10.46 o                         
 -16   6   4         80.62         89.06        11.41 o                         
 -15   6   4        177.47        188.16        14.83 o                         
 -14   6   4         59.16         51.96        10.38 o                         
 -13   6   4        262.42        272.86        19.77 o                         
 -12   6   4         17.91         15.17         5.11 o                         
 -11   6   4        963.49        997.67        32.88 o                         
 -10   6   4        188.42        195.10        14.55 o                         
  -9   6   4        539.28        569.14        21.43 o                         
  -8   6   4        348.57        351.38        15.90 o                         
  -7   6   4       1176.05       1230.66        29.85 o                         
  -6   6   4       1851.24       1862.00        38.70 o                         
  -5   6   4       3752.45       3863.85        67.01 o                         
  -4   6   4       1034.97       1027.42        24.62 o                         
  -3   6   4        202.63        215.64        11.78 o                         
  -2   6   4       1440.82       1420.46        49.80 o                         
  -1   6   4        165.65        193.00        11.86 o                         
   0   6   4       1607.96       1577.57        32.47 o                         
   1   6   4          5.97          5.66         3.62 o                         
   2   6   4       2147.52       2352.96        41.76 o                         
   3   6   4        209.88        249.30        14.63 o                         
   4   6   4       1748.59       1688.31        42.91 o                         
   5   6   4        742.70        819.90        29.22 o                         
   6   6   4       3146.10       3132.13        63.47 o                         
   7   6   4         15.97          5.54         4.72 o                         
   8   6   4        332.34        352.69        37.41 o                         
   9   6   4        717.40        802.40        46.47 o                         
  10   6   4        183.34        152.60        16.18 o                         
  11   6   4        449.34        550.16        34.35 o                         
  12   6   4        130.37        114.81        13.05 o                         
  13   6   4        586.04        598.03        27.57 o                         
  14   6   4          1.05          2.78         4.67 o                         
  15   6   4        157.85        171.96        16.70 o                         
  16   6   4          0.05         -3.36         3.36 o                         
 -17   7   4         27.09         20.26         5.05 o                         
 -16   7   4         12.69         18.54         6.74 o                         
 -15   7   4        149.58        162.67        14.81 o                         
 -14   7   4        210.60        253.14        20.02 o                         
 -13   7   4         16.56         17.69         6.38 o                         
 -12   7   4        103.16        106.36        11.14 o                         
 -11   7   4         75.45         95.34        10.04 o                         
 -10   7   4          5.99          1.84         4.98 o                         
  -9   7   4        104.00         90.59        10.34 o                         
  -8   7   4          1.04         -1.52         5.34 o                         
  -7   7   4        308.78        294.47        17.50 o                         
  -6   7   4       1259.03       1233.10        35.31 o                         
  -5   7   4         83.39         78.63         8.28 o                         
  -4   7   4       1002.30       1032.15        26.47 o                         
  -3   7   4        338.65        327.17        15.21 o                         
  -2   7   4         82.27         92.43         9.45 o                         
  -1   7   4        344.03        323.03        21.35 o                         
   0   7   4          5.30          4.41         4.55 o                         
   1   7   4        143.30        130.23        10.54 o                         
   2   7   4         62.00         52.48         6.62 o                         
   3   7   4        469.34        528.77        50.61 o                         
   4   7   4         25.03         17.68         6.10 o                         
   5   7   4       1417.25       1317.01        48.27 o                         
   6   7   4         89.44         83.25        11.78 o                         
   7   7   4        810.84        780.66        36.24 o                         
   8   7   4          0.54          0.97         6.97 o                         
   9   7   4        383.42        353.24        23.70 o                         
  10   7   4         18.64         26.20        10.15 o                         
  11   7   4        191.95        163.52        18.49 o                         
  12   7   4        322.33        350.15        20.83 o                         
  13   7   4          8.06          6.75         4.67 o                         
  14   7   4         27.57         34.82        17.13 o                         
  15   7   4         21.28         33.33         9.31 o                         
 -16   8   4         36.36         34.85         9.73 o                         
 -15   8   4          4.72          1.74         5.16 o                         
 -14   8   4          4.36          5.71         4.39 o                         
 -13   8   4         62.28         64.65         8.89 o                         
 -12   8   4          3.68          0.04         4.87 o                         
 -11   8   4          0.19          5.28         4.48 o                         
 -10   8   4         45.78         46.99         7.57 o                         
  -9   8   4        157.25        173.03        13.54 o                         
  -8   8   4         37.13         21.78         6.65 o                         
  -7   8   4         11.45         12.23         6.22 o                         
  -6   8   4        342.23        356.35        21.46 o                         
  -5   8   4        408.45        492.56        22.97 o                         
  -4   8   4         51.30         56.74         9.16 o                         
  -3   8   4          0.75         -4.57         5.39 o                         
  -2   8   4         94.51        111.84        13.35 o                         
  -1   8   4          1.95         -0.56         9.03 o                         
   0   8   4        205.10        190.23        20.92 o                         
   1   8   4          0.40          3.59         6.30 o                         
   2   8   4         53.96         40.50         9.85 o                         
   3   8   4        470.70        455.97        27.74 o                         
   4   8   4          0.18         -7.81        10.22 o                         
   5   8   4        437.20        467.92        40.93 o                         
   6   8   4        174.82        155.65        16.82 o                         
   7   8   4        175.01        148.25        15.95 o                         
   8   8   4         84.92         63.51        10.85 o                         
   9   8   4         66.70         66.10        12.51 o                         
  10   8   4         12.18          2.63         6.31 o                         
  11   8   4          5.32          6.74         4.93 o                         
  12   8   4          0.01          2.26         3.98 o                         
  13   8   4          0.15          3.20         3.65 o                         
 -14   9   4          4.14          5.06         3.28 o                         
 -13   9   4          0.00         -0.17         3.42 o                         
 -12   9   4          9.88          6.71         4.42 o                         
 -11   9   4         27.42         31.10         6.65 o                         
 -10   9   4          1.78         -2.59         5.20 o                         
  -9   9   4         98.72         68.07        11.49 o                         
  -8   9   4         26.33         15.79        12.10 o                         
  -7   9   4         96.23         90.41        11.28 o                         
  -6   9   4          7.69         14.56         6.38 o                         
  -5   9   4        339.14        323.77        22.61 o                         
  -4   9   4        268.42        275.31        18.53 o                         
  -3   9   4        324.41        372.98        28.62 o                         
  -2   9   4         62.17         61.23        12.32 o                         
  -1   9   4        123.99        160.39        23.76 o                         
   0   9   4          0.04         -0.56         8.99 o                         
   1   9   4          0.73          0.97         9.24 o                         
   2   9   4        429.78        312.00        33.07 o                         
   3   9   4        112.03        122.39        14.76 o                         
   4   9   4          3.26          2.50         7.17 o                         
   5   9   4          4.23          8.37         8.25 o                         
   6   9   4         78.39         93.40        10.81 o                         
   7   9   4         26.21         32.00         6.98 o                         
   8   9   4          1.42         -3.43         4.48 o                         
   9   9   4         32.18         17.43         6.06 o                         
  10   9   4         99.22        124.57        15.67 o                         
  11   9   4          1.40         -3.69         5.34 o                         
  12   9   4         53.22         50.26        12.23 o                         
 -12  10   4         39.95         32.74         6.76 o                         
 -11  10   4        148.70        149.90        10.67 o                         
 -10  10   4         24.18         28.59         6.27 o                         
  -9  10   4         31.53         13.14         5.42 o                         
  -8  10   4         11.79         13.30         5.44 o                         
  -7  10   4        239.73        262.91        20.15 o                         
  -6  10   4         40.05         36.50         8.63 o                         
  -5  10   4         29.54         30.71         7.67 o                         
  -4  10   4        237.93        240.47        18.63 o                         
  -3  10   4         36.96         26.46        14.69 o                         
  -2  10   4        279.71        280.42        24.47 o                         
  -1  10   4         58.84         52.68        11.99 o                         
   0  10   4        159.56        180.36        17.01 o                         
   1  10   4          0.45         -4.87         4.98 o                         
   2  10   4          6.08         10.40         5.05 o                         
   3  10   4          4.93          8.99         5.84 o                         
   4  10   4        459.93        485.53        41.37 o                         
   5  10   4          7.58         15.17         6.60 o                         
   6  10   4        171.03        236.59        18.49 o                         
   7  10   4         40.70         36.71        15.95 o                         
   8  10   4        337.63        351.34        20.90 o                         
   9  10   4         13.73         16.50         5.17 o                         
  -9  11   4          0.40         -2.47         4.32 o                         
  -8  11   4        167.82        145.00        13.87 o                         
  -7  11   4        166.05        156.80        12.83 o                         
  -6  11   4         98.14        128.39        14.97 o                         
  -5  11   4         46.61         43.77         9.10 o                         
  -4  11   4         78.38         80.49         9.58 o                         
  -3  11   4         90.16         92.02        15.06 o                         
  -2  11   4         73.43         85.33        14.24 o                         
  -1  11   4        348.77        353.53        20.32 o                         
   0  11   4         54.90         65.38         8.96 o                         
   1  11   4        417.29        458.53        21.28 o                         
   2  11   4         36.00         30.98        11.04 o                         
   3  11   4         56.62         77.01        12.43 o                         
   4  11   4         13.57         22.44         7.10 o                         
   5  11   4         75.64         98.98        22.14 o                         
   6  11   4         26.25         28.01         6.04 o                         
  -2  12   4          8.48          4.95         4.31 o                         
  -1  12   4         52.42         57.00        17.62 o                         
   0  12   4        294.81        237.03        18.98 o                         
 -20   1   5         15.75         14.05         4.76 o                         
 -19   1   5          0.37          4.62         5.30 o                         
 -18   1   5         53.24         52.32         9.89 o                         
 -17   1   5         58.83         54.25         9.94 o                         
 -16   1   5          5.18          4.48         4.09 o                         
 -15   1   5          6.28          4.73         4.31 o                         
 -14   1   5         29.67         21.66         5.11 o                         
 -13   1   5        582.93        600.48        17.88 o                         
 -12   1   5         53.02         62.52         6.54 o                         
 -11   1   5        195.25        201.17        10.24 o                         
 -10   1   5        115.63        103.54         8.94 o                         
  -9   1   5          8.31          9.60         3.42 o                         
  -8   1   5        376.92        386.71        28.96 o                         
  -7   1   5        320.36        302.32        24.91 o                         
  -6   1   5        273.52        274.82        26.36 o                         
  -5   1   5       2097.14       2132.26        44.15 o                         
  -4   1   5         88.93        100.24         8.54 o                         
  -3   1   5        237.88        236.29        11.12 o                         
  -2   1   5         10.59          8.95         2.72 o                         
  -1   1   5        219.43        206.70        14.14 o                         
   0   1   5        475.68        541.71        23.29 o                         
   1   1   5       6822.37       7317.22       105.58 o                         
   2   1   5         10.88          9.53         4.53 o                         
   3   1   5        759.25        713.57        28.44 o                         
   4   1   5        386.82        369.04        18.91 o                         
   5   1   5        480.63        474.46        25.55 o                         
   6   1   5       1992.20       2003.92        43.12 o                         
   7   1   5        301.73        293.51        16.92 o                         
   8   1   5        733.74        717.73        27.77 o                         
   9   1   5          0.64          0.63         4.73 o                         
  10   1   5        631.21        665.68        27.47 o                         
  11   1   5         15.88          7.38         5.62 o                         
  12   1   5        137.78        152.78        13.93 o                         
  13   1   5        139.44        126.76        15.10 o                         
  14   1   5        304.99        334.28        20.78 o                         
  15   1   5         11.99         11.35         4.34 o                         
  16   1   5        129.37        130.16        11.10 o                         
  17   1   5         73.62         60.62         9.81 o                         
 -20   2   5          2.95          1.13         3.13 o                         
 -19   2   5         99.28         92.63        10.82 o                         
 -18   2   5          0.83          0.57         4.45 o                         
 -17   2   5         38.24         26.81         6.59 o                         
 -16   2   5          0.15          3.27         6.27 o                         
 -15   2   5        406.55        379.07        23.69 o                         
 -14   2   5        360.18        399.33        18.88 o                         
 -13   2   5        118.19        123.66        11.55 o                         
 -12   2   5        762.47        768.99        27.44 o                         
 -11   2   5       3380.91       3323.35        63.51 o                         
 -10   2   5        207.69        214.47        11.88 o                         
  -9   2   5       1225.84       1215.72        26.96 o                         
  -8   2   5        433.27        402.58        13.56 o                         
  -7   2   5         22.38         30.35         6.81 o                         
  -6   2   5       1665.61       1439.17        41.38 o                         
  -5   2   5        148.50        170.10        13.63 o                         
  -4   2   5       6216.97       6466.04       111.92 o                         
  -3   2   5        528.54        547.28        22.37 o                         
  -2   2   5       3652.31       3550.72        80.24 o                         
  -1   2   5       2182.16       2028.53        66.03 o                         
   0   2   5       1518.60       1475.20        45.80 o                         
   1   2   5        412.49        361.67        18.76 o                         
   2   2   5       2609.68       2727.59        68.86 o                         
   3   2   5       3336.79       3295.83        69.01 o                         
   4   2   5       1323.88       1323.17        40.42 o                         
   5   2   5       2863.94       2746.29        46.81 o                         
   6   2   5          9.84         10.39         3.39 o                         
   7   2   5       2207.51       2246.50        37.27 o                         
   8   2   5       3875.19       3901.61        60.19 o                         
   9   2   5        644.50        619.79        29.11 o                         
  10   2   5         66.68         67.73         9.84 o                         
  11   2   5        715.66        758.76        39.96 o                         
  12   2   5         25.94          9.76         8.73 o                         
  13   2   5        602.07        658.95        44.29 o                         
  14   2   5         15.63         21.17         7.15 o                         
  15   2   5        372.86        374.48        34.50 o                         
  16   2   5         34.58         52.04         8.56 o                         
  17   2   5        380.67        317.08        17.60 o                         
 -19   3   5         36.35         31.86         5.15 o                         
 -18   3   5        232.02        232.47        15.76 o                         
 -17   3   5         45.12         49.23        12.11 o                         
 -16   3   5         70.19         93.12        13.32 o                         
 -15   3   5          0.34         -5.17         5.72 o                         
 -14   3   5         85.72         88.85        13.68 o                         
 -13   3   5        632.89        773.81        40.41 o                         
 -12   3   5        587.44        536.61        40.57 o                         
 -11   3   5        730.07        810.40        27.71 o                         
 -10   3   5        886.44        834.51        24.73 o                         
  -9   3   5       2062.59       2119.05        38.58 o                         
  -8   3   5        783.75        749.36        18.58 o                         
  -7   3   5       2631.92       2486.55        37.82 o                         
  -6   3   5         54.78         41.84         9.48 o                         
  -5   3   5       8770.76       8979.12       214.71 o                         
  -4   3   5         24.49         38.91         8.24 o                         
  -3   3   5       2753.18       2783.97        63.93 o                         
  -2   3   5         47.21         35.08         9.34 o                         
  -1   3   5       2195.42       2184.41        52.15 o                         
   0   3   5       1065.55       1022.32        33.26 o                         
   1   3   5       8204.63       8263.25       136.15 o                         
   2   3   5        746.25        703.11        27.29 o                         
   3   3   5        890.73        888.88        31.92 o                         
   4   3   5        560.73        507.78        18.99 o                         
   5   3   5       3253.02       3246.23        56.32 o                         
   6   3   5       6362.40       6265.15        83.55 o                         
   7   3   5         89.54         95.59         9.31 o                         
   8   3   5       1377.57       1315.86        32.45 o                         
   9   3   5        151.12        153.17        10.13 o                         
  10   3   5       1269.41       1291.81        45.67 o                         
  11   3   5         63.07         80.34        13.81 o                         
  12   3   5        514.48        529.91        32.03 o                         
  13   3   5        419.82        399.46        23.21 o                         
  14   3   5        648.11        678.61        36.39 o                         
  15   3   5         88.77         90.26         9.81 o                         
  16   3   5        150.61        157.18        11.40 o                         
  17   3   5        109.26        142.68        10.42 o                         
 -19   4   5          8.73         13.06         4.17 o                         
 -18   4   5         15.50          2.18         3.78 o                         
 -17   4   5         29.79         28.03         7.60 o                         
 -16   4   5         80.14        102.85        13.48 o                         
 -15   4   5        179.77        193.86        19.25 o                         
 -14   4   5        173.61        181.04        46.54 o                         
 -13   4   5        110.08        142.25        19.67 o                         
 -12   4   5        180.87        196.25        20.56 o                         
 -11   4   5        710.69        740.43        28.41 o                         
 -10   4   5        274.29        309.41        13.70 o                         
  -9   4   5        266.08        282.15        13.62 o                         
  -8   4   5          2.40          3.83         3.10 o                         
  -7   4   5          0.59         -2.10         3.71 o                         
  -6   4   5        537.02        571.11        18.86 o                         
  -5   4   5        183.35        171.22        10.22 o                         
  -4   4   5        650.10        640.51        35.87 o                         
  -3   4   5         36.50         48.16        13.50 o                         
  -2   4   5       1926.42       1924.39        47.57 o                         
  -1   4   5        946.05       1025.14        71.27 o                         
   0   4   5        760.49        665.76        32.70 o                         
   1   4   5       1924.41       1939.24        46.42 o                         
   2   4   5        174.50        166.36        10.71 o                         
   3   4   5       1224.81       1191.57        36.07 o                         
   4   4   5        827.55        960.23        32.87 o                         
   5   4   5        842.30        787.95        27.88 o                         
   6   4   5       1795.37       1741.71        44.25 o                         
   7   4   5        831.46        770.64        27.42 o                         
   8   4   5       1412.69       1437.99        35.82 o                         
   9   4   5         80.81         64.85        12.05 o                         
  10   4   5         91.15         70.68        11.04 o                         
  11   4   5        639.88        665.11        53.38 o                         
  12   4   5         11.14         20.18         9.67 o                         
  13   4   5        579.41        601.39        38.80 o                         
  14   4   5          7.67          5.50         4.69 o                         
  15   4   5        227.14        258.42        13.60 o                         
  16   4   5         57.43         61.41         6.84 o                         
 -18   5   5         17.85         14.47         4.80 o                         
 -17   5   5          5.12          2.06         4.16 o                         
 -16   5   5          2.77          7.39         4.55 o                         
 -15   5   5          0.02         -0.75         4.20 o                         
 -14   5   5          0.11         -2.64         7.02 o                         
 -13   5   5         43.88         49.65        15.78 o                         
 -12   5   5         20.11         19.94         9.56 o                         
 -11   5   5          8.66         17.51        11.44 o                         
 -10   5   5          0.37          2.41         7.30 o                         
  -9   5   5        644.74        713.16        22.35 o                         
  -8   5   5          2.17          1.23         3.70 o                         
  -7   5   5        302.13        285.16        14.32 o                         
  -6   5   5        340.68        356.74        17.16 o                         
  -5   5   5          9.14         16.60         3.75 o                         
  -4   5   5          0.05          0.41         2.56 o                         
  -3   5   5         13.92          9.41         2.91 o                         
  -2   5   5        630.62        666.07        18.78 o                         
  -1   5   5        304.84        292.64        16.93 o                         
   0   5   5         66.53         71.52         9.76 o                         
   1   5   5        718.03        694.20        22.07 o                         
   2   5   5          4.92          8.96         3.27 o                         
   3   5   5        119.62        114.90        11.51 o                         
   4   5   5        187.09        173.45        13.29 o                         
   5   5   5        384.85        394.45        22.09 o                         
   6   5   5          3.25          2.78         5.41 o                         
   7   5   5          2.58          7.50         4.97 o                         
   8   5   5          3.70          3.54         4.80 o                         
   9   5   5         32.82         48.03        10.51 o                         
  10   5   5         42.97         54.20        10.38 o                         
  11   5   5        220.50        243.35        29.65 o                         
  12   5   5         76.23         78.97        12.25 o                         
  13   5   5          4.02          6.47         5.25 o                         
  14   5   5         68.05         82.15         9.15 o                         
  15   5   5         37.98         41.47         6.09 o                         
 -17   6   5         41.96         29.64         5.97 o                         
 -16   6   5         17.35          9.84         4.16 o                         
 -15   6   5          1.22          0.23         4.55 o                         
 -14   6   5         17.31         14.46         7.07 o                         
 -13   6   5        169.96        142.40        16.98 o                         
 -12   6   5         39.42         50.45         9.80 o                         
 -11   6   5        136.03        133.89        14.96 o                         
 -10   6   5         20.29         23.76         6.57 o                         
  -9   6   5         40.24         44.31         7.43 o                         
  -8   6   5        393.31        398.13        23.42 o                         
  -7   6   5         17.32         10.09         4.52 o                         
  -6   6   5         62.58         63.08        11.41 o                         
  -5   6   5        164.75        157.47        13.85 o                         
  -4   6   5        504.13        571.25        23.01 o                         
  -3   6   5         48.28         47.60         6.86 o                         
  -2   6   5         84.60        100.70         8.87 o                         
  -1   6   5          7.14          5.37         7.36 o                         
   0   6   5        146.46        139.80        11.36 o                         
   1   6   5          2.83          4.46         3.51 o                         
   2   6   5         67.62         71.54         7.22 o                         
   3   6   5        231.40        247.50        15.64 o                         
   4   6   5        640.83        629.75        23.61 o                         
   5   6   5          0.25          3.28         5.41 o                         
   6   6   5        421.07        409.22        25.95 o                         
   7   6   5        311.76        355.63        23.71 o                         
   8   6   5          0.31          1.77         5.71 o                         
   9   6   5        211.18        213.23        26.50 o                         
  10   6   5          0.69          7.24         6.01 o                         
  11   6   5         65.71         68.70        18.21 o                         
  12   6   5         14.13         11.32         5.59 o                         
  13   6   5         22.19         30.85         7.64 o                         
  14   6   5          2.34          4.63         3.67 o                         
  15   6   5         24.40         27.48         8.79 o                         
 -16   7   5         88.50         74.00        10.29 o                         
 -15   7   5          0.86          3.91         4.25 o                         
 -14   7   5         89.25         84.82        11.21 o                         
 -13   7   5         85.07         93.82        16.23 o                         
 -12   7   5        107.21        103.46        12.26 o                         
 -11   7   5         20.96         11.85         5.62 o                         
 -10   7   5         44.37         34.97         8.81 o                         
  -9   7   5         53.55         50.53         9.09 o                         
  -8   7   5         22.69         26.88         7.08 o                         
  -7   7   5        150.98        150.48        13.96 o                         
  -6   7   5          8.86          5.64         5.05 o                         
  -5   7   5        705.21        712.93        29.86 o                         
  -4   7   5         27.58         35.16         6.25 o                         
  -3   7   5         72.62         75.63         8.35 o                         
  -2   7   5         13.72         18.51         5.12 o                         
  -1   7   5        779.99        794.74        32.15 o                         
   0   7   5        119.46        104.36        10.82 o                         
   1   7   5        946.63        916.16        38.40 o                         
   2   7   5        804.64        789.64        36.67 o                         
   3   7   5         51.39         37.53        16.17 o                         
   4   7   5          3.46         10.08         7.90 o                         
   5   7   5        676.89        681.88        35.11 o                         
   6   7   5       1164.48       1248.53        54.11 o                         
   7   7   5        181.16        171.56        17.08 o                         
   8   7   5        229.60        219.90        18.84 o                         
   9   7   5          0.30          4.53         5.58 o                         
  10   7   5        317.91        334.83        21.20 o                         
  11   7   5         22.33          9.62         5.52 o                         
  12   7   5        156.80        192.89        23.20 o                         
  13   7   5         24.42         26.05        16.03 o                         
 -15   8   5        147.77        140.75        13.61 o                         
 -14   8   5         47.87         45.67         7.54 o                         
 -13   8   5        118.90        129.28        15.87 o                         
 -12   8   5         59.42         61.07         8.58 o                         
 -11   8   5         61.57         61.15         7.54 o                         
 -10   8   5        213.31        213.87        15.23 o                         
  -9   8   5         37.52         46.19         8.13 o                         
  -8   8   5        667.88        641.12        27.75 o                         
  -7   8   5          9.36         11.53         6.71 o                         
  -6   8   5        944.90       1088.09        40.90 o                         
  -5   8   5        276.08        248.35        17.64 o                         
  -4   8   5        204.50        207.46        16.52 o                         
  -3   8   5         14.36          6.04         5.58 o                         
  -2   8   5       1196.13       1184.13        65.35 o                         
  -1   8   5         53.97         42.03        29.80 o                         
   0   8   5        859.62        939.70        47.25 o                         
   1   8   5        510.46        567.14        44.00 o                         
   2   8   5        475.52        487.07        28.80 o                         
   3   8   5        800.91        832.72        52.21 o                         
   4   8   5        120.06        216.57        22.66 o                         
   5   8   5         76.80         69.79        13.43 o                         
   6   8   5         38.11         28.06         8.00 o                         
   7   8   5        169.55        136.89        21.65 o                         
   8   8   5         49.91         81.55        13.15 o                         
   9   8   5        239.13        306.94        28.35 o                         
  10   8   5          0.03         -0.07         4.72 o                         
  11   8   5        318.65        336.69        25.42 o                         
  12   8   5          3.61          4.57         4.91 o                         
 -13   9   5        133.69        124.51        12.91 o                         
 -12   9   5         81.31         78.60         8.73 o                         
 -11   9   5          2.94          7.24         3.56 o                         
 -10   9   5         66.69         66.53         8.72 o                         
  -9   9   5        207.45        200.00        17.92 o                         
  -8   9   5          0.67         -2.78         5.65 o                         
  -7   9   5        265.36        241.60        20.65 o                         
  -6   9   5         65.11         66.66         9.20 o                         
  -5   9   5        289.98        321.42        21.74 o                         
  -4   9   5          9.44         10.98         5.76 o                         
  -3   9   5        339.84        323.48        26.13 o                         
  -2   9   5          0.06         -7.38         8.38 o                         
  -1   9   5        298.39        268.29        38.33 o                         
   0   9   5         33.53         21.47         8.91 o                         
   1   9   5        476.30        539.57        45.25 o                         
   2   9   5        138.21        162.44        18.87 o                         
   3   9   5        210.71        240.46        24.11 o                         
   4   9   5        522.19        616.32        42.66 o                         
   5   9   5        221.96        212.54        33.89 o                         
   6   9   5        359.28        373.88        24.80 o                         
   7   9   5         53.73         43.86         8.20 o                         
   8   9   5         91.91         88.85        15.99 o                         
   9   9   5          2.41          5.44         3.85 o                         
  10   9   5        144.25        164.62        13.10 o                         
 -11  10   5          0.29         -2.82         3.48 o                         
 -10  10   5         13.71          8.18         5.70 o                         
  -9  10   5         16.06         10.42         5.47 o                         
  -8  10   5         16.97         11.66         9.64 o                         
  -7  10   5          0.62          4.33         5.37 o                         
  -6  10   5         86.38         87.56        11.52 o                         
  -5  10   5         58.14         46.85         7.50 o                         
  -4  10   5          0.78          2.83         4.77 o                         
  -3  10   5         35.45         30.83         9.10 o                         
  -2  10   5        295.02        231.83        21.80 o                         
  -1  10   5         25.72         27.43        10.69 o                         
   0  10   5         11.62         11.97         7.12 o                         
   1  10   5         29.37         22.70        10.82 o                         
   2  10   5         57.29         52.15         8.58 o                         
   3  10   5         68.10         51.82        11.66 o                         
   4  10   5         13.08         12.17         5.62 o                         
   5  10   5         18.27         24.37         7.96 o                         
   6  10   5        144.81        152.73        11.58 o                         
   7  10   5         20.09         22.21         7.06 o                         
   8  10   5         47.93         34.26        10.09 o                         
  -7  11   5          1.48         -0.63         3.86 o                         
  -6  11   5          5.50          5.90         3.78 o                         
  -5  11   5         13.50         10.88         3.80 o                         
  -4  11   5         36.98         36.37         7.31 o                         
  -3  11   5         45.27         38.52         8.16 o                         
  -2  11   5          0.71         -4.36         4.36 o                         
  -1  11   5          0.00         -2.31         3.80 o                         
   0  11   5          2.26          2.98         4.45 o                         
   1  11   5         23.69         20.30         4.80 o                         
   2  11   5         40.52         33.32         5.64 o                         
   3  11   5         16.84         12.76         5.66 o                         
   4  11   5         21.89          6.90         4.02 o                         
 -19   0   6         48.24         52.55         9.83 o                         
 -18   0   6         47.35         71.17        19.35 o                         
 -17   0   6        104.90         68.25        11.21 o                         
 -16   0   6        444.18        566.89        32.79 o                         
 -15   0   6          1.44          2.67         6.18 o                         
 -14   0   6        162.62        218.55        21.85 o                         
 -13   0   6          0.68         11.38         7.49 o                         
 -12   0   6       1458.84       1578.83        68.51 o                         
 -11   0   6          7.35          1.97         4.58 o                         
 -10   0   6         79.10         79.17        10.01 o                         
  -9   0   6         25.19         42.46         6.88 o                         
  -8   0   6       8120.07       7743.50       111.09 o                         
  -7   0   6         31.85         25.71         5.36 o                         
  -6   0   6       3382.91       3124.34       104.40 o                         
  -5   0   6       1238.79       1192.64        53.39 o                         
  -4   0   6       3785.59       3571.60       244.31 o                         
  -3   0   6       2343.01       2172.76        59.14 o                         
  -2   0   6       1832.18       1866.99        65.33 o                         
  -1   0   6       5884.89       5979.34       147.31 o                         
   0   0   6       1760.42       1881.04        66.89 o                         
   1   0   6       3495.46       3353.59        98.75 o                         
   2   0   6          9.83         11.87         6.22 o                         
   3   0   6       3203.77       3061.53        61.13 o                         
   4   0   6        550.33        617.33        25.81 o                         
   5   0   6       1443.67       1435.69        46.82 o                         
   6   0   6         11.90         14.06         6.22 o                         
   7   0   6       4887.12       5038.32       147.67 o                         
   8   0   6       5511.88       5529.47       130.82 o                         
   9   0   6        136.32        134.17        21.10 o                         
  10   0   6        304.75        350.28        33.95 o                         
  11   0   6         74.01         76.72        15.43 o                         
  12   0   6       1113.89       1137.20        63.81 o                         
  13   0   6        139.90        136.76        40.26 o                         
  14   0   6        351.88        385.43        29.59 o                         
  15   0   6         91.28         60.31        11.77 o                         
  16   0   6        127.82        160.41        20.49 o                         
 -19   1   6          0.24          1.37         3.18 o                         
 -18   1   6          1.55          0.50         4.30 o                         
 -17   1   6         58.25         78.24         8.09 o                         
 -16   1   6        243.58        226.65        13.29 o                         
 -15   1   6        503.97        506.42        20.74 o                         
 -14   1   6         32.74         20.81         5.26 o                         
 -13   1   6        212.74        214.22        13.94 o                         
 -12   1   6         12.98         22.39         5.67 o                         
 -11   1   6       2399.32       2391.17        43.10 o                         
 -10   1   6        730.29        715.82        19.52 o                         
  -9   1   6        367.17        396.72        14.00 o                         
  -8   1   6        228.82        227.42        10.24 o                         
  -7   1   6        106.83         84.42         6.00 o                         
  -6   1   6        116.89        120.18         7.76 o                         
  -5   1   6        359.29        341.05        20.46 o                         
  -4   1   6        895.70        866.78        31.34 o                         
  -3   1   6        327.45        342.50        16.64 o                         
  -2   1   6       3113.20       2976.52        64.48 o                         
  -1   1   6         95.46        113.75        12.46 o                         
   0   1   6       5045.97       5179.30        94.37 o                         
   1   1   6        240.07        212.46        13.29 o                         
   2   1   6        579.71        481.37        15.63 o                         
   3   1   6         48.63         50.18         4.56 o                         
   4   1   6       2991.17       2959.81        43.92 o                         
   5   1   6          3.61         -3.17         3.17 o                         
   6   1   6       1421.55       1395.32        35.33 o                         
   7   1   6        448.88        483.66        20.73 o                         
   8   1   6       2301.10       2362.41        54.90 o                         
   9   1   6         10.39          8.16        10.13 o                         
  10   1   6        921.47       1021.10        36.46 o                         
  11   1   6        149.50        180.95        14.59 o                         
  12   1   6        472.14        527.51        24.54 o                         
  13   1   6        332.97        348.30        18.80 o                         
  14   1   6        137.02        119.50        10.03 o                         
  15   1   6        525.47        531.84        21.26 o                         
  16   1   6         56.03         39.23         7.71 o                         
 -19   2   6          0.59         -1.02         3.44 o                         
 -18   2   6         23.18         33.87         7.83 o                         
 -17   2   6          5.85          4.50         6.11 o                         
 -16   2   6          1.25          9.41         4.43 o                         
 -15   2   6          0.03         -0.67         4.53 o                         
 -14   2   6         17.82          6.49         5.05 o                         
 -13   2   6         32.35         47.20         8.44 o                         
 -12   2   6        426.77        431.72        21.33 o                         
 -11   2   6         95.72        100.35         8.68 o                         
 -10   2   6          3.10          1.46         3.61 o                         
  -9   2   6         10.92         15.47         3.78 o                         
  -8   2   6        932.58       1001.86        22.35 o                         
  -7   2   6        148.85        136.33         7.56 o                         
  -6   2   6        379.73        357.58        16.19 o                         
  -5   2   6         16.28         16.39         2.82 o                         
  -4   2   6        103.68        101.58        13.19 o                         
  -3   2   6        110.35        132.47        18.96 o                         
  -2   2   6        246.18        263.95        19.94 o                         
  -1   2   6        333.51        322.44        46.68 o                         
   0   2   6       1229.21       1395.54        58.02 o                         
   1   2   6        510.60        477.00        20.89 o                         
   2   2   6        869.08        942.92        22.84 o                         
   3   2   6       1614.34       1620.99        31.91 o                         
   4   2   6         80.54         66.14         7.28 o                         
   5   2   6        123.07        120.94         8.35 o                         
   6   2   6         71.84         63.96         6.63 o                         
   7   2   6         43.29         31.78         5.12 o                         
   8   2   6        870.24        829.28        26.66 o                         
   9   2   6        667.79        640.02        61.38 o                         
  10   2   6         44.28         38.64         8.77 o                         
  11   2   6         23.24         48.58         9.22 o                         
  12   2   6        266.15        285.07        18.82 o                         
  13   2   6         25.76         33.67         7.38 o                         
  14   2   6         58.13         53.59         7.94 o                         
  15   2   6         46.51         41.69         7.38 o                         
  16   2   6         25.81         19.93         4.55 o                         
 -19   3   6          0.00         -0.28         3.20 o                         
 -18   3   6         12.18         14.28         6.19 o                         
 -17   3   6         14.56          9.60         4.03 o                         
 -16   3   6          6.59          5.28         4.54 o                         
 -15   3   6        209.63        193.20        14.60 o                         
 -14   3   6         21.22         17.55         5.67 o                         
 -13   3   6          0.97          5.96         5.06 o                         
 -12   3   6         49.47         50.24         6.87 o                         
 -11   3   6        620.47        669.64        28.85 o                         
 -10   3   6         47.42         50.83         6.36 o                         
  -9   3   6        381.76        379.50        13.19 o                         
  -8   3   6         75.93         72.89         5.54 o                         
  -7   3   6          2.87         -0.18         2.49 o                         
  -6   3   6          9.44         10.35         3.22 o                         
  -5   3   6        823.34        838.62        18.83 o                         
  -4   3   6          1.65          1.04         2.41 o                         
  -3   3   6        229.70        227.25        10.20 o                         
  -2   3   6         69.59         56.08         5.11 o                         
  -1   3   6        125.28        150.89        10.38 o                         
   0   3   6         77.67         63.21         6.49 o                         
   1   3   6        323.79        320.76        12.17 o                         
   2   3   6          8.18          9.08         3.81 o                         
   3   3   6         45.90         53.70         6.90 o                         
   4   3   6         33.46         25.95         5.13 o                         
   5   3   6          0.52         -3.17         3.61 o                         
   6   3   6        625.38        657.94        28.14 o                         
   7   3   6         20.22         11.97         4.23 o                         
   8   3   6         20.71         15.23         9.44 o                         
   9   3   6        191.68        162.19        36.86 o                         
  10   3   6          0.14          2.85         7.34 o                         
  11   3   6          5.89         -1.98         6.63 o                         
  12   3   6          9.60         16.89         7.43 o                         
  13   3   6         36.31         35.25         8.06 o                         
  14   3   6         29.74         19.55         5.73 o                         
  15   3   6          1.40          1.19         4.11 o                         
 -18   4   6         10.38         11.94         4.20 o                         
 -17   4   6         26.25         26.03         4.76 o                         
 -16   4   6         45.06         57.50         7.86 o                         
 -15   4   6          1.71         -1.24         3.98 o                         
 -14   4   6        101.84        104.46        11.08 o                         
 -13   4   6        134.42        106.34        10.40 o                         
 -12   4   6        359.52        371.09        18.40 o                         
 -11   4   6        170.05        169.06        12.39 o                         
 -10   4   6         39.95         35.16         6.10 o                         
  -9   4   6        122.84        121.85         8.62 o                         
  -8   4   6        322.37        326.62        13.23 o                         
  -7   4   6          2.60          5.87         3.36 o                         
  -6   4   6        309.44        318.36        14.72 o                         
  -5   4   6        464.58        493.79        22.73 o                         
  -4   4   6        918.88        920.59        22.40 o                         
  -3   4   6          4.10          2.60         2.79 o                         
  -2   4   6        651.42        694.10        19.96 o                         
  -1   4   6        741.94        744.29        23.03 o                         
   0   4   6        478.27        464.46        22.36 o                         
   1   4   6       1140.20       1154.83        33.12 o                         
   2   4   6         69.24         70.50        10.08 o                         
   3   4   6       1335.18       1395.63        46.52 o                         
   4   4   6         48.82         40.93         8.28 o                         
   5   4   6        358.45        348.06        19.51 o                         
   6   4   6          9.59         11.36         4.99 o                         
   7   4   6       3328.41       3416.12        83.18 o                         
   8   4   6          0.83         -1.96         5.89 o                         
   9   4   6         11.04          8.90         6.50 o                         
  10   4   6        151.34        148.07        21.64 o                         
  11   4   6        269.77        265.96        22.38 o                         
  12   4   6        223.44        262.90        20.87 o                         
  13   4   6         71.45         59.25         9.55 o                         
  14   4   6         77.72         80.32         9.90 o                         
  15   4   6          0.56         -2.75         2.86 o                         
 -18   5   6         65.06         45.53        11.15 o                         
 -17   5   6          0.38         -0.26         4.11 o                         
 -16   5   6         40.20         40.92         7.00 o                         
 -15   5   6        200.29        207.65        17.72 o                         
 -14   5   6        172.77        166.23        11.97 o                         
 -13   5   6        403.05        420.42        19.94 o                         
 -12   5   6         36.96         28.88         7.03 o                         
 -11   5   6        721.41        730.71        28.11 o                         
 -10   5   6        225.39        257.38        15.07 o                         
  -9   5   6       1338.52       1401.21        31.97 o                         
  -8   5   6          0.63          2.35         4.39 o                         
  -7   5   6        301.39        307.24        18.96 o                         
  -6   5   6        363.58        343.64        17.30 o                         
  -5   5   6        672.92        663.20        29.61 o                         
  -4   5   6        405.50        369.69        15.73 o                         
  -3   5   6        422.89        412.55        17.42 o                         
  -2   5   6       1934.37       1954.03        45.78 o                         
  -1   5   6        326.64        365.50        19.55 o                         
   0   5   6        969.28        940.80        31.49 o                         
   1   5   6         11.25         17.89         6.95 o                         
   2   5   6       2095.67       2070.89        60.84 o                         
   3   5   6        629.10        641.54        37.71 o                         
   4   5   6       1285.32       1365.71        49.11 o                         
   5   5   6       1089.12       1072.28        42.69 o                         
   6   5   6        198.97        195.94        19.71 o                         
   7   5   6        198.85        221.41        26.55 o                         
   8   5   6        805.88        825.59        66.01 o                         
   9   5   6         59.46         61.87        10.68 o                         
  10   5   6       1087.16       1142.40        59.81 o                         
  11   5   6        143.56        168.19        14.85 o                         
  12   5   6        192.37        182.93        20.68 o                         
  13   5   6        262.65        285.46        19.04 o                         
  14   5   6        151.22        170.42        17.25 o                         
 -16   6   6         17.45         26.17         8.69 o                         
 -15   6   6          3.10          6.35         4.70 o                         
 -14   6   6          1.13         -0.20         4.50 o                         
 -13   6   6         83.12         70.90        10.06 o                         
 -12   6   6        322.28        352.05        41.98 o                         
 -11   6   6        174.38        169.66        16.57 o                         
 -10   6   6       1030.17       1117.51        36.99 o                         
  -9   6   6        135.24        140.81        12.08 o                         
  -8   6   6       1050.20       1168.98        41.35 o                         
  -7   6   6         22.30         22.98         5.40 o                         
  -6   6   6        432.90        468.68        20.39 o                         
  -5   6   6        631.40        636.19        24.40 o                         
  -4   6   6        853.59        876.58        26.83 o                         
  -3   6   6        462.46        441.64        22.79 o                         
  -2   6   6        231.72        242.23        18.11 o                         
  -1   6   6       1060.37       1011.61        44.88 o                         
   0   6   6        313.33        326.69        17.98 o                         
   1   6   6       1966.35       1959.33        46.00 o                         
   2   6   6        980.12       1041.92        37.53 o                         
   3   6   6       1361.49       1419.43        56.66 o                         
   4   6   6          8.01         10.86         7.03 o                         
   5   6   6        732.70        725.46        41.42 o                         
   6   6   6        512.04        503.28        34.52 o                         
   7   6   6        667.00        680.21        27.52 o                         
   8   6   6        491.15        471.32        24.09 o                         
   9   6   6        172.68        176.34        16.42 o                         
  10   6   6        242.86        254.22        21.70 o                         
  11   6   6        135.04        125.44        14.56 o                         
  12   6   6        242.81        303.89        19.62 o                         
  13   6   6         41.44         45.16         7.14 o                         
 -15   7   6         36.65         40.10         7.04 o                         
 -14   7   6          4.51          4.08         4.67 o                         
 -13   7   6          0.74         -5.00         5.38 o                         
 -12   7   6         12.73          8.69         5.95 o                         
 -11   7   6        276.14        311.82        17.73 o                         
 -10   7   6         17.66         27.58         7.43 o                         
  -9   7   6        363.21        347.36        20.60 o                         
  -8   7   6        121.05        102.21        11.42 o                         
  -7   7   6          0.77          5.56         5.67 o                         
  -6   7   6         11.77          7.04         5.25 o                         
  -5   7   6         34.89         32.86         5.99 o                         
  -4   7   6        172.00        166.36        15.99 o                         
  -3   7   6         48.41         50.12        10.56 o                         
  -2   7   6        293.11        285.00        37.23 o                         
  -1   7   6        104.73         98.22        16.44 o                         
   0   7   6        167.70        173.17        17.71 o                         
   1   7   6         26.71         25.89         7.40 o                         
   2   7   6        927.13        938.43        39.91 o                         
   3   7   6        823.65        752.72        40.16 o                         
   4   7   6          8.02          5.18         6.66 o                         
   5   7   6          3.65          0.87         5.73 o                         
   6   7   6        231.13        219.94        18.73 o                         
   7   7   6          1.33          7.88         5.97 o                         
   8   7   6        492.88        463.83        67.25 o                         
   9   7   6          3.91          2.20         6.17 o                         
  10   7   6        232.39        219.55        15.08 o                         
  11   7   6          0.47          1.21         3.70 o                         
  12   7   6        158.45        154.36        11.85 o                         
 -14   8   6         17.97         17.22         5.91 o                         
 -13   8   6         30.08         30.39         5.62 o                         
 -12   8   6        150.63        143.99        13.49 o                         
 -11   8   6          8.63          6.90         3.87 o                         
 -10   8   6        429.22        392.67        19.36 o                         
  -9   8   6        102.51        100.33        10.28 o                         
  -8   8   6         13.70         16.05         5.01 o                         
  -7   8   6          0.75         -2.34         4.66 o                         
  -6   8   6          1.35         -2.36         6.94 o                         
  -5   8   6         12.33         13.96         6.99 o                         
  -4   8   6        122.17        124.58        14.14 o                         
  -3   8   6         17.83         12.65         5.55 o                         
  -2   8   6         22.02         20.43        12.54 o                         
  -1   8   6          1.97         -0.65        11.69 o                         
   0   8   6         18.52         15.26        11.04 o                         
   1   8   6        302.40        288.96        25.83 o                         
   2   8   6         92.86         83.05        11.97 o                         
   3   8   6         99.43        104.23        15.21 o                         
   4   8   6         52.77         52.42         9.90 o                         
   5   8   6         31.25         30.73         9.70 o                         
   6   8   6         20.96         17.97         8.04 o                         
   7   8   6         10.03         19.74         7.46 o                         
   8   8   6        126.81        114.51        16.60 o                         
   9   8   6          0.79          4.99         5.67 o                         
  10   8   6         35.51         40.51         5.99 o                         
 -12   9   6          0.38         -1.23         3.01 o                         
 -11   9   6         31.66         24.82         9.26 o                         
 -10   9   6          3.41          0.82         3.70 o                         
  -9   9   6         49.27         42.27        10.33 o                         
  -8   9   6         66.10         63.84        18.85 o                         
  -7   9   6        101.30         93.55        15.42 o                         
  -6   9   6         33.91         27.13         6.94 o                         
  -5   9   6        213.20        215.65        16.77 o                         
  -4   9   6          0.32          5.87         5.37 o                         
  -3   9   6         68.72         38.54        16.04 o                         
  -2   9   6         14.22         26.96        20.18 o                         
  -1   9   6         13.34         16.75        10.55 o                         
   0   9   6         26.99         33.28        11.28 o                         
   1   9   6        134.70        135.26        16.43 o                         
   2   9   6         33.16         30.21         9.23 o                         
   3   9   6          6.53          5.89         6.77 o                         
   4   9   6        303.16        353.18        41.03 o                         
   5   9   6         12.95         19.20         8.18 o                         
   6   9   6          7.68          9.14         6.08 o                         
   7   9   6         21.42         38.11         9.11 o                         
   8   9   6          6.92          8.81         5.15 o                         
  -9  10   6          0.12          2.71         3.11 o                         
  -8  10   6         77.79         68.15         9.95 o                         
  -7  10   6          9.47          6.99         5.06 o                         
  -6  10   6         24.51         17.72         8.31 o                         
  -5  10   6         59.89         50.35         6.58 o                         
  -4  10   6         43.50         46.73        12.14 o                         
  -3  10   6         82.87         65.45        13.12 o                         
  -2  10   6        103.11        122.69        14.78 o                         
  -1  10   6         36.89         40.03         8.63 o                         
   0  10   6          8.67         19.55         8.13 o                         
   1  10   6        119.44        147.73        19.93 o                         
   2  10   6          0.36         -1.27         3.16 o                         
   3  10   6        230.95        269.37        21.94 o                         
   4  10   6         11.36         13.56         5.72 o                         
   5  10   6        130.24        131.43        13.52 o                         
  -3  11   6        168.50        193.92        12.91 o                         
  -2  11   6          3.54          4.14         3.39 o                         
  -1  11   6          8.53          5.24         2.94 o                         
   0  11   6        128.60        100.00         8.47 o                         
   1  11   6          7.94          2.46         4.83 o                         
 -19   1   7          0.96         -2.56         2.60 o                         
 -18   1   7         17.75          6.24         3.33 o                         
 -17   1   7          6.01          3.61         3.77 o                         
 -16   1   7         22.84         25.63         5.27 o                         
 -15   1   7         63.47         63.13         7.90 o                         
 -14   1   7        102.55         78.75         9.29 o                         
 -13   1   7        133.73        133.50        12.06 o                         
 -12   1   7         21.40         27.43         6.04 o                         
 -11   1   7          2.69          0.00         3.99 o                         
 -10   1   7        747.27        825.15        27.04 o                         
  -9   1   7         51.15         45.73         5.31 o                         
  -8   1   7         82.21         69.96         6.25 o                         
  -7   1   7        888.50        921.86        22.72 o                         
  -6   1   7        446.94        402.04        13.92 o                         
  -5   1   7        330.34        324.05        11.74 o                         
  -4   1   7        539.61        516.02        15.57 o                         
  -3   1   7        433.12        407.02        13.04 o                         
  -2   1   7        802.28        789.56        17.20 o                         
  -1   1   7         14.54         14.48         3.15 o                         
   0   1   7       1196.73       1245.63        21.88 o                         
   1   1   7        270.04        250.57         9.62 o                         
   2   1   7        815.23        864.67        20.33 o                         
   3   1   7        870.93        883.31        26.19 o                         
   4   1   7        925.68        877.81        23.01 o                         
   5   1   7         92.72         74.21         7.85 o                         
   6   1   7          1.64          7.41         3.33 o                         
   7   1   7        124.42        113.62        12.44 o                         
   8   1   7         14.30         27.15         7.46 o                         
   9   1   7        308.82        325.47        26.39 o                         
  10   1   7         88.33         70.01        16.86 o                         
  11   1   7        490.37        466.98        28.42 o                         
  12   1   7         10.87          6.39         4.67 o                         
  13   1   7        215.41        214.03        16.12 o                         
  14   1   7          9.71          5.00         3.87 o                         
  15   1   7         34.90         30.09         7.96 o                         
 -18   2   7         16.92         13.31         4.70 o                         
 -17   2   7         20.84         40.96         6.60 o                         
 -16   2   7        378.78        377.06        17.18 o                         
 -15   2   7         47.38         37.78         6.39 o                         
 -14   2   7        673.86        592.39        24.56 o                         
 -13   2   7         31.34         35.19         6.69 o                         
 -12   2   7        358.72        409.43        21.04 o                         
 -11   2   7         85.81        105.35         8.81 o                         
 -10   2   7        279.03        278.54        20.14 o                         
  -9   2   7       2626.57       2707.62        44.24 o                         
  -8   2   7         74.26         82.18         7.49 o                         
  -7   2   7          6.72          8.42         3.63 o                         
  -6   2   7         61.38         52.89         4.97 o                         
  -5   2   7        661.78        645.03        17.14 o                         
  -4   2   7         64.90         75.36         6.62 o                         
  -3   2   7       2228.44       2202.99        35.17 o                         
  -2   2   7         54.02         58.79         5.39 o                         
  -1   2   7        840.85        792.46        19.31 o                         
   0   2   7        181.89        181.34         9.78 o                         
   1   2   7       1376.04       1393.39        27.84 o                         
   2   2   7       1068.72       1029.09        31.88 o                         
   3   2   7       3060.11       2921.92        49.01 o                         
   4   2   7        101.40         85.50         7.37 o                         
   5   2   7        862.98        875.42        22.74 o                         
   6   2   7        788.32        805.26        29.25 o                         
   7   2   7        118.42        111.14        12.21 o                         
   8   2   7         41.48         50.26         8.59 o                         
   9   2   7       1163.51       1324.52        46.34 o                         
  10   2   7       2444.70       2666.28        87.56 o                         
  11   2   7         33.35         26.86         7.17 o                         
  12   2   7        468.29        504.58        23.56 o                         
  13   2   7          0.47          3.78         4.92 o                         
  14   2   7        583.07        671.02        34.61 o                         
 -18   3   7          6.05          4.76         4.81 o                         
 -17   3   7         72.14         73.40         9.55 o                         
 -16   3   7        107.26        107.24        11.14 o                         
 -15   3   7        310.22        312.23        21.06 o                         
 -14   3   7          0.23         -2.62         5.40 o                         
 -13   3   7        201.57        212.92        14.60 o                         
 -12   3   7          8.90          2.18         4.92 o                         
 -11   3   7        101.94         98.72         9.20 o                         
 -10   3   7        592.56        660.67        21.72 o                         
  -9   3   7       1006.26        954.94        24.60 o                         
  -8   3   7        739.11        763.27        20.76 o                         
  -7   3   7       1466.07       1393.14        31.43 o                         
  -6   3   7       3201.40       3208.81        46.00 o                         
  -5   3   7         43.17         37.64         6.47 o                         
  -4   3   7       2210.10       2253.30        40.39 o                         
  -3   3   7        101.92        102.08         7.72 o                         
  -2   3   7       2407.65       2422.56        35.03 o                         
  -1   3   7         69.93         50.64         5.56 o                         
   0   3   7       2274.23       2415.15        43.12 o                         
   1   3   7        543.47        504.50        17.39 o                         
   2   3   7       1429.46       1495.82        34.93 o                         
   3   3   7       1211.11       1164.15        30.99 o                         
   4   3   7       1359.06       1303.75        33.97 o                         
   5   3   7         66.56         63.12        10.03 o                         
   6   3   7        246.92        268.46        21.84 o                         
   7   3   7       2002.08       2107.13        73.05 o                         
   8   3   7        276.57        261.97        23.57 o                         
   9   3   7       1466.42       1597.94        59.15 o                         
  10   3   7         55.24         58.99         9.82 o                         
  11   3   7        309.50        353.35        25.60 o                         
  12   3   7          0.42          2.06         4.14 o                         
  13   3   7        402.30        387.96        21.64 o                         
  14   3   7          2.50          0.24         2.34 o                         
 -17   4   7         14.72         24.54         5.11 o                         
 -16   4   7        133.88        133.71        10.20 o                         
 -15   4   7         19.58         19.47         5.24 o                         
 -14   4   7        235.21        208.98        14.70 o                         
 -13   4   7        109.95        134.73        19.40 o                         
 -12   4   7         35.38         32.95         6.99 o                         
 -11   4   7        135.02        137.64        10.64 o                         
 -10   4   7        457.43        443.34        17.38 o                         
  -9   4   7        193.26        203.81        12.01 o                         
  -8   4   7          0.91          1.09         3.60 o                         
  -7   4   7        191.02        199.71        12.35 o                         
  -6   4   7        119.64        104.51         7.90 o                         
  -5   4   7         90.01        101.98         8.23 o                         
  -4   4   7        290.40        265.71        18.37 o                         
  -3   4   7        966.26       1013.75        26.22 o                         
  -2   4   7          9.79         12.21         4.03 o                         
  -1   4   7        417.47        336.22        15.88 o                         
   0   4   7         10.34          8.90         4.28 o                         
   1   4   7       1053.91        974.81        29.91 o                         
   2   4   7         48.20         37.35         9.95 o                         
   3   4   7        765.93        763.55        35.31 o                         
   4   4   7          3.35         -2.66        11.82 o                         
   5   4   7        973.03        847.22        73.65 o                         
   6   4   7        239.02        216.33        28.03 o                         
   7   4   7        697.42        689.85        57.21 o                         
   8   4   7        427.88        446.31        30.97 o                         
   9   4   7        210.63        233.90        21.55 o                         
  10   4   7        431.66        449.24        28.04 o                         
  11   4   7         29.92         39.94        10.69 o                         
  12   4   7        166.19        179.42        18.78 o                         
  13   4   7         30.10         29.11         9.44 o                         
 -17   5   7          0.03          8.96         7.41 o                         
 -16   5   7         30.03         29.97         6.60 o                         
 -15   5   7          4.57          2.89         4.84 o                         
 -14   5   7         55.82         56.63         8.21 o                         
 -13   5   7         28.41         29.28         5.92 o                         
 -12   5   7          8.16          3.94         4.40 o                         
 -11   5   7         45.64         38.84         6.54 o                         
 -10   5   7         36.23         28.04         5.26 o                         
  -9   5   7        168.47        166.73        10.14 o                         
  -8   5   7        117.52        125.14         9.60 o                         
  -7   5   7        177.29        188.55        13.84 o                         
  -6   5   7        104.48        104.73         8.53 o                         
  -5   5   7        156.09        147.34        10.54 o                         
  -4   5   7        265.27        268.53        18.29 o                         
  -3   5   7         10.40         12.13         4.78 o                         
  -2   5   7        182.65        180.81        14.07 o                         
  -1   5   7         26.19         27.31         7.51 o                         
   0   5   7         68.94         60.87        11.32 o                         
   1   5   7          1.88          2.07         5.13 o                         
   2   5   7        205.49        237.99        16.48 o                         
   3   5   7         19.64         20.66         8.52 o                         
   4   5   7         12.26         17.18         9.87 o                         
   5   5   7          1.44          0.56         8.94 o                         
   6   5   7         16.36         19.32        10.72 o                         
   7   5   7        233.98        234.37        27.96 o                         
   8   5   7         20.05         22.28         7.06 o                         
   9   5   7        120.20        110.38        14.64 o                         
  10   5   7         66.86         92.11        16.28 o                         
  11   5   7         67.44         63.18         9.83 o                         
  12   5   7          0.89          3.38         4.39 o                         
  13   5   7         44.68         47.31        21.06 o                         
 -16   6   7          4.27          2.96         5.19 o                         
 -15   6   7          0.52          2.37         3.89 o                         
 -14   6   7          8.42         13.36         9.61 o                         
 -13   6   7         10.31          6.91         5.32 o                         
 -12   6   7        105.03         86.82        10.35 o                         
 -11   6   7         29.80         24.70         6.13 o                         
 -10   6   7        150.45        151.54        16.86 o                         
  -9   6   7        458.80        481.93        18.97 o                         
  -8   6   7        135.38        121.26        10.74 o                         
  -7   6   7         34.34         30.47         9.67 o                         
  -6   6   7         25.47         20.06         6.60 o                         
  -5   6   7         62.73         63.87         9.59 o                         
  -4   6   7         69.94         69.62         9.09 o                         
  -3   6   7         27.81         27.87         7.31 o                         
  -2   6   7          1.55          4.62         6.51 o                         
  -1   6   7          9.71         12.62         6.77 o                         
   0   6   7         54.21         61.89         9.77 o                         
   1   6   7          5.11         12.74         5.95 o                         
   2   6   7        101.81        100.74        11.94 o                         
   3   6   7        141.50        123.06        15.00 o                         
   4   6   7         35.23         38.89         9.87 o                         
   5   6   7         42.47         16.79         7.32 o                         
   6   6   7        215.29        187.12        24.96 o                         
   7   6   7          0.12         -1.79         6.41 o                         
   8   6   7         47.23         32.29         7.97 o                         
   9   6   7          5.46         10.33         5.37 o                         
  10   6   7        204.41        257.52        23.46 o                         
  11   6   7          4.06          0.98         3.72 o                         
  12   6   7         18.70         40.14         9.76 o                         
 -14   7   7          8.19          2.54         5.06 o                         
 -13   7   7          1.34          6.92         5.86 o                         
 -12   7   7         14.84         12.35        10.27 o                         
 -11   7   7         44.11         31.09         7.81 o                         
 -10   7   7          8.82          9.89         5.07 o                         
  -9   7   7        243.00        217.34        15.51 o                         
  -8   7   7          2.44          4.77         5.47 o                         
  -7   7   7         35.68         22.64         8.21 o                         
  -6   7   7        397.37        450.15        30.81 o                         
  -5   7   7          3.61          8.98         5.14 o                         
  -4   7   7        214.97        212.84        15.00 o                         
  -3   7   7          0.02          6.72         5.42 o                         
  -2   7   7        474.21        500.41        55.42 o                         
  -1   7   7          0.09         11.51         7.33 o                         
   0   7   7        558.03        575.31        31.76 o                         
   1   7   7         22.95         19.16         6.28 o                         
   2   7   7        101.66        108.16        11.94 o                         
   3   7   7        306.62        305.74        38.58 o                         
   4   7   7        156.77        163.98        15.99 o                         
   5   7   7         96.41        108.07        15.81 o                         
   6   7   7        427.42        386.84        26.87 o                         
   7   7   7        309.35        344.19        24.14 o                         
   8   7   7         21.29         22.22         5.95 o                         
   9   7   7        233.07        275.49        22.93 o                         
  10   7   7         26.23         27.51        19.55 o                         
 -13   8   7        107.61        114.79        16.39 o                         
 -12   8   7         27.98         35.86         8.26 o                         
 -11   8   7         51.75         75.10         9.36 o                         
 -10   8   7         99.79        108.33        10.03 o                         
  -9   8   7        213.10        191.00        23.21 o                         
  -8   8   7         13.79          8.23         4.32 o                         
  -7   8   7        118.55        127.53        13.07 o                         
  -6   8   7         90.22        110.84        10.69 o                         
  -5   8   7        210.38        197.39        21.46 o                         
  -4   8   7          0.41         -4.91         4.91 o                         
  -3   8   7        366.17        393.24        24.69 o                         
  -2   8   7          1.09          0.13         5.69 o                         
  -1   8   7        327.81        399.52        29.43 o                         
   0   8   7          6.54         11.47         6.97 o                         
   1   8   7        227.71        267.67        19.85 o                         
   2   8   7         61.62         67.61         9.00 o                         
   3   8   7        226.56        186.21        36.41 o                         
   4   8   7         43.09         50.56         9.89 o                         
   5   8   7         86.33         98.29        15.45 o                         
   6   8   7        203.37        187.79        22.99 o                         
   7   8   7         33.60         43.60         8.10 o                         
   8   8   7        101.30        108.80         8.51 o                         
 -10   9   7         38.34         37.08         5.92 o                         
  -9   9   7         66.22         40.53         7.13 o                         
  -8   9   7          0.85          0.65         3.74 o                         
  -7   9   7         22.30         17.48         5.57 o                         
  -6   9   7        275.51        269.94        15.05 o                         
  -5   9   7         99.35         94.03         9.20 o                         
  -4   9   7        256.13        278.69        15.80 o                         
  -3   9   7          4.82          4.53         6.43 o                         
  -2   9   7        343.48        360.59        25.22 o                         
  -1   9   7         37.38         31.66         8.86 o                         
   0   9   7        329.70        353.35        24.18 o                         
   1   9   7         19.84         41.10         8.99 o                         
   2   9   7        125.50        159.62        22.43 o                         
   3   9   7         72.93         67.34         9.88 o                         
   4   9   7        115.09         89.13        13.17 o                         
   5   9   7        171.00        161.42        27.46 o                         
   6   9   7         20.16          6.45         4.90 o                         
  -6  10   7         17.05          8.64         4.82 o                         
  -5  10   7          1.95          1.29         2.67 o                         
  -4  10   7          0.17         -2.00         3.24 o                         
  -3  10   7          0.24         -0.85         4.12 o                         
  -2  10   7          4.25          6.77         4.01 o                         
  -1  10   7         19.34         18.44         5.19 o                         
   0  10   7          2.26          3.41         3.69 o                         
   1  10   7         74.46         70.02         6.63 o                         
   2  10   7          1.17          2.66         5.72 o                         
 -17   0   8          6.78         12.53         6.10 o                         
 -16   0   8          0.31         -4.25         4.56 o                         
 -15   0   8        208.62        244.91        19.86 o                         
 -14   0   8        187.90        159.98        17.20 o                         
 -13   0   8         47.50         62.11        12.45 o                         
 -12   0   8         95.80         57.51        17.23 o                         
 -11   0   8        565.80        575.88        30.52 o                         
 -10   0   8        120.98         88.26        17.72 o                         
  -9   0   8       1038.64        992.72        40.12 o                         
  -8   0   8        193.10        182.67        28.44 o                         
  -7   0   8       5191.91       5053.07       148.48 o                         
  -6   0   8       1635.50       1531.98        93.78 o                         
  -5   0   8       1011.14       1074.57        58.56 o                         
  -4   0   8        635.80        588.11        29.00 o                         
  -3   0   8       1050.19       1070.53        39.45 o                         
  -2   0   8        455.57        446.31        23.61 o                         
  -1   0   8        829.06        841.36        32.81 o                         
   0   0   8       1696.09       1604.80        42.96 o                         
   1   0   8        177.37        207.22        15.19 o                         
   2   0   8       1249.99       1168.97        36.08 o                         
   3   0   8         29.58         36.44         8.94 o                         
   4   0   8        699.55        666.10        39.56 o                         
   5   0   8        201.71        177.85        19.93 o                         
   6   0   8        699.75        670.89        38.84 o                         
   7   0   8        160.89        155.31        18.92 o                         
   8   0   8       1437.26       1619.76        62.21 o                         
   9   0   8       1318.18       1219.11        63.39 o                         
  10   0   8          6.37          8.99         6.50 o                         
  11   0   8         27.78         27.74         7.16 o                         
  12   0   8        603.46        595.30        50.86 o                         
  13   0   8         24.56         10.31         7.39 o                         
 -18   1   8         16.46         15.29         6.33 o                         
 -17   1   8         18.68         23.08         5.10 o                         
 -16   1   8         72.36         88.69         8.65 o                         
 -15   1   8         79.06         59.91         8.01 o                         
 -14   1   8         20.74         22.44         5.31 o                         
 -13   1   8          2.71          3.88         4.20 o                         
 -12   1   8        473.56        460.49        20.18 o                         
 -11   1   8        206.64        188.40        13.19 o                         
 -10   1   8         10.13         15.52         5.70 o                         
  -9   1   8         22.97         19.83         5.53 o                         
  -8   1   8        352.97        381.75        17.00 o                         
  -7   1   8       1204.60       1339.64        37.47 o                         
  -6   1   8         72.24         57.80         8.16 o                         
  -5   1   8        131.06        144.56         9.80 o                         
  -4   1   8        654.46        652.65        20.70 o                         
  -3   1   8        267.00        228.57        13.61 o                         
  -2   1   8        182.32        195.60        10.87 o                         
  -1   1   8        547.62        536.50        19.27 o                         
   0   1   8       2015.61       2038.69        37.87 o                         
   1   1   8        143.68        121.99         8.22 o                         
   2   1   8        805.29        781.06        23.95 o                         
   3   1   8        880.53        887.98        29.69 o                         
   4   1   8          1.50          2.38         4.15 o                         
   5   1   8       2252.21       2292.34        50.09 o                         
   6   1   8        196.03        202.87        14.23 o                         
   7   1   8        613.36        637.03        26.53 o                         
   8   1   8          4.37          4.64         4.78 o                         
   9   1   8        855.12        963.21        34.93 o                         
  10   1   8         10.36         18.26         5.10 o                         
  11   1   8        477.63        458.24        22.38 o                         
  12   1   8         99.58         91.72         9.68 o                         
  13   1   8         71.82         65.58         8.22 o                         
 -17   2   8          3.80          2.53         2.50 o                         
 -16   2   8          6.26          2.50         3.42 o                         
 -15   2   8        167.50        172.19        12.65 o                         
 -14   2   8        120.42         94.69        10.58 o                         
 -13   2   8          5.09          3.42         5.30 o                         
 -12   2   8          2.57          1.80         3.96 o                         
 -11   2   8        103.81        120.11        12.09 o                         
 -10   2   8         22.39         22.00         5.02 o                         
  -9   2   8          5.52          8.38         4.20 o                         
  -8   2   8         21.96         15.94         5.34 o                         
  -7   2   8        163.13        158.24        12.72 o                         
  -6   2   8        127.96        135.44         9.85 o                         
  -5   2   8       1123.46       1169.79        28.41 o                         
  -4   2   8        159.94        186.03        10.25 o                         
  -3   2   8       1114.04       1066.36        27.23 o                         
  -2   2   8         87.16         85.20         7.50 o                         
  -1   2   8         84.33         90.07         8.22 o                         
   0   2   8        271.12        237.00        11.89 o                         
   1   2   8          2.50         -0.35         3.53 o                         
   2   2   8         11.66          5.00         6.71 o                         
   3   2   8         43.52         21.55         9.08 o                         
   4   2   8        173.69        153.60        16.77 o                         
   5   2   8          2.51         -4.15         5.94 o                         
   6   2   8         73.64         91.53        10.29 o                         
   7   2   8         79.05         83.48         9.88 o                         
   8   2   8        143.89        183.02        19.15 o                         
   9   2   8         18.14         12.04         7.58 o                         
  10   2   8         91.95        106.92        13.14 o                         
  11   2   8         81.17         64.03         9.66 o                         
  12   2   8        177.48        186.93        21.44 o                         
  13   2   8         34.13         35.16        11.29 o                         
 -17   3   8          6.67          4.06         2.78 o                         
 -16   3   8         17.31         20.19         4.22 o                         
 -15   3   8         40.19         40.92         6.22 o                         
 -14   3   8          3.10          3.11         3.77 o                         
 -13   3   8          2.44         -1.79         4.52 o                         
 -12   3   8         16.89         11.36         5.48 o                         
 -11   3   8          3.47          5.97         4.36 o                         
 -10   3   8         20.82         20.62         4.97 o                         
  -9   3   8        115.83        111.36        10.59 o                         
  -8   3   8        917.42        865.95        26.24 o                         
  -7   3   8         49.31         41.79         7.48 o                         
  -6   3   8          0.13          0.54         3.48 o                         
  -5   3   8         41.74         45.56         6.91 o                         
  -4   3   8         39.35         36.58         5.84 o                         
  -3   3   8         13.18          9.28         4.29 o                         
  -2   3   8          3.64          0.52         3.95 o                         
  -1   3   8          1.28         -0.29         4.36 o                         
   0   3   8          0.03          0.31         4.07 o                         
   1   3   8         52.70         60.79         7.21 o                         
   2   3   8         84.15         96.95        13.57 o                         
   3   3   8        188.29        196.79        17.64 o                         
   4   3   8        196.74        222.48        16.30 o                         
   5   3   8         82.08         52.68         8.62 o                         
   6   3   8        161.00        155.86        16.29 o                         
   7   3   8         75.59         67.29        11.49 o                         
   8   3   8         45.30         51.28         9.74 o                         
   9   3   8         32.53         30.94         7.59 o                         
  10   3   8         34.08         52.66         9.56 o                         
  11   3   8          9.53          7.69         4.65 o                         
  12   3   8          0.89          4.52         4.46 o                         
 -16   4   8         10.21          9.57         3.47 o                         
 -15   4   8         15.73          9.93         6.29 o                         
 -14   4   8         22.93         14.48         5.39 o                         
 -13   4   8        128.16        175.86        14.91 o                         
 -12   4   8        113.81        129.99        13.48 o                         
 -11   4   8         69.16         64.82         6.83 o                         
 -10   4   8          6.89         12.32         4.04 o                         
  -9   4   8         29.53         41.90         6.52 o                         
  -8   4   8        146.79        148.82        11.39 o                         
  -7   4   8        498.63        540.89        21.93 o                         
  -6   4   8        103.58        118.28         8.46 o                         
  -5   4   8        416.36        404.60        23.95 o                         
  -4   4   8         11.18          4.22         3.83 o                         
  -3   4   8         91.91        106.76        10.37 o                         
  -2   4   8        570.39        552.53        23.91 o                         
  -1   4   8        543.56        566.70        22.83 o                         
   0   4   8        293.88        287.94        21.63 o                         
   1   4   8          5.60         11.21         4.61 o                         
   2   4   8        817.25        816.69        33.56 o                         
   3   4   8        199.20        173.87        17.54 o                         
   4   4   8        101.91        110.83        14.45 o                         
   5   4   8         48.18         45.95        18.48 o                         
   6   4   8        477.15        472.27        27.93 o                         
   7   4   8         21.41         21.45         7.32 o                         
   8   4   8        209.63        210.15        16.46 o                         
   9   4   8        145.77        142.40        22.25 o                         
  10   4   8         27.44         31.47         7.29 o                         
  11   4   8          4.48          6.28         4.77 o                         
  12   4   8        173.41        214.57        20.72 o                         
 -15   5   8          2.52         -0.89         3.79 o                         
 -14   5   8        265.49        315.17        23.85 o                         
 -13   5   8        107.81         95.31        10.38 o                         
 -12   5   8        190.50        170.99        20.21 o                         
 -11   5   8          2.44          3.63         3.56 o                         
 -10   5   8        101.43        120.04         9.93 o                         
  -9   5   8        124.08        150.43        10.58 o                         
  -8   5   8        228.12        234.70        14.22 o                         
  -7   5   8         48.44         50.38         8.44 o                         
  -6   5   8         11.13          7.52         3.82 o                         
  -5   5   8         28.45         22.79         5.01 o                         
  -4   5   8       1034.93       1106.46        31.19 o                         
  -3   5   8        734.21        751.60        29.85 o                         
  -2   5   8        296.51        308.18        18.22 o                         
  -1   5   8        119.49        131.23        15.13 o                         
   0   5   8        220.33        228.74        20.14 o                         
   1   5   8        304.66        322.87        19.21 o                         
   2   5   8        110.65        128.21        12.50 o                         
   3   5   8        841.09        822.43        38.21 o                         
   4   5   8        125.41        117.87        14.71 o                         
   5   5   8        519.69        481.37        27.84 o                         
   6   5   8          1.56          5.20         5.57 o                         
   7   5   8        459.07        496.14        31.71 o                         
   8   5   8          0.15          1.96         4.91 o                         
   9   5   8        475.26        519.97        31.74 o                         
  10   5   8          0.63         -3.86         5.84 o                         
  11   5   8        446.23        367.10        32.73 o                         
 -14   6   8         21.15         19.16         5.23 o                         
 -13   6   8        153.86        153.64        16.63 o                         
 -12   6   8        210.25        185.81        19.78 o                         
 -11   6   8         87.02         82.10         8.79 o                         
 -10   6   8          8.59         14.05         4.84 o                         
  -9   6   8         78.08         82.20         8.89 o                         
  -8   6   8          0.02         -2.32         4.41 o                         
  -7   6   8        605.75        680.61        25.27 o                         
  -6   6   8         33.39         49.29         7.56 o                         
  -5   6   8       1212.51       1205.20        40.28 o                         
  -4   6   8        250.60        273.31        16.90 o                         
  -3   6   8        414.49        418.18        21.08 o                         
  -2   6   8        915.11       1053.94        43.18 o                         
  -1   6   8        700.84        709.85        31.17 o                         
   0   6   8         95.35        103.73        21.47 o                         
   1   6   8         42.67         33.08         8.86 o                         
   2   6   8        503.67        543.47        28.85 o                         
   3   6   8          6.30         10.78         5.99 o                         
   4   6   8        413.64        381.94        21.22 o                         
   5   6   8         15.23         21.22         6.45 o                         
   6   6   8        423.13        412.68        23.97 o                         
   7   6   8          0.56          4.41         4.42 o                         
   8   6   8        190.83        185.24        13.76 o                         
   9   6   8        109.65        114.61        11.57 o                         
  10   6   8         60.88         64.87        13.64 o                         
 -13   7   8        142.52        124.85        10.87 o                         
 -12   7   8          1.05         -3.46         5.29 o                         
 -11   7   8          3.52          3.75         3.58 o                         
 -10   7   8          1.22         -0.61         3.60 o                         
  -9   7   8         38.16         30.52         6.41 o                         
  -8   7   8         47.91         55.54         8.34 o                         
  -7   7   8         26.47         31.59         6.85 o                         
  -6   7   8         24.28         27.37         5.59 o                         
  -5   7   8         92.30         92.82        13.02 o                         
  -4   7   8          1.74          2.15         4.65 o                         
  -3   7   8         65.74         77.44        13.06 o                         
  -2   7   8        540.74        524.35        46.00 o                         
  -1   7   8         62.27         49.65         8.98 o                         
   0   7   8        163.32        167.80        16.45 o                         
   1   7   8         31.98         30.27         8.95 o                         
   2   7   8         68.26         61.03         9.66 o                         
   3   7   8        278.71        253.30        18.48 o                         
   4   7   8          2.43          0.82         4.66 o                         
   5   7   8        266.14        275.05        19.29 o                         
   6   7   8         77.46         75.24         8.71 o                         
   7   7   8        229.47        209.47        12.27 o                         
   8   7   8          1.91          0.09         3.03 o                         
 -11   8   8         18.40         14.45         8.02 o                         
 -10   8   8         32.75         27.25         4.50 o                         
  -9   8   8         14.88         13.71         3.64 o                         
  -8   8   8          6.64          2.86         3.40 o                         
  -7   8   8         94.51         79.20         8.44 o                         
  -6   8   8         14.21          7.56         3.93 o                         
  -5   8   8         38.44         31.10         5.72 o                         
  -4   8   8          0.23         -0.09         4.04 o                         
  -3   8   8          4.39          2.96         5.25 o                         
  -2   8   8         65.73         62.08         9.18 o                         
  -1   8   8        148.71        133.06        20.41 o                         
   0   8   8         44.98         51.80         8.74 o                         
   1   8   8         38.71         29.88         6.88 o                         
   2   8   8          5.10          4.50         9.75 o                         
   3   8   8         11.40          3.43         4.48 o                         
   4   8   8         31.21         33.16         6.05 o                         
   5   8   8          3.47          3.68         4.89 o                         
   6   8   8          1.56         -0.02         3.80 o                         
  -7   9   8         11.37          6.80         3.19 o                         
  -6   9   8         63.21         68.61         6.69 o                         
  -5   9   8         60.32         61.62         7.74 o                         
  -4   9   8        104.00        101.09         7.76 o                         
  -3   9   8          0.04          1.73         3.38 o                         
  -2   9   8         28.93         21.26         5.33 o                         
  -1   9   8         34.48         40.78         7.65 o                         
   0   9   8         10.97          1.49         5.02 o                         
   1   9   8          4.88          5.74         3.76 o                         
   2   9   8          3.66         -0.17         3.99 o                         
 -16   1   9          9.64         20.67         5.25 o                         
 -15   1   9          4.26          4.66         3.99 o                         
 -14   1   9         15.03         11.14         3.98 o                         
 -13   1   9         22.65         17.43         5.52 o                         
 -12   1   9         46.40         31.87         6.87 o                         
 -11   1   9          0.29          1.50         5.43 o                         
 -10   1   9         54.10         45.62         9.33 o                         
  -9   1   9         22.70         34.25         9.46 o                         
  -8   1   9         24.14         19.79        11.16 o                         
  -7   1   9          0.45          4.07         4.42 o                         
  -6   1   9        969.89        977.98        33.28 o                         
  -5   1   9        511.53        516.97        24.73 o                         
  -4   1   9          8.44          9.18         5.23 o                         
  -3   1   9        584.29        589.67        34.25 o                         
  -2   1   9         52.52         29.35         7.76 o                         
  -1   1   9        675.42        712.44        32.53 o                         
   0   1   9          8.23          6.23         4.38 o                         
   1   1   9          5.53          5.21         4.22 o                         
   2   1   9         18.77         11.85         5.95 o                         
   3   1   9         21.63         23.96         6.20 o                         
   4   1   9         11.94         12.59         5.67 o                         
   5   1   9         88.06         73.82        10.48 o                         
   6   1   9        156.24        157.61        14.20 o                         
   7   1   9        189.28        204.31        17.44 o                         
   8   1   9        168.67        167.45        17.63 o                         
   9   1   9         21.65         15.29         6.27 o                         
  10   1   9        134.11        155.79        19.23 o                         
  11   1   9         42.80         38.42        14.48 o                         
 -16   2   9          1.19          5.69         3.47 o                         
 -15   2   9          2.94          1.76         4.14 o                         
 -14   2   9        109.63        121.94        11.48 o                         
 -13   2   9         80.47         94.64         9.48 o                         
 -12   2   9          2.79          1.44         4.45 o                         
 -11   2   9         30.92         24.71         5.99 o                         
 -10   2   9         24.52         31.70         7.35 o                         
  -9   2   9         54.45         38.45         8.50 o                         
  -8   2   9        160.41        186.61        15.41 o                         
  -7   2   9          3.70          5.45         4.33 o                         
  -6   2   9         10.99         14.83         4.91 o                         
  -5   2   9        156.86        147.39        12.17 o                         
  -4   2   9        632.75        587.79        23.02 o                         
  -3   2   9         10.12          8.29         5.56 o                         
  -2   2   9       1322.34       1366.20        47.50 o                         
  -1   2   9          6.96          3.22         5.55 o                         
   0   2   9        707.06        701.57        23.92 o                         
   1   2   9        430.20        423.33        21.70 o                         
   2   2   9        687.69        628.93        38.34 o                         
   3   2   9         36.92         43.32        11.60 o                         
   4   2   9        549.49        610.82        28.83 o                         
   5   2   9        651.76        617.15        31.90 o                         
   6   2   9        725.75        663.11        36.85 o                         
   7   2   9        286.65        255.76        21.73 o                         
   8   2   9        220.06        218.47        39.72 o                         
   9   2   9        272.81        288.76        24.51 o                         
  10   2   9        209.54        228.21        19.09 o                         
  11   2   9        343.42        317.87        19.71 o                         
 -15   3   9         20.47         16.53         5.79 o                         
 -14   3   9        131.39        167.45        12.57 o                         
 -13   3   9         18.99         14.81         5.06 o                         
 -12   3   9        293.24        305.15        17.18 o                         
 -11   3   9         68.60        100.57         9.54 o                         
 -10   3   9        282.06        256.47        25.38 o                         
  -9   3   9        309.17        349.75        16.99 o                         
  -8   3   9        253.60        237.72        14.15 o                         
  -7   3   9        728.01        768.61        26.03 o                         
  -6   3   9       1192.78       1225.59        30.18 o                         
  -5   3   9       1286.62       1341.55        60.89 o                         
  -4   3   9         62.73         83.47         9.11 o                         
  -3   3   9        243.55        261.26        18.31 o                         
  -2   3   9         16.30          2.46         4.93 o                         
  -1   3   9       1482.17       1526.19        41.34 o                         
   0   3   9         58.29         60.82         8.66 o                         
   1   3   9        224.55        235.82        15.48 o                         
   2   3   9        256.12        267.99        20.39 o                         
   3   3   9         99.01        109.31        13.54 o                         
   4   3   9        169.30        180.65        15.28 o                         
   5   3   9         96.06        100.67        16.56 o                         
   6   3   9        424.23        419.06        28.51 o                         
   7   3   9        148.84        151.95        13.84 o                         
   8   3   9        291.26        317.33        25.55 o                         
   9   3   9         87.16         71.07        11.50 o                         
  10   3   9        466.61        472.51        26.00 o                         
 -15   4   9         10.35         11.13         7.32 o                         
 -14   4   9          0.34         -2.41         3.80 o                         
 -13   4   9         13.82         16.03         7.19 o                         
 -12   4   9          0.83          0.64         4.28 o                         
 -11   4   9         29.98         31.06         7.18 o                         
 -10   4   9         25.06         21.50         4.68 o                         
  -9   4   9          6.70          8.27         3.55 o                         
  -8   4   9        139.60        152.54        11.30 o                         
  -7   4   9          0.32          1.79         3.63 o                         
  -6   4   9        161.07        174.00        11.09 o                         
  -5   4   9         78.00         87.71         8.09 o                         
  -4   4   9          2.25          1.54         4.15 o                         
  -3   4   9        155.60        162.42        11.39 o                         
  -2   4   9        219.30        209.17        15.18 o                         
  -1   4   9        204.73        185.98        12.86 o                         
   0   4   9        926.30        954.04        40.16 o                         
   1   4   9        130.80        114.56         9.41 o                         
   2   4   9        689.44        685.33        31.35 o                         
   3   4   9         63.51         75.62         9.02 o                         
   4   4   9        504.82        480.52        21.15 o                         
   5   4   9        271.68        230.81        14.11 o                         
   6   4   9        206.75        215.06        17.09 o                         
   7   4   9        131.51        121.57        12.89 o                         
   8   4   9        174.63        164.41        13.74 o                         
   9   4   9        125.74        126.78        12.98 o                         
 -14   5   9          0.65         -5.43         5.43 o                         
 -13   5   9          0.18         -3.24         4.37 o                         
 -12   5   9          1.36          1.70         3.30 o                         
 -11   5   9          9.15         10.30         3.81 o                         
 -10   5   9         44.80         39.81         6.10 o                         
  -9   5   9         34.76         36.87         5.24 o                         
  -8   5   9         38.98         42.88         5.86 o                         
  -7   5   9        143.59        143.76         8.83 o                         
  -6   5   9        152.11        162.88        10.14 o                         
  -5   5   9          4.37         -1.31         4.42 o                         
  -4   5   9         94.27         97.58         9.40 o                         
  -3   5   9         51.91         67.97         7.96 o                         
  -2   5   9         22.14         20.28         5.54 o                         
  -1   5   9          0.42         -1.43         3.90 o                         
   0   5   9        104.53        106.80         9.52 o                         
   1   5   9         46.94         34.87         6.49 o                         
   2   5   9         32.56         18.51        10.69 o                         
   3   5   9          4.60          8.15         5.83 o                         
   4   5   9          0.68          1.35         4.92 o                         
   5   5   9          2.10          3.47         4.20 o                         
   6   5   9         52.30         61.83         6.90 o                         
   7   5   9         13.52         23.31         6.45 o                         
   8   5   9         45.13         37.53         8.62 o                         
 -12   6   9          6.55          4.49         4.15 o                         
 -11   6   9          0.32         -0.97         2.94 o                         
 -10   6   9          6.11         12.99         4.39 o                         
  -9   6   9         59.96         58.29        12.55 o                         
  -8   6   9         19.06         22.94         5.18 o                         
  -7   6   9         35.15         34.95         5.31 o                         
  -6   6   9         11.74          9.57         3.54 o                         
  -5   6   9         14.37         26.33         6.03 o                         
  -4   6   9          1.48         -3.89         3.89 o                         
  -3   6   9         10.57          7.35         5.31 o                         
  -2   6   9          2.20          6.11         5.54 o                         
  -1   6   9          0.41         -0.31         5.61 o                         
   0   6   9         24.55         30.23         6.72 o                         
   1   6   9          9.25         10.49         4.66 o                         
   2   6   9         52.01         65.92        11.54 o                         
   3   6   9          1.04          3.38         5.90 o                         
   4   6   9         17.55         30.96         6.19 o                         
   5   6   9        115.18        111.75         8.78 o                         
   6   6   9          9.91         10.92         4.80 o                         
   7   6   9          4.77          4.48         4.97 o                         
 -10   7   9         41.71         38.55         6.28 o                         
  -9   7   9         13.04         20.05         4.33 o                         
  -8   7   9          9.73          8.60         4.33 o                         
  -7   7   9         56.10         71.87         9.00 o                         
  -6   7   9         29.51         32.38         4.92 o                         
  -5   7   9        246.08        248.82        13.53 o                         
  -4   7   9         26.39         12.39         5.06 o                         
  -3   7   9          0.99          0.04         3.77 o                         
  -2   7   9         29.85         30.15        10.40 o                         
  -1   7   9        586.91        590.26        26.36 o                         
   0   7   9          3.63          6.14         4.83 o                         
   1   7   9        111.06        122.37         9.39 o                         
   2   7   9         51.65         54.20        11.19 o                         
   3   7   9         91.85         96.32         9.90 o                         
   4   7   9         23.70         18.13         4.84 o                         
   5   7   9        125.68        115.17        15.25 o                         
  -7   8   9         10.54         12.51         4.22 o                         
  -6   8   9         54.31         48.24         5.15 o                         
  -5   8   9         51.10         54.52         6.93 o                         
  -4   8   9         31.85         30.81         4.87 o                         
  -3   8   9         82.30         72.60         6.91 o                         
  -2   8   9         66.30         69.64         7.50 o                         
  -1   8   9         12.04         21.98         5.29 o                         
   0   8   9        161.91        170.26        15.37 o                         
   1   8   9          8.90         15.79         6.64 o                         
   2   8   9        217.04        194.85        16.30 o                         
 -14   0  10         60.22        112.35        14.36 o                         
 -13   0  10         78.14        101.80        13.33 o                         
 -12   0  10        308.12        375.57        39.55 o                         
 -11   0  10         12.61         26.31        12.22 o                         
 -10   0  10        519.78        618.60        56.96 o                         
  -9   0  10         30.44         36.61        16.08 o                         
  -8   0  10        510.85        589.13        58.35 o                         
  -7   0  10          2.53          0.87         8.78 o                         
  -6   0  10        552.62        619.01        42.84 o                         
  -5   0  10        161.16        158.38        31.94 o                         
  -4   0  10       1018.22        972.87        79.67 o                         
  -3   0  10          9.87          5.38         6.17 o                         
  -2   0  10         36.60         52.39        11.65 o                         
  -1   0  10          8.36         16.03         9.63 o                         
   0   0  10         20.88         26.44         8.02 o                         
   1   0  10       2070.53       2219.26        67.71 o                         
   2   0  10          4.42          0.32         7.39 o                         
   3   0  10         94.12         88.66        16.96 o                         
   4   0  10          4.42          7.05        13.20 o                         
   5   0  10        293.80        302.93        29.02 o                         
   6   0  10         45.69         40.97        12.59 o                         
   7   0  10        455.51        399.89        43.01 o                         
   8   0  10          0.12         -2.64         6.07 o                         
 -14   1  10          0.41         -1.85         2.51 o                         
 -13   1  10          0.88         -0.74         3.00 o                         
 -12   1  10          1.66          1.97         3.72 o                         
 -11   1  10         19.63         15.65         6.54 o                         
 -10   1  10          1.81          2.79         5.68 o                         
  -9   1  10         80.25         71.66        12.15 o                         
  -8   1  10         11.29         33.45         7.37 o                         
  -7   1  10        104.60        106.66         9.96 o                         
  -6   1  10         36.65         45.28        17.24 o                         
  -5   1  10        145.93        147.29        16.22 o                         
  -4   1  10          8.61          1.13         5.84 o                         
  -3   1  10        710.97        718.90        36.35 o                         
  -2   1  10         33.18         19.40         8.28 o                         
  -1   1  10        283.17        322.98        21.38 o                         
   0   1  10         98.66        103.65        17.05 o                         
   1   1  10        489.61        475.70        23.13 o                         
   2   1  10        533.26        547.75        32.13 o                         
   3   1  10        171.13        173.52        18.73 o                         
   4   1  10        727.41        696.96        31.91 o                         
   5   1  10         57.03         45.99         8.94 o                         
   6   1  10        391.26        419.16        45.42 o                         
   7   1  10          0.44          5.30         4.96 o                         
   8   1  10        276.37        218.66        24.95 o                         
   9   1  10         11.34          8.77         6.38 o                         
 -14   2  10          4.22         -0.37         3.07 o                         
 -13   2  10          2.14          1.89         2.97 o                         
 -12   2  10          2.00          7.57         4.73 o                         
 -11   2  10          4.31          6.77         6.08 o                         
 -10   2  10         44.79         38.77         7.21 o                         
  -9   2  10         17.87          7.87         4.24 o                         
  -8   2  10        316.19        329.99        20.58 o                         
  -7   2  10         20.76         15.67         4.47 o                         
  -6   2  10         85.92        105.26        12.02 o                         
  -5   2  10          3.46          1.78         4.76 o                         
  -4   2  10        376.37        383.28        26.08 o                         
  -3   2  10          0.72          3.34         5.49 o                         
  -2   2  10          8.38         -1.86         6.17 o                         
  -1   2  10         35.02         33.00         7.67 o                         
   0   2  10        113.08         98.80        12.54 o                         
   1   2  10        235.17        253.50        14.36 o                         
   2   2  10         57.34         60.69         9.88 o                         
   3   2  10          1.05         10.30         5.68 o                         
   4   2  10          0.26          3.56         4.84 o                         
   5   2  10         47.78         45.33         9.18 o                         
   6   2  10          6.82          9.12         4.72 o                         
   7   2  10        152.87        137.43        13.29 o                         
   8   2  10          0.15         -2.82         3.08 o                         
 -13   3  10         20.15         27.38         5.26 o                         
 -12   3  10          2.51         -1.58         3.39 o                         
 -11   3  10          5.27          3.01         5.11 o                         
 -10   3  10          0.99          3.62         4.38 o                         
  -9   3  10          6.63          6.21         4.72 o                         
  -8   3  10          0.57          0.29         3.81 o                         
  -7   3  10         26.11         26.65         6.71 o                         
  -6   3  10         11.32          7.77         4.43 o                         
  -5   3  10         16.40         21.51         6.79 o                         
  -4   3  10         56.91         30.74         9.19 o                         
  -3   3  10         16.43         18.69         6.64 o                         
  -2   3  10          3.42          0.47         4.70 o                         
  -1   3  10         79.22         86.43         9.92 o                         
   0   3  10          5.58          2.92         4.09 o                         
   1   3  10         15.67         16.46         5.44 o                         
   2   3  10        179.15        188.40        15.72 o                         
   3   3  10          1.43          2.49         4.47 o                         
   4   3  10          8.32          5.70         4.69 o                         
   5   3  10          0.81         -4.40         4.40 o                         
   6   3  10         26.40         33.90         6.57 o                         
   7   3  10         10.85         12.94         4.06 o                         
 -12   4  10         54.12         43.28         8.57 o                         
 -11   4  10         21.68         18.44        13.65 o                         
 -10   4  10         30.20         30.10         8.80 o                         
  -9   4  10          7.80          7.16         5.77 o                         
  -8   4  10         22.04         34.64         7.95 o                         
  -7   4  10         12.46         13.39         5.43 o                         
  -6   4  10        168.38        166.60        14.14 o                         
  -5   4  10         11.82          5.32         4.48 o                         
  -4   4  10        131.53        159.60        21.62 o                         
  -3   4  10         97.04        114.79        11.07 o                         
  -2   4  10        130.41        154.48        11.39 o                         
  -1   4  10         37.44         57.66         7.63 o                         
   0   4  10        143.01        150.66        11.34 o                         
   1   4  10        133.41        127.09        10.93 o                         
   2   4  10         11.36          7.67         5.35 o                         
   3   4  10         57.70         55.51        11.23 o                         
   4   4  10         27.62         31.48         5.56 o                         
   5   4  10         66.54         59.54         7.93 o                         
   6   4  10         75.84         64.81         7.28 o                         
 -11   5  10         11.05          9.08         6.51 o                         
 -10   5  10         36.24         25.58        10.65 o                         
  -9   5  10        153.69        100.68        19.97 o                         
  -8   5  10         11.84          7.97         4.53 o                         
  -7   5  10         66.48         71.66         7.15 o                         
  -6   5  10         54.46         57.98        11.28 o                         
  -5   5  10        237.27        248.59        15.01 o                         
  -4   5  10         71.16         56.89        11.51 o                         
  -3   5  10        237.90        242.16        16.90 o                         
  -2   5  10        362.70        363.44        16.49 o                         
  -1   5  10         58.87         56.92         6.96 o                         
   0   5  10         10.89         17.74         4.53 o                         
   1   5  10        143.95        147.95        12.88 o                         
   2   5  10        339.43        371.85        19.99 o                         
   3   5  10        308.52        346.74        18.64 o                         
   4   5  10        258.47        234.48        14.37 o                         
   5   5  10          4.19          6.03         3.17 o                         
  -9   6  10          2.82          3.16         6.20 o                         
  -8   6  10        269.71        240.51        18.97 o                         
  -7   6  10         20.04         21.71         4.82 o                         
  -6   6  10        384.81        384.59        18.76 o                         
  -5   6  10         14.75          2.10         4.19 o                         
  -4   6  10        125.77        128.66        16.20 o                         
  -3   6  10        183.71        220.79        18.04 o                         
  -2   6  10          3.49          2.58         3.73 o                         
  -1   6  10        103.04        105.73         9.27 o                         
   0   6  10         20.84         19.94         7.34 o                         
   1   6  10        145.39        128.05        12.69 o                         
   2   6  10         24.76         27.69         5.20 o                         
   3   6  10         89.40         76.46         7.00 o                         
  -5   7  10         97.09        102.88        11.76 o                         
  -4   7  10         26.89         11.85         5.60 o                         
  -3   7  10         10.96         11.73         5.02 o                         
  -2   7  10          0.12          1.17         3.25 o                         
  -1   7  10        106.74        100.88        12.18 o                         
 -11   1  11         56.67         56.00         9.45 o                         
 -10   1  11         15.15          6.62        13.06 o                         
  -9   1  11         17.35         12.25         6.21 o                         
  -8   1  11         12.49         17.21         7.10 o                         
  -7   1  11        102.32        103.09        18.46 o                         
  -6   1  11        150.89        155.96        14.17 o                         
  -5   1  11          8.95          8.68         5.16 o                         
  -4   1  11         12.53          8.41         7.75 o                         
  -3   1  11         20.26         27.84         7.33 o                         
  -2   1  11          1.93         -1.40         4.13 o                         
  -1   1  11          0.03          1.85         4.27 o                         
   0   1  11         59.99         63.60         8.40 o                         
   1   1  11         40.10         33.90         9.25 o                         
   2   1  11         94.53        103.71        16.58 o                         
   3   1  11          0.30          0.40         5.38 o                         
   4   1  11        108.63        128.59        26.45 o                         
   5   1  11         27.70         30.04         6.84 o                         
 -11   2  11          1.89          0.85         4.44 o                         
 -10   2  11        118.04        100.79        12.92 o                         
  -9   2  11          0.87         -1.18         3.33 o                         
  -8   2  11         70.75         75.14        14.99 o                         
  -7   2  11        149.06        178.86        12.90 o                         
  -6   2  11         35.06         38.68         7.69 o                         
  -5   2  11        176.26        179.97        20.13 o                         
  -4   2  11        115.35         84.20        12.81 o                         
  -3   2  11         86.73        104.33        12.13 o                         
  -2   2  11         34.20         33.99         7.13 o                         
  -1   2  11        299.48        268.51        26.26 o                         
   0   2  11          2.15          5.54         3.79 o                         
   1   2  11        172.73        182.75        24.63 o                         
   2   2  11         26.33         31.27         7.94 o                         
   3   2  11        729.99        601.63        37.23 o                         
   4   2  11         89.14         66.40        10.30 o                         
   5   2  11        209.98        184.07        12.05 o                         
 -10   3  11        115.45        158.61        21.50 o                         
  -9   3  11         18.21          7.89         5.19 o                         
  -8   3  11         29.76         36.21         8.29 o                         
  -7   3  11        101.55         84.29        10.10 o                         
  -6   3  11        120.22        140.53        12.94 o                         
  -5   3  11         59.49         51.43        12.40 o                         
  -4   3  11        118.01        120.33        12.46 o                         
  -3   3  11         43.00         38.31         7.75 o                         
  -2   3  11         27.36         37.41        10.81 o                         
  -1   3  11          0.28         -2.91         3.73 o                         
   0   3  11        167.65        176.34        11.30 o                         
   1   3  11        114.85         92.67        12.52 o                         
   2   3  11        209.40        229.83        15.45 o                         
   3   3  11         58.81         67.61         8.11 o                         
   4   3  11        113.62        121.92        13.70 o                         
  -8   4  11          1.10         -3.04         4.29 o                         
  -7   4  11          0.25          3.29         4.36 o                         
  -6   4  11         37.21         28.66         5.41 o                         
  -5   4  11         87.19         81.35        10.34 o                         
  -4   4  11         21.12         22.57         6.25 o                         
  -3   4  11        182.37        205.01        15.56 o                         
  -2   4  11         70.70         82.87        11.25 o                         
  -1   4  11        191.44        191.31        11.28 o                         
   0   4  11         32.67         25.20         5.78 o                         
   1   4  11        131.38        115.05        10.46 o                         
   2   4  11          1.39         -0.89         2.98 o                         
  -6   5  11          1.91          6.95         6.10 o                         
  -5   5  11          3.53          3.41         2.80 o                         
  -4   5  11          7.16          3.90         3.33 o                         
  -3   5  11         40.29         31.48         6.15 o                         
  -2   5  11         11.36         13.60         4.41 o                         
  -1   5  11         23.81         20.96         5.12 o                         
  -5   0  12         13.74         35.31        10.57 o                         
  -4   0  12         20.65         27.47        10.88 o                         
  -3   0  12         32.59         45.33        13.72 o                         
  -2   0  12         36.40         30.13        10.61 o                         
  -5   1  12          0.04          0.00         3.36 o                         
  -4   1  12         70.51         63.66        10.13 o                         
  -3   1  12        303.94        309.69        23.79 o                         
  -2   1  12        306.03        267.36        21.79 o                         
                                                                                
